# Supplementary material for: Identification of microRNAs controlling hepatic mRNA levels for metabolic genes during the metabolic transition from embryonic to posthatch development in the chicken
Source: BMC Genomics. 2017 Sep 5;18:687. doi: 10.1186/s12864-017-4096-5 (PMC5583987; doi:10.1186/s12864-017-4096-5)
Supplement: Supplementary file 1 — All identified miRNAs expressed in the liver of E18, E20, D0, D1, and D3 chicks. Values are given as CPM. (XLSX 27 kb) [file 12864_2017_4096_MOESM1_ESM.xlsx]

## Sheet: E18
NAME	E18 CPM
let-7a-1	432.392
let-7a-2	6229.59
let-7a-3	432.392
let-7b	7.49379
let-7c	410.66
let-7f	1917.66
let-7f-1	602.501
let-7f-2	161.117
let-7g	1447.05
let-7i	43.464
let-7j	6262.56
let-7k	35.9702
miR-100	5293.61
miR-101-1	322.233
miR-101-2	2075.03
miR-103-1	2172.45
miR-103-2	286.263
miR-103b-1	22.4814
miR-103b-2	20.2332
miR-106	47.2109
miR-107	578.521
miR-10a	2707.51
miR-10b	7376.89
miR-122	2317.08
miR-122-1	10265
miR-122-2	10259
miR-125b-1	1316.66
miR-125b-2	1650.13
miR-126	1018.41
miR-126a	910.496
miR-128-1	125.146
miR-128-2	30.7245
miR-1306	11.2407
miR-130a	1109.08
miR-130b	400.918
miR-130c	221.067
miR-138-1	19.4839
miR-140	1746.05
miR-142	29.2258
miR-142b	27.727
miR-143	36062.4
miR-144	144.63
miR-145	16.4863
miR-1454	9.74193
miR-1456	14.9876
miR-145a	95.1712
miR-146a	283.265
miR-146b	72.6898
miR-146c	2165.71
miR-148a	5657.81
miR-1552	19.4839
miR-1563	61.4491
miR-15a	687.181
miR-15c	266.779
miR-16-1	15.737
miR-16-2	19.4839
miR-1662	44.2134
miR-16c	169.36
miR-17	352.958
miR-181a-1	587.513
miR-181a-2	770.362
miR-181b-1	86.928
miR-181b-2	484.848
miR-182	94.4218
miR-183	344.714
miR-184	17.2357
miR-18a	322.233
miR-190a	39.7171
miR-191	2741.23
miR-193a	27.727
miR-193b	39.7171
miR-199-1	57.7022
miR-199-2	58.4516
miR-199a-2	216.571
miR-19a	427.895
miR-19b	14.9876
miR-1a-1	79.4342
miR-200a	8.99255
miR-200b	71.191
miR-204-1	3.7469
miR-204-2	2.24814
miR-20a	203.831
miR-20b	382.183
miR-21	2188.94
miR-2188	12.7394
miR-219a	58.4516
miR-22	895.508
miR-221	3626.25
miR-222	26.2283
miR-222a	4315.67
miR-223	65.196
miR-23a	19.4839
miR-23b	50.9578
miR-24-2	11.2407
miR-2478	68.1935
miR-26a	1438.06
miR-26a-1	26.9776
miR-26a-2	291.508
miR-27b	11.2407
miR-2954	159.618
miR-29a	68.1935
miR-301a	23.9801
miR-3065	29.2258
miR-30a	556.789
miR-30c-1	128.893
miR-30c-2	37.469
miR-30d	17309.2
miR-30e	436.139
miR-34a	343.965
miR-3535	53.2059
miR-3600	11.2407
miR-3604-1	265.28
miR-3604-2	263.781
miR-365-1	41.2159
miR-365-2	44.9627
miR-375	20.2332
miR-425	20.9826
miR-451	866.282
miR-454	877.523
miR-455	209.077
miR-456	651.21
miR-460a	30.7245
miR-6087	33.7221
miR-6236	72.6898
miR-6240	23.2308
miR-6553	21.732
miR-6604	17.2357
miR-7-1	24.7295
miR-7-2	14.9876
miR-7a-2	32.2233
miR-7b	38.9677
miR-92-1	41066
miR-92a-2	188.094
miR-99a	15667.3

## Sheet: E20
Name	E20 CPM
let-7a-1	599.75
let-7a-2	7161.58
let-7a-3	603.686
let-7b	10.232
let-7c	463.586
let-7f	2599.7
let-7f-1	764.249
let-7f-2	212.51
let-7g	1677.25
let-7i	59.8176
let-7j	7179.69
let-7k	53.521
miR-100	4697.26
miR-101-1	347.1
miR-101-2	2330.53
miR-103-1	1897.63
miR-103-2	262.883
miR-103b-1	20.4639
miR-103b-2	18.8898
miR-106	34.6312
miR-107	448.632
miR-10a	2841.34
miR-10b	6387.89
miR-122	2536.74
miR-122-1	8978.15
miR-122-2	8982.87
miR-125b-1	1020.05
miR-125b-2	1301.82
miR-126	1098.75
miR-126a	895.69
miR-128-1	144.822
miR-128-2	29.9088
miR-1306	6.29659
miR-130a	1029.49
miR-130b	384.879
miR-130c	245.567
miR-138-1	15.7415
miR-140	1704.8
miR-142	26.7605
miR-142b	28.3347
miR-143	45603.8
miR-144	77.1332
miR-145	11.019
miR-1454	14.1673
miR-1456	23.6122
miR-145a	65.3271
miR-146a	312.468
miR-146b	99.9584
miR-146c	2732.72
miR-148a	5600.03
miR-1552	15.7415
miR-1563	44.0761
miR-15a	583.222
miR-15c	207.787
miR-16-1	4.72244
miR-16-2	11.019
miR-1662	40.9278
miR-16c	114.913
miR-17	251.077
miR-181a-1	616.279
miR-181a-2	763.462
miR-181b-1	88.9393
miR-181b-2	312.468
miR-182	78.7074
miR-183	212.51
miR-184	18.1027
miR-18a	157.415
miR-190a	40.9278
miR-191	3180.56
miR-193a	43.2891
miR-193b	31.4829
miR-199-1	67.6883
miR-199-2	65.3271
miR-199a-2	266.031
miR-19a	303.023
miR-19b	7.08366
miR-1a-1	70.0496
miR-200a	18.1027
miR-200b	62.1788
miR-204-1	33.8442
miR-204-2	14.9544
miR-20a	173.943
miR-20b	275.476
miR-21	2529.65
miR-2188	11.019
miR-219a	78.7074
miR-22	1026.34
miR-221	1949.58
miR-222	11.019
miR-222a	1906.29
miR-223	56.6693
miR-23a	14.9544
miR-23b	48.0115
miR-24-2	7.08366
miR-2478	63.753
miR-26a	1766.19
miR-26a-1	34.6312
miR-26a-2	320.339
miR-27b	5.50952
miR-2954	82.6427
miR-29a	429.742
miR-301a	17.3156
miR-3065	28.3347
miR-30a	536.784
miR-30c-1	121.996
miR-30c-2	36.9925
miR-30d	16139.7
miR-30e	414.001
miR-34a	321.913
miR-3535	51.1598
miR-3600	19.6768
miR-3604-1	265.244
miR-3604-2	265.244
miR-365-1	51.1598
miR-365-2	52.7339
miR-375	15.7415
miR-425	34.6312
miR-451	528.914
miR-454	647.762
miR-455	218.019
miR-456	559.609
miR-460a	40.9278
miR-6087	20.4639
miR-6236	27.5476
miR-6240	25.9734
miR-6553	19.6768
miR-6604	12.5932
miR-7-1	20.4639
miR-7-2	8.65781
miR-7a-2	27.5476
miR-7b	38.5666
miR-92-1	34539.9
miR-92a-2	148.757
miR-99a	9899.81

## Sheet: D0
Name	D0 CPM
let-7a-1	602.279
let-7a-2	6210.22
let-7a-3	614.873
let-7b	12.5938
let-7c	428.189
let-7f	2416.53
let-7f-1	677.101
let-7f-2	208.168
let-7g	1494.22
let-7i	54.0792
let-7j	6228
let-7k	62.2281
miR-100	5336.06
miR-101-1	302.251
miR-101-2	1599.41
miR-103-1	1787.58
miR-103-2	285.212
miR-103b-1	20.0019
miR-103b-2	21.4835
miR-106	43.7078
miR-107	402.26
miR-10a	2802.49
miR-10b	6242.07
miR-122	2775.82
miR-122-1	8394.13
miR-122-2	8389.68
miR-125b-1	1059.36
miR-125b-2	1365.31
miR-126	1098.62
miR-126a	843.784
miR-128-1	133.346
miR-128-2	39.263
miR-130a	935.644
miR-130b	408.187
miR-130c	160.756
miR-138-1	16.2978
miR-140	1844.62
miR-142	19.2611
miR-142b	17.0387
miR-143	39037
miR-144	55.5608
miR-145	19.2611
miR-1454	8.14892
miR-1456	28.8916
miR-145a	85.1933
miR-146a	242.986
miR-146b	100.75
miR-146c	2100.2
miR-148a	6608.77
miR-150	3.70405
miR-1552	12.5938
miR-1563	48.1527
miR-15a	414.854
miR-15c	168.905
miR-16-1	10.3714
miR-16-2	11.853
miR-1662	45.9303
miR-16c	113.344
miR-17	260.765
miR-181a-1	545.237
miR-181a-2	690.436
miR-181b-1	77.0443
miR-181b-2	199.278
miR-182	94.8238
miR-183	303.733
miR-184	10.3714
miR-18a	170.387
miR-190a	23.706
miR-191	3209.93
miR-193a	36.2997
miR-193b	37.7814
miR-199-1	51.116
miR-199-2	51.8568
miR-199a-2	213.354
miR-19a	257.061
miR-19b	6.6673
miR-1a-1	68.1546
miR-200a	8.88973
miR-200b	84.4525
miR-204-1	20.0019
miR-204-2	12.5938
miR-20a	186.684
miR-20b	281.508
miR-21	2429.12
miR-2188	7.40811
miR-219a	65.9322
miR-22	880.083
miR-221	2072.79
miR-222	14.8162
miR-222a	2422.45
miR-223	47.4119
miR-23a	25.9284
miR-23b	60.0057
miR-24-2	8.88973
miR-2478	29.6324
miR-26a	1698.68
miR-26a-1	48.1527
miR-26a-2	388.185
miR-2954	117.048
miR-29a	367.442
miR-301a	11.1122
miR-3065	25.9284
miR-30a	457.08
miR-30b	9.63054
miR-30c-1	194.092
miR-30c-2	43.7078
miR-30d	18871.4
miR-30e	431.152
miR-34a	310.4
miR-3535	51.116
miR-3600	17.7795
miR-3604-1	234.096
miR-3604-2	232.615
miR-365-1	57.7833
miR-365-2	63.7097
miR-375	18.5203
miR-425	34.0773
miR-451	393.371
miR-454	635.616
miR-455	215.576
miR-456	449.672
miR-460a	25.9284
miR-6087	17.0387
miR-6236	27.41
miR-6240	14.0754
miR-6553	28.1508
miR-7-1	26.6692
miR-7-2	11.853
miR-7a-2	25.1876
miR-7b	37.0405
miR-92-1	34595.9
miR-92a-1	8.88973
miR-92a-2	156.311
miR-99a	10040.2

## Sheet: D1
Name	D1 CPM
let-7a-1	558.818
let-7a-2	6147.69
let-7a-3	561.598
let-7b	9.03561
let-7c	341.268
let-7f	2589.75
let-7f-1	818.071
let-7f-2	230.061
let-7g	1663.94
let-7i	53.5186
let-7j	6178.28
let-7k	68.8097
miR-100	4346.83
miR-101-1	355.169
miR-101-2	1994.79
miR-103-1	2160.9
miR-103-2	292.615
miR-103b-1	20.8514
miR-103b-2	20.1564
miR-106	38.2276
miR-107	494.179
miR-10a	2490.35
miR-10b	5611.12
miR-122	3793.57
miR-122-1	10954.6
miR-122-2	10952.6
miR-125b-1	1044.66
miR-125b-2	1357.43
miR-126	1237.88
miR-126a	907.732
miR-128-1	225.89
miR-128-2	84.7958
miR-130a	1174.63
miR-130b	348.914
miR-130c	213.38
miR-138-1	10.4257
miR-140	2140.75
miR-142	42.3979
miR-142b	29.192
miR-143	40073
miR-144	184.188
miR-145	17.3762
miR-1454	16.6811
miR-1456	23.6316
miR-145a	142.485
miR-146a	225.195
miR-146b	174.457
miR-146c	2074.02
miR-148a	5109.99
miR-150	11.1208
miR-1552	18.7663
miR-1563	68.1146
miR-15a	647.089
miR-15c	194.613
miR-16-1	20.8514
miR-16-2	31.9722
miR-1662	47.2632
miR-16c	176.542
miR-17	360.73
miR-181a-1	598.436
miR-181a-2	719.374
miR-181b-1	57.6889
miR-181b-2	153.605
miR-182	138.314
miR-183	326.672
miR-184	4.17028
miR-18a	243.267
miR-190a	60.4691
miR-191	4549.78
miR-193a	52.8236
miR-193b	50.7385
miR-199-1	58.384
miR-199-2	61.8592
miR-199a-2	193.223
miR-19a	464.292
miR-19b	13.9009
miR-1a-1	82.0156
miR-200a	15.291
miR-200b	93.1363
miR-204-1	31.2771
miR-204-2	5.56038
miR-20a	268.288
miR-20b	333.623
miR-21	2810.77
miR-2188	36.8375
miR-219a	64.6394
miR-22	1413.03
miR-221	2042.05
miR-222	16.6811
miR-222a	1953.08
miR-223	81.3205
miR-23a	57.6889
miR-23b	57.6889
miR-24-2	12.5109
miR-2478	36.1425
miR-26a	1856.47
miR-26a-1	56.2988
miR-26a-2	507.385
miR-2954	226.585
miR-29a	462.206
miR-301a	18.0712
miR-3065	25.7168
miR-30a	611.642
miR-30b	20.1564
miR-30c-1	171.677
miR-30c-2	65.3344
miR-30d	24884.8
miR-30e	514.335
miR-34a	417.028
miR-3535	64.6394
miR-3600	23.6316
miR-3604-1	199.479
miR-3604-2	202.954
miR-365-1	63.2493
miR-365-2	65.3344
miR-375	20.8514
miR-425	39.6177
miR-451	1682.01
miR-454	696.437
miR-455	284.274
miR-456	399.652
miR-460a	30.5821
miR-6087	25.0217
miR-6236	53.5186
miR-6240	25.0217
miR-6553	32.6672
miR-7-1	70.1998
miR-7-2	33.3623
miR-7a-2	21.5465
miR-7b	33.3623
miR-92-1	38573.7
miR-92a-1	12.5109
miR-92a-2	198.088
miR-99a	7906.86

## Sheet: D3
Name	D3 CPM
let-7a-1	594.951
let-7a-2	6969.43
let-7a-3	601.877
let-7b	13.2211
let-7c	196.428
let-7f	2761.96
let-7f-1	894.001
let-7f-2	287.717
let-7g	1784.85
let-7i	80.586
let-7j	6992.1
let-7k	77.4381
miR-100	3237.29
miR-101-1	375.229
miR-101-2	2479.28
miR-101c	10.7028
miR-103-1	1849.7
miR-103-2	262.534
miR-103b-1	15.7395
miR-103b-2	14.4803
miR-106	30.8493
miR-107	273.867
miR-10a	1836.48
miR-10b	4247.76
miR-122	2603.31
miR-122-1	9606.1
miR-122-2	9608.62
miR-125b-1	630.837
miR-125b-2	838.598
miR-126	834.191
miR-126a	659.798
miR-128-1	251.831
miR-128-2	94.4367
miR-130a	870.077
miR-130b	204.613
miR-130c	152.358
miR-138-1	7.55494
miR-140	1952.95
miR-142	37.7747
miR-142b	33.3676
miR-143	29509
miR-144	118.99
miR-145	13.2211
miR-1454	18.2578
miR-1456	18.2578
miR-145a	79.3269
miR-146a	134.73
miR-146b	198.317
miR-146c	1718.12
miR-148a	5637.87
miR-150	9.44367
miR-1552	9.44367
miR-1563	70.5128
miR-15a	711.423
miR-15c	152.358
miR-16-1	15.1099
miR-16-2	19.5169
miR-1662	35.886
miR-16c	98.2142
miR-17	255.609
miR-181a-1	323.603
miR-181a-2	399.782
miR-181b-1	27.0719
miR-181b-2	128.434
miR-182	62.3282
miR-183	151.099
miR-18a	119.62
miR-190a	49.1071
miR-191	4530.44
miR-193a	32.1085
miR-193b	33.9972
miR-199-1	38.4043
miR-199-2	37.7747
miR-199a-2	183.837
miR-19a	365.155
miR-19b	11.962
miR-1a-1	37.7747
miR-200a	12.5916
miR-200b	68.624
miR-204-1	15.1099
miR-20a	171.875
miR-20b	239.24
miR-21	3501.08
miR-2188	12.5916
miR-219a	65.4761
miR-22	1563.24
miR-221	2023.46
miR-222	15.1099
miR-222a	1764.08
miR-223	41.5522
miR-23a	47.8479
miR-23b	30.2198
miR-24-2	6.29578
miR-2478	47.2184
miR-26a	1908.88
miR-26a-1	37.1451
miR-26a-2	441.964
miR-2954	91.9184
miR-29a	429.372
miR-301a	11.962
miR-3065	14.4803
miR-30a	541.437
miR-30b	15.7395
miR-30c-1	141.655
miR-30c-2	48.4775
miR-30d	15035
miR-30e	467.777
miR-34a	372.71
miR-3535	71.7719
miR-3600	29.5902
miR-3604-1	193.91
miR-3604-2	193.281
miR-365-1	32.1085
miR-365-2	37.1451
miR-375	0.629578
miR-425	47.8479
miR-451	1040.69
miR-454	424.965
miR-455	324.233
miR-456	401.041
miR-460a	27.7014
miR-6087	93.8072
miR-6236	124.656
miR-6237	10.7028
miR-6240	71.7719
miR-6244	13.8507
miR-6553	18.8873
miR-7-1	68.624
miR-7-2	25.8127
miR-7a-2	11.962
miR-7b	79.3269
miR-92-1	24485.6
miR-92a-1	6.29578
miR-92a-2	123.397
miR-99a	6268.71
