# Supplementary material for: Identification of microRNAs controlling hepatic mRNA levels for metabolic genes during the metabolic transition from embryonic to posthatch development in the chicken
Source: BMC Genomics. 2017 Sep 5;18:687. doi: 10.1186/s12864-017-4096-5 (PMC5583987; doi:10.1186/s12864-017-4096-5)
Supplement: Supplementary file 2 — All identified mRNA transcripts expressed in the liver of E18, E20, D0, D1, and D3 chicks. Values are given as RPKM. (XLSX 4417 kb) [file 12864_2017_4096_MOESM2_ESM.xlsx]

## Sheet: E18
Feature ID	E18Liver-Bird#1-RPKM	E18Liver-Bird#2-RPKM	E18Liver-Bird#3-RPKM	E18Liver-Bird#4-RPKM
10._1	29.1889	23.1584	29.1595	25.1129
5-MCDG_1	10.0411	9.09874	9.66852	10.3379
6._1_1	0	0	0	0
6._2_1	0	0	0	0
6._3_1	4.74774	4.89067	4.88454	4.49476
6._4_1	15.1695	17.7869	14.7185	11.5325
7._10_1	0	0.275408	0.164718	0
7._11_1	0	0	0	0
7._1_1	54.2682	29.6212	38.2994	40.2531
7._2_1	2.41407	3.24162	4.28571	2.48469
7._3_1	50.4114	71.5745	54.8368	55.9242
7._4_1	0.583695	1.65008	0.986891	1.28736
7._5_1	0	0.20715	0.247788	0.430973
7._6_1	3.3596	3.35203	3.25782	4.14073
7._7_1	0	0	0	0.0537093
7._8_1	37.6341	52.9714	53.5378	43.2455
7._9_1	2.78592	5.5786	3.72902	4.94971
[2Fe-2S]_1_1	88.0901	90.5525	109.375	88.5798
[2Fe-2S]_2_1	76.5404	73.1068	72.4062	71.3769
[4Fe-4S]_1_1	9.48279	10.515	8.1548	10.6977
[4Fe-4S]_2_1	15.3219	8.31954	16.1122	14.2178
[4Fe-4S]_3_1	9.21622	12.6867	14.3033	14.8658
[4Fe-4S]_4_1	2.64865	3.57363	3.12968	2.78808
A1CF_1	131.688	133.896	139.39	119.559
A2ML1_1	0.363063	0.384886	0.230195	0.400375
A4GALT_1	0.211872	0.898427	0.537338	0
A4GNT_1	0.12159	0.128898	0	0
a_1	3.74212	4.7267	3.43276	2.89747
AACS_1	13.2665	8.87109	10.0075	4.87663
AADAT_1	21.3424	24.0145	22.0783	21.3335
AAED1_1	7.29027	10.1065	10.3113	6.49344
AAGAB_1	16.2808	11.5062	12.8659	17.1733
AAK1_1	8.79974	9.91171	9.96314	8.05785
AAMP_1	18.902	18.8821	17.2855	16.6356
AANAT_1	0	0	0	0
AARS2_1	10.7912	8.57991	11.8025	10.7846
AARS_1	89.5274	74.3788	83.4346	110.631
AASDH_1	5.35158	5.54992	5.97481	4.32995
AASDHPPT_1	1.52348	1.16643	1.82456	1.54004
AASS_1	42.9474	30.456	48.3092	54.094
AATF_1	5.8324	6.18297	3.69796	5.92931
AATK_1	2.38954	4.29537	2.76662	3.66624
ABAT_1	46.6903	23.8158	12.1846	37.3106
ABCA12_1	0.522987	0.338814	0.478968	0.83306
ABCA13_1	0.0358263	0.0759595	0	0
ABCA1_1	0.0941391	0.199595	0.278542	0.311441
ABCA1_2	35.4571	49.2583	53.768	33.8428
ABCA2_1	6.63975	6.15077	10.3869	9.34083
ABCA3_1	20.8234	20.5176	24.6642	22.7169
ABCA4_1	0.198374	0.140199	0.125777	0.218761
ABCA5_1	4.87089	5.5325	5.40457	6.09086
ABCA7_1	0.195236	0.206972	0.0825247	0.143534
ABCB10_1	11.5617	15.5742	14.8816	15.5299
ABCB11_1	58.9035	60.5078	53.2059	46.7176
ABCB1LB_1	28.7502	6.79994	24.9827	33.4101
ABCB1LB_2	19.4718	1.53115	12.1423	13.509
ABCB6_1	3.8781	5.36244	4.38319	4.64854
ABCB7_1	6.29399	5.38089	7.33759	5.37353
ABCB9_1	3.68625	4.70942	3.59572	4.16932
ABCC10_1	6.06676	4.83831	6.52855	5.40129
ABCC1_1	3.02625	3.97973	3.30317	2.57687
ABCC2_1	37.5916	46.2953	46.3739	32.9815
ABCC3_1	8.98169	9.10071	9.37584	8.91973
ABCC4_1	0.744798	0.641522	1.00349	0.770007
ABCC5_1	20.9293	17.6855	20.7703	14.0488
ABCC6_1	48.3175	39.811	48.1668	38.828
ABCC8_1	7.7917	13.3855	8.05637	8.59245
ABCC9_1	2.78965	4.63764	3.57769	3.49585
ABCD2_1	16.0664	18.2187	19.7889	15.1761
ABCD3_1	36.2952	36.1343	34.3962	30.948
ABCD4_1	30.772	32.3596	39.9614	36.2512
ABCE1_1	61.8974	52.6791	59.0828	55.2264
ABCF2_1	8.36586	7.64727	8.70281	8.12075
ABCF3_1	34.1222	38.1369	39.437	42.2519
ABCG1_1	0.674453	0.44687	0.534535	1.02268
ABCG2_1	83.1513	79.1638	89.1156	92.9983
ABCG4_1	0.44631	0.473136	0.707442	0.246088
ABCG5_1	3.1948	2.9269	1.80056	2.08778
ABCG8_1	0.486621	0.619045	0.740486	1.07326
ABHD10_1	12.6838	13.984	17.049	15.1063
ABHD11_1	10.6341	10.534	9.2846	11.5347
ABHD12_1	24.0156	18.4464	22.4299	19.1888
ABHD12B_1	1.0418	2.87149	3.17059	3.21682
ABHD13_1	18.496	17.4491	18.29	20.5839
ABHD14A_1	24.2624	24.9085	18.4599	25.9109
ABHD17A_1	15.6097	17.9812	15.8977	22.6356
ABHD17B_1	5.74265	9.03355	8.809	6.74139
ABHD17B_2	0.483502	1.02513	0.613116	0.799787
ABHD17C_1	17.349	17.2116	22.7057	18.4158
ABHD2_1	61.7425	75.807	81.0229	65.5322
ABHD3_1	3.99182	3.02268	4.62804	2.13814
ABHD5_1	1.72732	1.07714	3.47882	1.68074
ABHD5_2	9.87952	12.5882	11.4438	10.8948
ABHD6_1	13.6834	15.3591	19.1377	27.1835
ABI1_1	29.2264	31.9414	29.8019	28.2428
ABI2_1	9.94771	11.2131	8.62252	10.6923
ABI3_1	9.0442	10.141	9.48375	9.39826
ABI3BP_1	27.7861	28.3729	24.1275	4.5077
ABL2_1	6.85505	7.26709	7.58637	7.00975
ABL_1	19.2012	19.2071	19.0418	17.0482
ABLIM1_1	12.5711	9.20175	17.4592	12.3226
ABLIM1_2	3.22779	2.12388	0.564562	0.736449
ABLIM2_1	0.54525	0.397392	0.388923	0.338223
ABLIM3_1	1.28763	1.91103	1.19739	1.32529
ABR_1	10.1327	8.40415	12.383	10.9424
ABRA_1	0	0	0	0
ABRACL_1	22.4993	16.0147	20.7867	18.077
ABTB1_1	13.2485	14.4921	18.9937	15.4475
ABTB2_1	0.377236	0.533215	0.318909	1.04001
ACAA1_1	168.768	111.359	156.957	200.436
ACAA2_1	327.091	617.558	498.091	329.105
ACACA_1	7.72463	7.56408	11.1329	8.5527
ACAD11_1	33.0624	33.7948	47.2869	46.0649
ACAD8_1	31.5563	29.6033	33.6641	32.5899
ACAD9_1	493.286	472.919	523.438	489.268
ACADL_1	529.441	547.868	554.258	478.75
ACADS_1	77.0989	94.213	81.3706	88.4274
ACADSB_1	9.2805	14.1651	15.7117	8.46603
ACAN_1	0.0703276	0.111832	0.178361	0.116333
ACAN_2	0.0699471	0.296606	0.0443491	0.115703
ACAP2_1	3.17744	5.05264	5.804	4.08798
ACAP2_2	5.40598	2.90267	3.82822	6.34867
ACAP3_1	5.44479	5.34764	3.65527	4.50326
ACAT1_1	1190.02	1130.62	1561.39	1225.59
ACAT2_1	34.3957	35.2814	29.4814	63.0419
ACBD3_1	15.9719	13.0617	12.4001	13.5874
ACBD5_1	64.5582	75.5446	84.6704	73.2022
ACBD6_1	16.0307	15.687	15.3764	17.6781
ACBD7_1	31.5379	28.2899	23.7717	20.9161
ACD_1	7.19561	6.16742	5.82419	7.59743
ACE2_1	0.653146	0.38467	0.460132	0.32012
ACE_1	1.94423	3.8051	3.28724	3.24355
ACER1_1	0	0	0	0
ACER2_1	6.32688	5.72082	9.2028	6.15625
ACER3_1	14.5879	13.3398	17.7924	19.5255
ACKR1_1	0.982753	2.86502	5.60792	2.43844
ACKR2_1	2.56686	0.837277	0.751148	0.653229
ACKR4_1	0.111577	0	0	0
acl_1	57.7327	47.5572	64.8864	92.6879
ACMSD_1	22.5539	17.2463	13.1279	20.1829
ACO1_1	504.277	634.597	569.38	468.226
ACO2_1	207.959	174.442	211.803	187.378
ACOT11_1	18.9602	27.4588	21.8094	14.5104
ACOT12_1	0	0.0758394	0	0
ACOT13_1	22.9171	20.7566	23.6999	20.8558
ACOT7_1	3.85208	4.08362	4.41201	5.89233
ACOT8_1	16.1538	13.178	14.563	12.7341
ACOT9_1	42.1547	35.4427	25.3964	30.1008
ACOX1_1	83.4576	75.1616	119.24	145.506
ACOX2_1	86.898	88.5869	62.7337	85.0359
ACOX3_1	10.3843	9.88788	10.4872	7.20006
ACP1_1	95.1973	87.715	77.0936	80.1254
ACP2_1	58.1606	67.9975	66.8124	63.5763
ACP6_1	9.99431	12.4466	10.3357	10.8074
ACPP_1	0	0	0	0
ACRBP_1	0	0	0.15198	0
ACRC_1	6.4317	3.87403	4.63402	2.09557
ACSBG1_1	0.602073	0.957392	0.381736	1.99184
ACSBG2_1	5.73647	7.4694	5.69291	5.77592
ACSBG2_2	0.445723	0.236257	0.471009	0.409609
ACSF2_1	14.9024	12.5756	14.6666	18.3144
ACSF3_1	13.0033	11.7819	9.44247	13.6042
ACSL1_1	291.454	273.998	366.355	359.706
ACSL3_1	26.2128	20.7763	27.9586	26.9255
ACSL4_1	5.4604	6.2517	7.33964	5.05811
ACSL5_1	67.8231	69.225	49.2736	43.5181
ACSL5_2	10.1794	4.94598	8.60546	7.6006
ACSM3_1	40.27	54.7523	58.3604	40.743
ACSM4_1	4.43968	3.37643	3.79403	1.70294
ACSS1_1	2.44948	3.08798	2.68638	3.13925
ACSS2_1	9.87011	9.4736	12.7697	9.48713
ACSS3_1	19.7639	29.9729	31.9078	35.3161
ACTA1_1	2.79357	12.6921	4.80761	3.7408
ACTB_1	972.664	983.294	957.54	1070.7
ACTC1_1	0.202638	1.1457	0.856533	0.148975
ACTG1_1	40.1914	39.6418	39.0177	35.2302
ACTG2_1	37.353	81.6508	54.4126	50.7237
ACTL6A_1	14.4718	14.8983	17.2906	17.3428
ACTL9_1	0	0	0	0
ACTN1_1	20.9353	23.138	14.6858	17.1923
ACTN1_2	6.65724	17.1088	20.4652	21.2085
ACTN1_3	7.83273	6.60025	4.07487	4.79872
ACTN1_4	6.70059	7.10335	4.16345	4.35963
ACTN2_1	1.68962	2.89344	2.36231	1.67216
ACTR10_1	30.075	21.7613	24.8196	30.0072
ACTR1A_1	34.1536	32.7908	33.1532	32.283
ACTR2_1	41.5836	34.0457	34.8837	39.0844
ACTR3_1	62.8254	58.7578	56.9783	55.6332
ACTR5_1	4.60725	5.3282	4.38175	4.50338
ACTR6_1	17.5262	20.6032	15.8432	17.4138
ACTR6_2	1.73062	1.37598	1.09728	0.954239
ACTR8_1	17.5761	9.84363	14.9987	11.3369
ACVR1_1	37.0352	40.4292	39.2257	39.2525
ACVR1C_1	1.04992	0.890423	1.0651	0.833631
ACVR2A_1	29.9357	31.1128	34.9834	34.3068
ACVR2B_1	4.70466	2.57417	3.46405	2.84512
ACYP1_1	3.94018	6.26552	3.212	5.58657
ACYP2_1	13.7798	26.9096	36.787	23.1938
ADA_1	4.51706	6.41487	6.37641	4.51134
ADAD1_1	0.080555	0	0.10215	0.0888336
ADAL_1	13.3716	14.4506	13.3345	9.30561
ADAM10_1	0.816646	3.39078	1.98484	1.7261
ADAM10_2	66.0319	45.7325	59.9939	61.2614
ADAM11_1	0.167697	0.0592589	0	0.369862
ADAM12_1	0.107906	0.114392	0.410499	0.356986
ADAM12_2	0.245156	0.779675	0.207251	0.0901168
ADAM12_3	5.42668	4.73765	3.75877	6.58785
ADAM17_1	23.3191	25.2685	23.345	26.0005
ADAM19_1	0.92708	1.36081	0.813882	1.49421
ADAM22_1	0.611381	1.44029	1.0337	0.824037
ADAM23_1	8.32183	6.83955	6.04705	4.02141
ADAM33_1	1.17717	2.3572	1.74153	2.16359
ADAM33_2	0.78651	0.166757	0.598412	0.780605
ADAM8_1	0.271643	0.191981	0.114821	0.0998533
ADAM9_1	24.8982	25.6001	32.727	27.1027
ADAMTS10_1	3.58053	4.25584	4.26521	6.16206
ADAMTS12_1	3.73122	6.76598	6.66141	3.78983
ADAMTS13_1	54.5895	57.6892	74.5986	65.6294
ADAMTS15_1	4.51751	8.80843	7.77445	7.91746
ADAMTS17_1	29.6351	32.1958	41.0219	24.4482
ADAMTS18_1	0.49829	0.704321	0.491453	0.732665
ADAMTS19_1	1.06349	1.9513	2.59344	1.80429
ADAMTS1_1	5.93203	5.48236	4.50049	3.96972
ADAMTS20_1	0	0.0325349	0.0778349	0
ADAMTS2_1	21.897	19.2037	22.2497	22.7989
ADAMTS3_1	11.9393	11.9995	10.4866	11.8554
ADAMTS5_1	10.6448	13.0042	8.74185	6.2607
ADAMTS6_1	0.419242	1.74814	1.24047	0.955477
ADAMTS7_1	10.9808	12.0851	16.1034	10.4916
ADAMTS8_1	1.35903	2.26399	1.96955	1.60575
ADAMTS9_1	15.8896	14.4122	13.3598	18.0396
ADAMTSL1_1	0.278036	0.136038	0.162725	0.235854
ADAMTSL2_1	1.08975	1.32029	1.28318	0.600872
ADAMTSL3_1	1.14935	0.875752	0.683187	0.554519
ADAMTSL5_1	5.15735	19.99	8.58363	12.0857
ADAP1_1	57.5285	60.432	69.8556	72.284
ADAP2_1	4.95626	2.71767	5.85146	3.95786
ADAR_1	15.1054	15.8852	14.4044	15.7916
ADARB1_1	5.23013	5.04046	3.94643	4.19464
ADARB2_1	0	0	0.0538447	0
ADAT1_1	13.0899	7.44601	8.09703	12.1466
ADAT2_1	17.8756	21.261	19.3504	22.1167
ADCK1_1	5.01424	4.73575	4.97113	2.81504
ADCK2_1	16.9863	10.8231	14.6204	11.5498
ADCK3_1	54.6668	79.2264	53.8192	76.1828
ADCY1_1	0.996424	2.30469	1.37841	1.54835
ADCY2_1	0.115125	0.122045	0.291975	0.38087
ADCY3_1	3.94849	4.57221	6.93274	4.95718
ADCY5_1	4.037	3.89558	6.75999	5.07971
ADCY7_1	0.752382	0.93054	0.87457	0.898846
ADCY8_1	0.17916	0.0633096	0.0757293	0.131715
ADCY9_1	19.9852	25.9184	24.5065	19.1863
ADCYAP1_1	0	0.462197	0	0
ADCYAP1R1_1	0	0	0.425304	0.123287
ADCYAP1R1_2	0	0.169407	0.20264	0
ADD1_1	40.297	45.4	42.6643	40.7402
ADD2_1	1.54122	2.82212	3.55342	2.00863
ADD3_1	30.3029	34.2844	41.4739	38.1416
ADD3_2	1.4265	2.74095	2.3742	1.67142
ADD3_3	0.429535	0.0910706	0.653618	0.189471
ADGB_1	0.264036	0.41986	0.39062	0.63087
ADGRA1_1	1.79444	2.40958	2.80643	1.84693
ADGRA2_1	2.54976	3.55103	3.29669	4.07987
ADGRA3_1	6.11662	5.21812	5.36977	5.14872
ADGRB1_1	0.147355	0.12497	0.0373715	0.129999
ADGRB2_1	0.237638	0.251922	0.542417	0.314472
ADGRB3_1	0	0	0.11126	0.0967559
ADGRD1_1	0.166137	0.264185	0.421349	0.183211
ADGRD2_1	0.130948	0.138819	0.166052	0
ADGRF5_1	6.74241	5.41685	6.63286	6.06829
ADGRG1_1	5.87185	8.02908	7.55385	6.94452
ADGRG2_1	6.95937	6.53452	6.93393	4.44029
ADGRG3_1	0.506897	0.429892	0.257113	0.782587
ADGRG4_1	0	0	0	0
ADGRG5_1	0.975866	0.775892	0.154684	1.47971
ADGRG7_1	0	0	0	0
ADGRL3_1	1.53808	2.25397	1.83567	3.14287
ADGRL4_1	10.1212	11.8426	12.3019	10.7909
ADGRV1_1	0	0.0498193	0.0893889	0.012956
ADH5_1	396.155	399.031	327.263	385.374
ADH6_1	546.725	464.998	413.412	498.683
ADH6_2	178.273	119.277	98.6054	122.423
ADH6_3	63.9787	32.7109	46.202	49.7914
ADHFE1_1	156.275	217.829	155.559	183.511
ADIPOQ_1	2.24562	7.42186	2.5126	1.89372
ADIPOR1_1	9.29307	11.0245	10.849	10.7361
ADIPOR2_1	20.6331	18.1521	22.6902	24.925
ADIPOR2_2	12.276	10.6363	13.1719	11.3247
ADK_1	397.512	499.559	512.55	532.454
ADM_1	9.77228	8.03768	6.83696	10.5908
ADMP_1	0	0.339293	0.202927	0.352947
ADNP2_1	15.7163	12.0294	13.0811	11.0413
ADNP_1	32.6101	33.8462	32.6919	30.8151
ADORA3_1	0.311679	0.330413	0	0
ADORA3_2	0.812492	0.215332	0.257575	0.223998
ADPGK_1	6.74867	3.998	6.41836	5.69112
ADPRH_1	6.79145	7.19967	6.26332	6.1277
ADPRHL1_1	0.345113	0.487809	1.02113	0.6343
ADPRHL2_1	22.3334	21.3342	25.1045	22.1928
ADRA1A_1	0.161167	0	0	0
ADRA1B_1	15.6162	12.5817	21.5847	12.7436
ADRA1D_1	1.47337	1.02759	1.47501	1.23997
ADRA2A_1	0.352459	2.24187	0	2.13775
ADRA2C_1	0.168739	0.178881	0	0.930401
ADRB1_1	2.04357	1.77251	2.35582	1.84384
ADRB3_1	1.00187	1.51727	1.63343	0.789164
ADRBK2_1	21.7868	21.3626	21.9241	24.2191
ADRM1_1	58.2812	53.3503	44.5775	52.6408
ADSL_1	771.258	666.056	731.134	903.83
ADSS_1	11.9743	14.9342	10.9416	8.73853
ADSSL1_1	27.4969	32.491	25.3586	25.5286
ADTRP_1	0.0659898	0	0.0836799	0.218315
AEBP2_1	9.6207	10.199	9.75981	14.4288
AEN_1	1.45673	3.73204	2.30905	2.14192
AFAP1_1	0.0768349	0.0814533	0.194865	0.169462
AFAP1_2	0.33685	0.357097	0.427151	0.742936
AFAP1_3	4.25953	3.36817	4.33883	2.61816
AFAP1L1_1	8.96437	12.1665	10.571	11.7116
AFAP1L2_1	7.14619	7.14283	7.37897	9.11898
AFF1_1	18.9622	20.2242	23.8263	24.0889
AFF2_1	4.87852	7.72571	4.65884	5.31346
AFF3_1	0.0541856	0.114885	0.137423	0
AFF4_1	15.7155	15.0962	14.3546	15.5045
AFG3L2_1	46.7905	40.3768	48.1791	41.1761
AFMID_1	5.64913	5.82233	6.56655	6.40273
AFTPH_1	16.2082	15.6663	16.5231	16.472
AGA_1	60.9747	50.5485	70.5586	44.8274
AGAP3_1	19.694	22.3793	27.5393	25.5856
AGBL1_1	0.0770442	0	0.0488489	0
AGBL2_1	0.0899002	0.0953039	0.114	0.297418
AGBL2_2	0	0	0.107027	0.0930748
AGBL3_1	0.0919833	0	0.116642	0
AGBL5_1	5.53502	5.07209	6.424	4.86239
AGFG1_1	41.3316	55.6098	56.7721	49.4457
AGGF1_1	5.46312	6.6322	7.03938	4.85852
AGK_1	21.9627	14.901	13.6865	17.9919
AGL_1	79.8259	73.6782	72.6301	63.1622
AGMAT_1	98.1223	130.859	106.48	92.5997
AGMO_1	1.1522	2.10362	0.811707	0.705894
AGO1_1	10.4705	9.60225	9.90533	8.79736
AGO2_1	13.7139	22.4278	16.754	18.443
AGO3_1	11.8875	7.79334	10.38	10.3493
AGPAT2_1	7.48442	8.19877	7.59264	9.35407
AGPAT3_1	129.52	188.425	212.72	211.26
AGPAT4_1	2.09694	4.64805	5.80162	3.784
AGPAT5_1	7.4672	5.43728	8.51251	8.31778
AGPAT9_1	10.7268	8.74738	8.04876	8.11946
AGPS_1	19.4041	15.7112	17.3403	14.6586
AGR2_1	0	0.224607	0	1.16823
AGR3_1	0	0	0.125355	0
AGRN_1	12.8688	18.7762	23.0807	13.7713
AGRN_2	1.25147	2.11553	3.34547	1.34278
AGRP_1	0	0	0	0.355461
AGT_1	1047.04	1294.93	942.548	895.588
AGTPBP1_1	0.126325	0.401753	0.360425	0.348267
AGTR2_1	1.41172	1.71037	0.767215	0.889603
AGTRAP_1	20.6984	25.1037	26.0247	22.4387
AGXT2_1	20.144	19.428	18.4378	17.8715
AGXT_1	29.7498	21.4189	22.8636	24.9709
AHCTF1_1	9.05116	8.39847	9.73929	9.38113
AHCY_1	263.054	276.529	291.205	241.282
AHCYL1_1	61.6859	60.4349	66.3592	66.7357
AHCYL2_1	10.5769	14.3027	13.4123	13.5007
AHI1_1	2.44123	2.58797	2.06378	2.30753
AHNAK2_1	0	0.27958	0	0
AHR_1	29.4497	28.7036	36.0624	28.8893
ahrr_1	0	0	0	0
AHSA1_1	31.737	25.0717	24.7661	27.4268
AHSA2_1	12.6733	13.0016	13.2194	11.0453
AHSG_1	13845.3	13638	12991.4	13322.5
AICDA_1	0	0	0	0.308829
AIDA_1	14.2499	12.5019	11.2158	13.005
AIF1L_1	35.2468	29.9493	61.0725	100.882
AIFM1_1	73.2624	58.4953	66.7367	66.2184
AIFM2_1	89.1402	38.2696	55.4952	49.3729
AIFM3_1	0	0.0431206	0.10316	0.134568
AIG1_1	47.7641	31.6823	43.3115	37.6654
AIM1_1	0.0822085	0.130725	0.260616	0.090657
AIM1L_1	0.033869	0.0718096	0	0.0746995
AIMP1_1	41.3702	43.6145	51.8808	48.3944
AIMP2_1	26.9693	20.2224	23.6335	23.9378
Aiolos_1	0.761882	0.484606	0	0.504108
AIP_1	13.4724	9.36791	13.4101	20.4483
AIPL1_1	0.223596	0.237036	0.283536	0.246575
AIRE_1	0.708228	1.1262	0.673564	0
AJAP1_1	0.219263	0	0.278041	0.967184
AK1_1	29.7078	35.9084	31.3344	25.4126
AK2_1	63.7541	50.1777	53.8967	56.9906
AK3_1	65.5124	28.9731	22.1702	42.7708
AK4_1	146.615	134.764	128.603	144.237
AK5_1	0	0	0.125465	0.10911
AK6_1	4.05276	5.09198	6.94743	4.05544
AK7_1	0	0.105303	0	0
AK8_1	0.19031	0.201749	0	0.419737
AK9_1	0.0420358	0	0	0
AKAP10_1	16.1494	16.0316	19.295	17.9121
AKAP11_1	6.54876	6.94239	7.57158	6.54208
AKAP12_1	4.99654	7.3422	7.5279	7.33762
AKAP13_1	10.6352	11.052	11.4456	12.8856
AKAP14_1	0.394902	0	0	0
AKAP17A_1	9.16831	7.82951	7.99294	6.74035
AKAP1_1	46.59	39.1502	42.7701	38.8425
AKAP2_1	3.42847	4.77308	4.50469	4.55519
AKAP5_1	0.167242	1.41836	0.636227	0.36886
AKAP5_2	0.342847	0.363455	0	0.567122
AKAP6_1	0.401094	0.686867	1.01723	0.510363
AKAP7_1	5.91638	7.14043	5.19398	6.72516
AKAP9_1	9.93241	8.83615	9.91771	9.23223
AKIRIN2_1	53.3118	38.9334	44.3177	47.6857
AKR1A1_1	52.3608	51.4146	44.8525	57.9122
AKR1B1L_1	33.9878	17.0415	16.8902	14.013
AKR1B1L_2	19.2868	14.2503	11.4874	17.2944
AKR1B1L_3	0.951752	0.504479	0.603446	1.57434
AKR1D1_1	81.2643	137.393	77.0647	75.3236
akr_1	1.08863	1.64866	1.57767	0.857503
AKT1_1	55.6978	50.9787	55.7526	49.9999
AKT3_1	3.02774	3.02092	3.27478	2.65148
AKTIP_1	20.4539	20.4559	20.3907	21.5629
AKTIP_2	0.868967	1.28968	0.440766	2.87481
ALAS1_1	24.7476	36.1588	38.3403	33.461
ALB_1	61199.9	79070.7	75283.6	67944.9
ALC_1	0	0	0.342409	0
ALCAM_1	4.68323	5.01389	5.52709	4.65319
ALDH18A1_1	47.9501	20.817	52.1904	54.1999
ALDH1A1_1	120.678	60.7624	44.4484	89.7254
ALDH1A2_1	4.55008	4.45253	3.32875	3.53811
ALDH1A2_2	0.14533	0.308131	0.368579	0.641062
ALDH3A2_1	377.44	235.421	433.288	498.418
ALDH4A1_1	71.0264	90.1549	94.2115	93.0899
ALDH5A1_1	103.607	95.889	103.39	84.6258
ALDH6_1	3.60282	5.13051	6.81888	3.55799
ALDH6A1_1	510.352	449.497	507.51	440.735
ALDH7A1_1	506.11	998.841	1073.31	573.733
ALDH8A1_1	122.937	129.746	98.4225	98.3889
ALDH9A1_1	256.713	202.312	173.405	247.694
ALDOB_1	9853.52	11382.8	12463.2	10930.4
ALDOB_2	59.3031	49.003	82.0451	61.8874
ALDOC_1	25.1769	50.2306	29.1499	45.699
ALG10_1	8.75717	9.78087	10.7081	11.2092
ALG11_1	6.26811	5.03112	6.69939	7.9985
ALG12_1	46.2035	50.5955	46.7858	51.3251
ALG13_1	0.9524	1.54416	1.06563	1.72987
ALG14_1	21.933	14.2731	16.7977	16.7633
ALG2_1	12.328	8.64243	11.5986	10.6348
ALG3_1	12.7955	13.9216	14.9447	15.7815
ALG5_1	15.0853	18.5789	15.1909	17.6141
ALG6_1	10.2686	10.3955	12.904	9.79363
ALG8_1	14.0153	14.7379	11.0361	11.5917
ALK_1	0.0529679	0.0561517	0	0
ALKBH1_1	12.985	13.7655	11.0672	9.15504
ALKBH2_1	6.49932	4.53288	6.28966	4.33807
ALKBH3_1	5.35119	5.94297	5.81632	5.90113
ALKBH4_1	2.29919	3.04674	2.67259	2.32419
ALKBH5_1	22.0943	20.2317	24.4609	18.4812
ALKBH8_1	5.23076	5.23711	6.2645	5.55468
ALMS1_1	4.6725	4.97984	5.13295	4.93225
ALOX5_1	0.594103	1.06281	0.706281	0.573264
ALOX5AP_1	0.390271	0.330983	0.197957	0.172151
ALPK1_1	0.302189	0.640705	0.766395	0.333245
ALPK2_1	2.17796	1.8228	2.85873	1.30624
ALPK3_1	0.979931	0.496833	1.35068	1.12762
ALPL_1	7.42614	19.2954	16.8027	14.4517
ALS2_1	12.646	14.3714	13.5986	12.4953
ALS2CL_1	7.8422	9.04177	6.49658	8.36408
Alx-4_1	0.0400635	0	0.0508036	0
ALX1_1	0	0.0496543	0	0
ALX3_1	0	0	0	0
ALYREF_1	45.2558	40.2244	48.1154	41.1894
AMACR_1	89.8197	148.076	143.394	69.9799
AMBP_1	3937.07	4449.63	4137.07	3668.86
AMBRA1_1	11.1057	12.4081	11.9773	11.1364
AMD1_1	17.0802	12.9742	12.4496	13.2738
AMDHD1_1	45.0007	28.9839	37.7387	35.0551
AMER1_1	7.17007	10.2838	9.09218	9.68987
AMER2_1	2.14436	2.06659	1.66861	2.36474
AMER3_1	0.0768089	0	0	0.0847025
AMFR_1	53.5633	56.1967	55.2142	56.4766
AMH_1	0.320508	0.424717	0.812857	0.0883617
AMIGO2_1	0.608277	0.644839	1.07988	1.07326
AMIGO3_1	0	0	0	0
AMMECR1_1	5.41795	6.75718	8.48691	4.92038
AMMECR1L_1	11.4834	11.3692	11.4185	11.2689
AMN1_1	3.27601	2.2326	4.45096	2.32244
AMN_1	49.9109	37.1394	28.4504	30.8278
AMOT_1	8.88795	10.6964	11.0299	8.89447
AMOTL1_1	2.5746	3.84131	4.7158	3.25981
AMOTL2_1	7.34871	5.76166	8.63922	7.17535
AMPD1_1	0.956782	0.811433	0.970616	0.844088
AMPD3_1	0.090693	0.865299	0.575027	0.900121
AMPH_1	1.27202	0.149831	0.179225	0.233792
AMT_1	312.895	242.053	221.622	349.008
AMY1A_1	129.386	170.051	138.528	157.924
AMY2A_1	8.39057	9.17728	5.23549	67.2668
AMZ1_1	0	0	0	0
ANAPC10_1	6.46511	8.13879	11.2726	9.35751
ANAPC16_1	38.6278	34.9079	37.741	51.9086
ANAPC1_1	8.53308	7.71331	8.6468	7.56162
ANAPC2_1	18.6897	16.0981	15.9763	18.6782
ANAPC4_1	0	0.35964	0.860385	0
ANAPC4_2	13.7747	9.65909	12.5547	11.551
ANAPC5_1	43.3701	30.3848	42.2039	38.2618
ANAPC7_1	7.23266	8.55736	7.61566	6.48047
ANG-1_1	1.63583	1.87572	2.11669	1.87758
ANG_1	0.476879	0.758314	2.11651	1.31472
ANGEL1_1	23.0114	21.2	19.714	22.7329
ANGEL2_1	11.6919	8.97547	9.84154	8.89206
angiopoietin-2_1	0.19284	0.0817726	0.0978144	0.127595
ANGPT4_1	9.65073	11.8997	10.502	8.982
ANGPTL1_1	0	0.147528	0.176469	0
ANGPTL2_1	0.241966	0.299262	0.204554	0.311305
ANGPTL3_1	520.498	470.907	238.424	284.194
ANGPTL4_1	73.264	85.7581	48.7747	93.7539
ANGPTL5_1	0	0	0	0
ANGPTL7_1	0	0	0	0
ANKDD1A_1	8.18891	2.42561	2.90145	3.98404
ANKDD1B_1	0.139163	0.295055	0.176469	0.460394
ANKEF1_1	0.180111	0.190937	0	0.0662068
ANKFN1_1	0	0.210421	0.2517	0
ANKFY1_1	26.8088	29.0292	27.3583	25.0589
ANKH_1	69.9353	75.2502	79.568	67.0487
ANKHD1_1	2.03245	0.718204	3.15002	0.747106
ANKHD1_2	12.5893	13.4954	14.5048	15.7998
ANKIB1_1	6.35368	6.93565	7.65807	6.72915
ANKK1_1	0.0678294	0	0	0.0748002
ANKLE2_1	13.945	11.3528	15.827	18.0969
ANKMY1_1	2.83795	3.10881	2.87898	1.87776
ANKMY2_1	20.1874	18.6158	17.709	17.6114
ANKRA2_1	4.18807	2.74223	3.12399	4.89015
ANKRA2_2	3.56265	8.20103	10.8425	2.80627
ANKRD10_1	7.74516	7.57367	9.1441	6.40585
ANKRD11_1	19.7127	21.5248	21.7233	24.6153
ANKRD12_1	4.3605	4.72166	4.54204	3.88125
ANKRD13B_1	2.82542	2.3441	3.11551	2.43844
ANKRD13C_1	11.8222	11.31	11.8834	11.4472
ANKRD16_1	1.03402	1.64427	0.65561	0.950242
ANKRD16_2	4.77505	2.58269	3.46007	4.08367
ANKRD17_1	19.2556	17.7129	21.0585	19.7739
ANKRD1_1	0.243115	0.128864	0.462431	0
ANKRD22_1	0.165802	0	0.21025	0.182842
ANKRD24_1	0.178126	0.377665	0.150584	0.0654772
ANKRD27_1	2.07953	0.96448	1.56572	1.14662
ANKRD27_2	2.25615	2.88419	2.77682	3.58567
ANKRD28_1	9.53266	8.55661	9.61756	9.9752
ANKRD29_1	0.252262	0	0	0.556374
ANKRD2_1	0.202035	1.07089	0.256195	0.445596
ANKRD31_1	1.73394	1.14885	1.64907	1.4341
ANKRD33B_1	0	0	0	0
ANKRD34B_1	0.29235	0	0	0
ANKRD34C_1	0	0	0	0
ANKRD40_1	2.58691	3.22636	3.08743	2.60106
ANKRD42_1	0.200691	0.319131	0.763473	0.110658
ANKRD44_1	4.91077	6.01937	6.71372	6.09237
ANKRD46_1	16.9353	18.5201	16.9541	15.5958
ANKRD49_1	7.29358	7.92057	8.1209	7.45462
ANKRD50_1	10.4727	11.8605	9.03486	9.49792
ANKRD54_1	10.9624	9.97921	10.8036	9.06678
ANKRD55_1	0	0	0	0
ANKRD60_1	0	0	0	0
ANKRD6_1	0.853883	2.05729	1.6734	0.856033
ANKRD9_1	105.33	42.1619	53.8873	69.2926
ANKS1A_1	5.61752	6.95886	7.44359	5.01155
ANKS1B_1	0.35131	0.670368	0.579134	0.54238
ANKS3_1	7.11501	6.057	6.42502	7.9651
ANKS4B_1	0.131328	0.417667	0.166534	0.144825
ANKS6_1	3.11015	3.56624	3.78292	2.51983
ANKZF1_1	7.06343	8.72131	7.58706	8.15589
ANLN_1	5.58773	4.37831	5.114	4.60809
ANO10_1	4.20409	4.98111	5.64469	5.86336
ANO1_1	5.48787	22.8312	17.6403	7.31852
ANO2_1	0.138312	0.0366565	0.0876951	0.0762633
ANO3_1	0.123447	0.261735	0.15654	0
ANO3_2	0.0751757	0	0.0953284	0.0829015
ANO4_1	0	0	0	0
ANO5_1	6.69075	7.44175	7.88165	7.49931
ANO6_1	0.478689	0.746267	0.42848	0.745247
ANO9_1	4.31149	3.15217	2.82791	2.37729
ANP32B_1	58.8808	50.1479	58.1903	64.4728
ANP32E_1	129.347	116.807	132.148	133.789
ANPEP_1	116.819	115.711	87.1326	106.784
ANTXR1_1	1.98143	3.92098	2.5126	4.07877
ANTXR2_1	32.7002	31.3953	30.7085	31.6382
ANTXRL_1	3.61468	4.44506	4.58368	1.75391
ANXA10_1	0	0	0	0.255932
ANXA11_1	17.3918	23.0711	20.7567	16.2048
ANXA13_1	0.752382	0.398803	0	0.622278
ANXA13_2	0.172469	0.182835	0.109352	0.57058
ANXA1_1	6.07053	13.1926	9.62235	5.0208
ANXA4_1	87.4767	78.0675	91.6845	92.037
ANXA5_1	315.659	301.449	236.963	322.522
ANXA6_1	14.989	18.0766	20.9253	19.1832
ANXA6_2	11.2074	17.3798	15.5038	8.68209
ANXA7_1	36.8666	51.0679	44.464	39.5712
AOAH_1	1.04941	1.52967	0.831706	1.0126
AOC1_1	23.5603	27.4209	27.5878	26.7555
AOX1_1	0.532421	0.225769	0.13503	0.528424
AOX2P_1	0.147798	0.104455	0	0.162987
AP1AR_1	22.9766	19.4766	21.1434	23.9576
AP1B1_1	13.1419	13.0136	13.6349	13.1091
AP1G1_1	49.8707	52.0135	50.3401	49.5236
AP1M1_1	19.5055	19.6761	19.3178	16.2159
AP1S2_1	38.9263	42.9436	40.9339	41.1818
AP1S3_1	4.86372	5.15607	4.69909	5.61897
AP2A2_1	48.4711	43.2892	50.6602	43.7459
AP2B1_1	21.2408	19.072	22.6973	19.5871
AP2M1_1	138.292	150.529	140.581	142.351
AP3B1_1	12.4372	18.4311	18.4136	10.6276
AP3B2_1	0.713814	0.504479	0.905169	0.524781
AP3D1_1	27.0359	24.2105	26.6709	26.3885
AP3M1_1	56.4354	58.4981	62.7039	57.0983
AP3M2_1	30.6363	33.2918	31.1572	29.1278
AP3S1_1	21.4846	22.11	23.5796	24.1082
AP3S2_1	10.9893	8.20781	6.9676	11.2924
AP4B1_1	9.87924	11.1791	8.93824	9.79283
AP4E1_1	12.2003	10.3198	9.75688	10.4539
AP4S1_1	9.47214	15.2482	12.0114	11.9931
AP5M1_1	9.23288	7.61277	8.92037	8.56559
AP5Z1_1	17.2016	18.5671	19.8299	22.0735
APAF1_1	4.77634	5.19002	4.2902	4.30155
APBA1_1	2.47507	1.9847	2.05215	2.34452
APBA2_1	1.39577	1.30559	0.624685	0.724335
APBA3_1	7.31796	7.8599	5.61667	6.47725
APBB1_1	9.82443	10.5829	13.8647	11.7078
APBB1IP_1	0.621361	1.97613	1.1819	1.94145
APBB2_1	5.31343	4.33791	4.87912	3.77163
APBB3_1	0.175003	0.371044	0.665751	0.96494
APC2_1	0.138482	0	0.058535	0.0509044
APC_1	7.64849	11.6994	12.6521	7.82164
APCDD1_1	1.9569	1.96533	1.69786	1.47653
APEH_1	41.773	43.1101	48.2486	48.9521
APH1A_1	21.581	27.488	24.7114	27.8838
API5_1	49.3403	48.3944	48.8568	48.7333
APIP_1	8.65886	9.31982	10.1958	10.4256
APITD1_1	14.9308	5.73092	12.4046	10.2198
APLF_1	4.98581	4.63497	5.15517	4.31397
APLNR_1	22.1603	34.6996	24.7494	32.5089
APLP2_1	156.901	190.027	208.596	154.816
APLP2_2	14.6047	17.3272	4.88607	5.96249
APOA1_1	16005.8	17274.3	13935.5	18104.5
APOA5_1	396.934	391.31	330.553	532.096
apoAIV_1	241.943	433.144	273.058	372.323
APOB_1	841.284	904.148	926.75	850.182
APOBEC2_1	2.67786	3.54852	0.84893	1.84566
APOBEC4_1	0	0	0	0
ApoD_1	1.18595	0.251447	0.601548	0.784697
APOH_1	1075.62	1080.53	1122.19	1066.95
APOLD1_1	17.021	49.1789	13.5428	2.94435
APOO_1	31.8822	27.2183	23.6134	28.0025
APOOL_1	52.824	49.8902	47.2547	39.8237
APOPT1_1	15.7607	17.9015	27.1235	23.5877
APOV1_1	0	0	0	0
APP_1	182.021	171.897	200.58	217.912
APP_2	1.07516	1.49048	1.678	2.00648
APPBP2_1	28.5431	19.0638	27.9467	24.8943
APPL1_1	8.13826	9.47142	8.86167	8.38932
APRT_1	2.36323	4.593	2.74702	1.95457
APTX_1	7.89842	12.4466	10.8279	8.71013
AQP10_1	0	0.322419	0.77134	0.670789
AQP11_1	6.47371	9.57605	4.58185	12.6178
AQP12_1	0	0.158756	0	1.15601
AQP1_1	85.2493	94.139	76.0721	89.0777
AQP3_1	37.0916	22.5	28.8916	30.958
AQP4_1	0.216742	0.45954	0.549691	0.478034
AQP8_1	0	0	0	0
AQP9_1	74.406	72.1387	71.0628	62.8378
AQR_1	10.7638	9.64367	9.60287	9.97924
AR_1	18.1211	21.6489	25.0625	22.1577
ARAP2_1	0.565798	0.685494	0.512482	0.490243
ARAP3_1	7.65972	9.20626	8.72323	7.96269
ARC_1	0	0	0	0
ARCN1_1	56.406	65.5831	58.9751	61.4804
AREG_1	0.533174	0.339133	1.08177	1.64631
AREL1_1	11.1005	10.7802	10.2865	9.84438
ARF1_1	247.154	234.2	216.867	258.889
ARF4_1	92.7238	90.0455	94.8958	105.867
ARF6_1	53.1694	49.8111	52.8406	60.1335
ARFGAP1_1	13.9934	7.19247	10.8215	7.71572
ARFGAP2_1	25.0587	28.5548	22.8503	24.8395
ARFGAP3_1	39.1322	26.3494	31.0823	41.1621
ARFGEF1_1	17.5192	15.5851	17.1407	16.6626
ARFGEF2_1	14.9522	17.382	19.9839	15.1303
ARFGEF3_1	0.0340116	0.216335	0.301904	0.225041
ARFIP1_1	15.1141	14.1032	12.8271	16.8844
ARFIP2_1	15.2206	16.5964	13.9701	13.7475
ARFRP1_1	10.5771	8.56714	10.5492	10.2225
ARG2_1	0.492829	1.11954	1.42844	1.00931
ARGLU1_1	90.6623	94.9137	92.5146	94.9944
ARHGAP10_1	2.22411	2.56282	1.96197	3.30579
ARHGAP11A_1	1.50853	0.621911	1.70038	0.877988
ARHGAP11A_2	17.1967	14.0564	16.1531	18.0701
ARHGAP12_1	7.38549	7.57954	9.66425	7.97121
ARHGAP15_1	3.28673	1.9655	2.24421	2.69515
ARHGAP17_1	28.4299	27.7468	29.1843	26.6596
ARHGAP18_1	8.95742	7.61874	8.78316	5.91529
ARHGAP19_1	4.75808	3.20986	4.66232	5.90294
ARHGAP20_1	0.328059	0.260834	0.416004	0.361774
ARHGAP21_1	14.5462	19.1517	16.3271	16.9991
ARHGAP21_2	0.859747	0.771206	0.838634	0.619914
ARHGAP22_1	0.359315	0.285685	0.569548	0.495303
ARHGAP24_1	16.4286	18.7632	15.4231	11.711
ARHGAP25_1	6.4706	6.7237	7.06785	6.57039
ARHGAP26_1	7.10204	9.51573	10.0066	10.9864
ARHGAP27_1	13.7547	17.7265	17.5275	17.622
ARHGAP28_1	4.82471	4.91012	5.62864	5.21413
ARHGAP29_1	1.74183	2.29416	3.14581	0.756691
ARHGAP29_2	20.7491	16.1003	19.078	18.0457
ARHGAP31_1	12.2162	15.4224	16.8409	14.8692
ARHGAP32_1	3.89949	4.98362	4.25806	5.23196
ARHGAP36_1	1.96108	0.95952	1.91292	0.499067
ARHGAP40_1	7.60319	10.7707	7.97762	6.45537
ARHGAP42_1	8.36154	9.22967	13.773	7.31965
ARHGAP44_1	2.41117	2.45779	2.82235	3.37484
ARHGAP5_1	13.841	14.9797	16.206	13.3489
ARHGAP6_1	1.88881	2.35275	2.03587	2.55157
ARHGAP8_1	1.21221	1.39216	1.53717	2.00518
ARHGDIA_1	128.05	126.455	132.738	136.321
ARHGDIB_1	18.3469	21.5524	25.5708	23.8779
ARHGDIG_1	2.44773	6.91962	3.1039	5.39856
ARHGEF10_1	7.8408	7.25845	6.79186	8.03768
ARHGEF10L_1	31.0532	31.261	31.4411	30.1298
ARHGEF12_1	28.4618	29.034	33.925	29.8794
ARHGEF16_1	39.0852	31.2656	28.1401	32.5238
ARHGEF17_1	2.5379	3.33615	3.02515	3.24651
ARHGEF26_1	29.5514	25.174	30.514	19.2038
ARHGEF28_1	1.01763	0.995812	0.992638	0.834464
ARHGEF33_1	0	0.0990012	0	0
ARHGEF37_1	0.369201	0.521856	0.832309	0.588096
ARHGEF38_1	0.150102	0.318249	0.475852	0.082764
ARHGEF3_1	34.1026	27.1465	29.0093	21.9488
ARHGEF4_1	3.55521	3.25161	2.38673	1.99873
ARHGEF5_1	2.62169	0.766696	0.687827	1.5951
ARHGEF6_1	9.47085	8.56363	7.88875	8.29389
ARHGEF7_1	8.08827	8.24779	8.35174	8.53723
ARHGEF9_1	5.13622	5.44494	5.97035	4.40538
ARID1B_1	26.9701	25.0503	27.8467	24.6477
ARID2_1	6.27867	7.38271	7.19693	7.4984
ARID3A_1	34.7118	32.648	26.4764	29.213
ARID3B_1	34.0935	38.9725	35.5404	40.407
ARID4A_1	9.40726	11.724	11.289	8.80528
ARID4B_1	12.739	14.4771	14.6463	14.5352
ARID5B_1	10.9925	11.9464	10.3449	12.5796
ARIH1_1	29.7682	29.2121	33.4124	30.6094
ARIH2_1	7.77533	6.15986	10.4958	11.3864
ARIH2_2	3.34563	5.62286	0.310427	1.70975
ARL10_1	0.262962	0.139384	0.166728	0.579973
ARL11_1	1.14379	1.21254	1.20867	0.420444
ARL13A_1	0	0	0	0
ARL13B_1	6.9281	4.9171	6.25398	7.05738
ARL14_1	1.97451	2.51183	1.00153	1.30646
ARL15_1	10.1272	9.7294	14.0459	12.5639
ARL16_1	6.59777	5.44004	6.19738	7.00634
ARL1_1	51.1765	57.7582	52.1162	62.8609
ARL2BP_1	8.42151	3.4209	5.68887	6.0756
ARL3_1	15.9601	7.51975	11.6934	8.6046
ARL4A_1	42.7378	50.9359	46.1578	52.9857
ARL4C_1	3.51729	2.0715	1.48673	3.44779
ARL5A_1	17.6723	14.0992	15.479	16.073
ARL5B_1	21.2079	21.3096	16.7205	16.7779
ARL6_1	6.81759	4.47409	6.9985	6.44419
ARL6IP1_1	72.9518	83.5418	69.1549	69.1137
ARL6IP4_1	29.5736	28.7626	23.0514	28.4241
ARL6IP5_1	21.9658	20.2778	22.6565	23.4119
ARL8A_1	18.9414	19.8641	18.0789	14.8238
ARL9_1	11.0625	6.85371	8.01606	9.50604
ARMC1_1	20.3496	14.46	18.0447	16.8307
ARMC2_1	0.171099	0.181384	0.216967	0.377366
ARMC3_1	0	0	0.108936	0
ARMC4_1	0.0527211	0.16767	0.0668543	0.0581392
ARMC6_1	15.3098	14.607	14.5605	12.4936
ARMC7_1	16.8988	17.4776	16.725	19.5445
ARMC8_1	10.9268	8.93849	10.3647	10.247
ARMC9_1	6.39363	3.04516	4.81756	6.02886
ARMT1_1	5.94638	5.70025	5.85589	6.9063
ARNT2_1	6.17379	9.25539	8.73824	7.63352
ARNT_1	44.1818	48.39	52.5177	49.799
ARNTL2_1	7.52637	7.38774	8.83703	6.53229
ARPC1A_1	68.7556	61.0686	56.3726	71.0926
ARPC1B_1	15.7728	16.3993	18.8472	16.3903
ARPC3_1	60.6848	62.6505	62.367	52.9247
ARPC4_1	90.1973	87.6228	84.886	88.723
ARPC5_1	106.426	114.404	111.938	105.023
ARPC5L_1	11.4836	7.74699	10.2596	11.2247
ARPP19_1	52.849	54.4157	51.9956	50.5766
ARPP21_1	1.49903	2.54262	1.99593	1.73574
ARR3_1	5.85663	4.13911	6.97654	6.65423
ARRDC1_1	8.49325	7.4343	8.00345	7.64755
ARRDC2_1	22.3817	45.6745	50.0936	25.1755
ARRDC3_1	23.525	37.9596	35.6415	16.8988
ARRDC4_1	4.95912	3.41447	8.49276	5.52514
ARSA_1	7.90291	7.88512	6.48449	7.81795
ARSB_1	24.4656	39.2031	30.7383	20.2661
ARSG_1	4.0307	4.27297	5.11122	5.30922
ARSH_1	11.9281	11.1427	11.3817	9.11657
ARSI_1	1.0005	1.50256	1.05725	2.39052
ARSJ_1	0.782972	1.52173	1.4893	0.287813
ARSK_1	11.043	21.1595	19.7439	12.2535
ART1_1	0.504524	0.267425	0.639774	0.278187
ART3_1	0.304138	0.644839	0.77134	0
ART4_1	0.152995	0	0	0
ART5_1	1.04036	2.75724	0	0.57364
ART7B_1	5.39594	8.3204	5.33178	6.02775
ARV1_1	5.82735	5.65409	6.2623	7.51541
ARVCF_1	23.3642	24.5604	27.1378	27.1726
ARX_1	0	0	0.562624	0.733922
AS3MT_1	29.4377	21.6977	16.1813	22.0136
ASAH1_1	49.7996	51.1443	46.1297	47.9456
ASAP1_1	3.78393	4.51651	4.01636	5.16191
ASAP2_1	3.36964	2.09672	3.25116	2.98891
ASAP3_1	21.5698	18.6957	20.471	18.9993
ASB10_1	0	0	0.208834	0
ASB11_1	0	0	0	0
ASB12_1	0.122313	0.777989	0.310204	0.809298
ASB13_1	8.59287	11.1337	10.5937	10.0024
ASB14_1	0.119157	0.126319	0.3022	0
ASB15_1	0	0	0.0460132	0.040015
ASB18_1	0	0	0	0
ASB1_1	6.64266	7.26909	7.87994	7.08902
ASB2_1	0.114979	0.365671	0.291604	0.126795
ASB3_1	1.23022	1.04333	0.832007	1.4471
ASB3_2	3.32106	2.97903	3.32048	2.1129
ASB4_1	0	0	0	0
ASB5_1	14.1424	15.1823	10.4424	10.0682
ASB6_1	8.3534	8.24777	7.99648	7.67656
ASB7_1	3.24802	2.72591	3.60389	3.88031
ASB9_1	106.404	136.644	120.824	96.3518
ASCC1_1	17.1593	12.1271	15.5676	14.1536
ASCC2_1	9.25215	9.89283	10.9233	10.8187
ASCC3_1	7.18977	5.77321	6.16863	5.87058
ASCL2_1	2.51421	3.73147	3.40075	5.54519
ASCL4_1	0	0	0	0
ASF1A_1	9.11955	9.66771	10.1187	4.39984
ASH1L_1	17.4023	16.067	16.3705	15.1892
ASH2L_1	15.8906	15.5651	15.2013	14.7568
ASIC2_1	0	0.395842	0.946992	0
ASIC4_1	0.844324	1.34261	0.713777	0.931095
ASIC5_1	0	0	0	0
Asip_1	0	0	0	0
Asip_2	0	0	0	0
ASL1_1	2.72971	1.06613	0.728733	2.53494
ASMT_1	0	0	0	0
ASMTL_1	20.8572	20.0802	17.0026	18.1189
ASNS_1	26.3765	9.61443	32.489	29.1706
ASNSD1_1	14.5606	11.994	13.0994	11.2833
ASPA_1	2.653	5.74212	5.88736	8.16744
ASPG_1	8.99899	9.60903	12.5691	7.83837
ASPH_1	38.2468	39.2614	65.8367	56.3001
ASPHD2_1	0.710452	0.753155	0.450453	0.391732
ASPM_1	8.26541	5.80355	7.1054	7.78904
ASPN_1	0	0.578489	0.345987	0.100295
ASPR_1	0.362433	0	0.306395	0
ASPSCR1_1	20.074	19.7281	19.703	18.2374
ASRGL1_1	11.976	7.32852	8.88966	7.73081
ASS1_1	8.8574	8.5095	9.12587	11.5991
ASTE1_1	0.894888	0.813153	0.972673	0.845876
ASTN1_1	0	0.140709	0.504936	0.146371
ASTN2_1	0.662827	0.594565	0.517239	0.506039
ASUN_1	47.8567	40.1179	39.3304	41.5889
ASXL1_1	7.59237	7.25781	7.84684	5.9044
ASXL2_1	10.4584	10.7766	13.0499	10.749
ASXL2_2	1.89998	3.35698	2.29459	3.29253
ASXL2_3	0.881535	0.992929	0.279463	0.789855
ASXL3_1	0.943953	1.2866	1.197	1.22685
ATAD1_1	19.2243	15.8138	21.1807	20.9682
ATAD2_1	8.57736	6.56711	8.28703	8.82075
ATAD2B_1	6.62377	6.28276	6.91532	6.31591
ATAD5_1	4.40737	3.22351	2.42617	2.97647
ATCAY_1	0.223728	0.142306	0.170223	0.246721
ATE1_1	0.329013	1.83115	1.35594	1.4513
ATE1_2	17.9731	16.4969	17.4252	16.3579
ATF2_1	0.866969	1.99134	1.09938	3.34623
ATF2_2	16.5662	20.2228	16.5511	13.9783
ATF3_1	8.94678	14.9184	5.08169	11.7162
ATF4_1	819.248	706.919	539.689	785.206
ATF6_1	11.4394	13.2223	11.0433	9.68509
ATF7IP_1	9.59123	7.89854	8.50845	8.94271
ATF7IP_2	0.157247	0.333398	0.299102	0.346815
ATG10_1	7.03074	11.0493	11.8873	6.80113
ATG12_1	15.3193	10.9959	13.153	13.0222
ATG13_1	157.757	166.103	185.401	155.589
ATG14_1	5.96041	4.02098	5.49691	7.52903
ATG16L1_1	17.8918	13.0911	17.3498	13.3858
ATG2B_1	12.0547	11.6091	11.8606	9.93009
ATG3_1	9.08943	8.39608	7.75145	9.43737
ATG4A_1	11.9812	9.91325	11.2404	10.6344
ATG4B_1	15.1519	16.3888	14.4347	12.9771
ATG4C_1	8.3538	6.44942	7.25406	8.41124
ATG5_1	18.6997	13.8367	16.5511	14.8087
ATG5_2	0.833952	0.294693	2.46753	0
ATG7_1	7.92293	8.06319	9.51103	6.52375
ATG9A_1	17.5527	16.3748	17.5521	18.9141
ATHL1_1	6.4031	12.1953	5.78006	9.81379
ATL1_1	7.01993	7.92512	7.05207	6.93707
ATL2_1	27.0166	24.3638	25.733	28.3775
ATM_1	7.04558	7.13655	7.19029	6.51906
ATMIN_1	5.08395	5.38954	5.46341	4.56116
ATN1_1	15.5256	15.3854	16.3249	22.1725
ATOH7_1	0.496226	0	0	0
ATOX1_1	153.409	166.696	133.743	150.672
ATP10A_1	1.32238	1.28171	1.00613	1.04163
ATP10B_1	0	0	0	0
ATP10D_1	3.4205	4.18395	3.87033	3.71399
ATP11A_1	1.38435	1.73439	2.39381	1.71167
ATP11B_1	18.6764	22.1957	20.2552	17.94
ATP11C_1	169.526	182.112	190.955	164.89
ATP12A_1	0.0587737	0.0623065	0	0
ATP13A2_1	19.2321	20.6793	21.4612	22.3599
ATP13A3_1	12.5318	12.0377	14.6976	15.3769
ATP13A4_1	0	0	0	0
ATP13A5_1	0	0	0	0
ATP1A1_1	70.4781	80.6338	92.8254	84.2542
ATP1B1_1	42.4963	23.1104	51.089	36.8214
ATP1B1_2	25.2297	25.3532	17.9961	33.9087
ATP1B3_1	20.6949	21.2155	15.5725	26.0819
ATP1B4_1	0.547891	0.464659	0.555813	0.483358
ATP2A3_1	4.1238	5.43337	4.48225	5.45712
ATP2B1_1	6.46381	4.29477	3.69424	2.3593
ATP2B1_2	5.23778	5.91317	6.98693	11.102
ATP2B2_1	35.7929	34.5652	43.1987	24.5689
ATP2B4_1	4.69151	5.96821	4.00787	5.33703
ATP2C1_1	30.9536	28.1024	29.6902	28.9707
ATP2C2_1	0.23481	0.331899	0.297757	0
ATP4B_1	0.137891	0	0	0
ATP5A1_1	1022.88	1047.27	1062.47	946.786
ATP5C1_1	489.895	466.059	413.368	480.516
ATP5F1_1	328.453	285.718	291.288	284.952
ATP5G3_1	639.641	509.439	516.656	609.487
ATP5H_1	239.203	236.755	237.774	258.035
ATP5J2_1	16.9217	10.8467	12.2261	10.1983
ATP5J_1	318.045	313.465	297.382	313.539
ATP5S_1	8.33093	5.98276	7.4972	5.92716
ATP6_1	30264.1	28350	32098.9	31151.2
ATP6AP1_1	34.3257	42.374	36.6548	31.0049
ATP6AP1L_1	0	0	0.180464	0
ATP6AP2_1	52.7083	60.3794	52.1484	49.1828
ATP6AP2_2	1.34556	0.950961	1.4219	0.494615
ATP6V0A1_1	16.2277	14.3787	16.278	17.3612
ATP6V0A2_1	21.0593	22.5088	27.2542	20.452
ATP6V0B_1	25.9961	29.4758	32.965	33.6534
ATP6V0C_1	118.144	122.939	123.328	137.243
ATP6V0D2_1	0	0.142447	0.170391	0.296358
ATP6V0E1_1	49.7493	88.4664	50.8756	49.5528
ATP6V0E2_1	8.58699	6.88886	7.65169	4.09491
ATP6V1A_1	1.84868	1.43719	0.781423	1.49503
ATP6V1A_2	25.9964	22.6424	28.4772	20.9963
ATP6V1C1_1	19.8164	25.0778	19.6318	18.575
ATP6V1C2_1	0.879778	0.373064	0.44625	0.776154
ATP6V1D_1	60.0662	54.7807	46.1118	51.1406
ATP6V1E1_1	33.5547	35.754	26.4027	32.0693
ATP6V1G1_1	83.4126	92.6595	82.4245	82.9332
ATP6V1G3_1	0	0.789079	0	0
ATP6V1H_1	20.1174	18.6828	18.553	17.6012
ATP7A_1	6.15393	7.24869	6.56496	6.67864
ATP7B_1	57.3305	55.787	62.3578	49.4861
ATP8_1	21550	16971.9	21981.2	20637.2
ATP8A1_1	15.0932	24.9849	18.0761	19.3524
ATP8A2_1	0.380301	0.20158	0.241125	0.0698973
ATP8B1_1	0.632182	0.402108	0.374105	0.650674
ATP8B2_1	22.2658	25.5643	23.8383	21.5804
ATP8B3_1	0.303649	1.15884	0.0770098	0.133942
ATP9A_1	2.59436	2.4149	3.2096	2.37252
ATP9B_1	8.09272	8.46701	11.0671	8.69109
ATPAF1_1	15.153	16.0638	12.1828	17.7438
ATPAF2_1	14.1224	12.0791	10.9891	12.7421
ATR_1	4.52881	4.22948	5.36685	4.66723
ATRIP_1	9.36995	9.99024	7.85291	10.9861
ATRN_1	30.9323	36.5846	39.5172	36.3386
ATRNL1_1	4.21902	2.62612	2.06148	3.24402
ATRX_1	13.7769	12.0164	11.5448	13.6968
ATXN10_1	4.50555	5.73165	5.20552	5.74148
ATXN1_1	5.57512	9.19368	10.3239	7.61189
ATXN1L_1	11.6796	12.9602	13.7033	11.3151
ATXN2_1	23.6578	20.3383	20.4476	19.5344
ATXN3_1	20.6181	23.6941	21.3117	19.2978
ATXN7_1	8.9938	8.11806	10.2891	9.91809
ATXN7L1_1	19.7909	16.3296	17.0605	17.0943
AUH_1	65.2772	100.5	95.9387	70.2051
AUH_2	5.28689	7.28607	8.045	5.83022
AURKA_1	19.5749	11.2325	14.3469	16.4375
AURKAIP1_1	35.1713	38.9351	33.1538	40.8452
AUTS2_1	4.84458	5.84688	5.67072	6.24656
AVEN_1	9.40801	15.992	14.8097	10.3749
avenaII_1	0.747721	0.99083	2.01485	0.412282
avenaII_2	14.536	16.4595	13.4604	15.5494
avenaII_3	3.22863	4.3694	5.74922	6.89361
AVL9_1	10.1435	12.0629	12.0382	13.9108
AVP_1	0	0	0.259438	0
AVPR2_1	0	0.0399002	0	0.124518
AVR2_1	0.466554	0	0.591626	0.514502
AVT2R_1	0	0	0	0
AXDND1_1	0.0641198	0.203922	0	0
AXIN1_1_1	0.569112	0.482656	0.433006	0
AXIN1_1_2	6.59769	5.61078	5.97597	7.19578
AXIN2_1	18.4947	21.1976	17.6065	13.9516
AZI2_1	19.7132	21.0473	24.4621	19.8757
AZIN1_1	36.7511	31.6168	32.0854	28.9637
AZIN2_1	7.39474	6.79399	5.83462	8.69834
B-BTN2_1	0	0.176903	0	0
B-G_1	4.14286	5.01929	0.750493	0.435106
B-G_2	25.5412	9.73058	12.1455	0
B-G_3	45.138	70.5285	69.6815	0.432842
B2M_1	102.757	200.37	150.558	98.6391
B3GALNT1_1	2.06962	3.16915	4.37406	2.28232
B3GALNT2_1	4.71006	4.57707	4.47953	5.84337
B3GALT1_1	0	0	0	0
B3GALT2_1	0	0	0	0
B3GALT5_1	5.56994	10.3333	12.949	13.0525
B3GALT6_1	8.30783	8.57542	8.87153	9.40271
B3GAT1_1	0.362626	0.576635	0.229919	0.199947
B3GAT2_1	0	0.340739	0	0
B3GLCT_1	8.22468	9.07348	6.953	7.59514
B3GNT2_1	9.70275	8.30426	11.9652	10.3072
B3GNT4_1	0.41443	0.659011	1.31382	0.914042
B3GNT5_1	0	0	0	0
B3GNT7_1	0.239702	0.635275	0.45594	0.528673
B3GNT9_1	3.44495	4.03644	2.75902	2.59931
B3GNTL1_1	7.09077	5.08501	5.81811	4.5997
B4GAL-T7_1	30.8661	32.0301	30.5957	35.2367
B4GALNT3_1	0.183817	0.324777	0.233094	0.405416
B4GALNT4_1	2.51485	1.93891	2.10185	2.45815
B4GALT2_1	16.2437	18.4215	22.7539	21.2458
B4GALT3_1	5.11989	4.68266	2.92794	3.87474
B4GALT4_1	20.3911	25.154	23.1933	29.7096
B4GALT5_1	4.71414	6.75338	7.75509	4.21509
B4GALT6_1	7.81408	4.24169	5.7901	5.86588
B9D1_1	5.38759	3.30662	5.03401	5.31588
BAALC_1	0	0.0725151	0	0
BAAT_1	66.3912	70.018	65.9154	83.2409
BACE1_1	26.663	25.5449	28.5673	26.4156
BACE2_1	65.5316	72.3476	86.1819	78.5014
BACH1_1	138.661	130.004	129.242	117.833
BACH2_1	4.75414	6.78448	7.88356	8.06573
BAFF_1	0.4075	0.37028	0.66438	0.449379
BAG1_1	11.5568	11.3637	15.0797	12.0057
BAG2_1	1.26178	1.24845	0.74668	1.11316
BAG3_1	3.86581	4.91781	10.7847	3.97889
BAG3_2	25.5321	27.4269	43.2167	39.768
BAG4_1	15.185	12.805	11.9618	12.3054
BAG5_1	8.8699	8.12546	11.1866	9.14354
BAHCC1_1	14.4224	15.2893	16.509	17.8473
BAHD1_1	12.6562	13.4942	12.1176	13.7155
BAIAP2_1	19.5336	26.0679	29.1542	28.0225
BAIAP2L1_1	67.9267	64.8201	61.9743	41.4306
BAIAP2L2_1	7.67241	6.91962	7.98665	4.67244
BAMBI_1	118.572	142.975	109.977	113.543
Band_1	10.2135	9.6074	9.30315	13.3254
BANK1_1	0.0714264	0	0.362296	0.157534
BANP_1	6.04367	5.97257	5.58549	5.76107
BAP1_1	22.2146	22.1259	21.6187	21.3072
BARD1_1	2.02853	1.38739	1.49361	2.237
BARD1_2	0.313695	0.332551	0.397789	0.115311
BARX1_1	0	0	0	0
BARX2B_1	0.176919	0.468882	0.112173	0.1951
BASP1_1	123.761	171.996	124.145	188.763
BATF3_1	36.171	8.32297	22.4004	19.7895
BATF_1	0.236693	0.250921	0.300145	0.522037
BAZ1A_1	9.488	9.48204	10.7155	9.26418
BAZ1B_1	5.45908	4.74552	6.57639	6.92313
BAZ2B_1	10.1963	11.443	11.961	10.4384
BBOF1_1	2.63728	2.60942	3.34427	2.32665
BBOX1_1	198.329	245.396	234.151	209.366
BBS12_1	0.965628	1.02367	1.08843	0.946547
BBS2_1	9.63269	10.4953	8.36951	8.65548
BBS4_1	11.2857	8.61414	10.4471	9.70754
BBS5_1	5.31249	6.51178	5.68403	6.59076
BBS7_1	6.21124	5.02989	6.12602	6.0885
BBS9_1	0.80146	0.944038	0.903388	1.27664
BBX_1	6.37201	7.06207	7.16198	6.62761
BCAN_1	0.366666	0.340117	0.23248	0.101087
BCAP29_1	58.4021	58.5825	58.2729	71.3319
BCAR1_1	34.9839	34.5043	35.0092	49.25
BCAR3_1	12.2558	17.0886	16.3068	11.5845
BCAS1_1	0.333008	0.529536	0.527849	0.275423
BCAS2_1	38.5587	43.5657	32.4897	41.4024
BCAS3_1	7.34042	7.71732	9.92361	10.7039
BCAT1_1	11.9968	22.6966	15.4469	11.805
BCCIP_1	21.437	20.2004	21.5743	24.0153
BCHE_1	22.7774	35.1222	41.283	18.2678
BCHE_2	50.3446	48.0912	60.5108	54.8195
BCKDHB_1	87.5334	77.3187	88.7843	92.6655
BCL10_1	9.88326	7.52001	9.09632	8.17422
BCL11A_1	2.1331	2.12563	2.00164	2.02299
BCL2_1	1.52411	3.12372	2.57691	2.12893
BCL2A1_1	49.5659	44.7776	35.5257	31.3699
BCL2L13_1	15.0354	16.8198	17.2753	18.3211
BCL2L14_1	15.4434	6.81304	7.78468	6.45254
BCL2L15_1	49.1911	46.775	41.2072	41.0958
BCL2L1_1	192.605	172.066	226.064	255.059
BCL2L1_2	2.10581	4.66772	0.485513	9.07778
BCL6_1	23.1549	26.1954	27.8283	21.3423
BCL7A_1	16.9899	13.9908	15.5171	14.3865
BCL9_1	6.08432	6.37325	7.10304	6.09722
BCL9L_1	3.21767	3.41107	4.08024	4.94769
BCLAF1_1	37.5369	34.9091	36.6814	40.3951
BCO1_1	8.89694	12.89	7.61534	12.2641
BCO2_1	0	0.145647	0	0
BCO2_2	0.212568	0	0	0.117207
BCOR_1	10.502	9.38952	11.285	10.4651
BCORL1_1	6.59492	7.76813	6.93806	7.70365
BCR_1	4.48481	4.87787	7.45966	3.14727
BCS1L_1	7.9076	8.64084	8.94754	9.92768
BDH1_1	10.9251	6.87054	9.27502	7.24913
BDH2_1	94.3506	105.62	89.7649	93.9671
BDKRB1_1	0.210101	1.33638	0.266424	0
BDKRB2_1	0.070273	0	0.0891113	0
BDNF_1	0.30537	0.323725	0	0
BDP1_1	1.81313	1.15327	2.14591	1.73287
BDP1_2	0.60341	1.02349	0.765169	0.532338
BEAN1_1	1.12689	1.19462	2.00057	0.994157
BECN1_1	19.0305	16.9205	18.2158	17.0598
BEGAIN_1	0.0753259	0	0	0.249201
BEND2_1	2.35571	2.08109	2.32339	2.30916
BEND3_1	7.70223	12.634	12.7367	15.438
BEND4_1	5.62883	4.4157	5.85297	6.57974
BEND5_1	5.97253	4.76496	4.99702	4.48142
BEND6_1	0.609588	0.840097	0.618402	0.403341
BEND7_1	34.8256	35.8058	38.1697	41.1064
BERT_1	14.0449	16.2126	14.6438	13.079
BEST1_1	0.32794	0.695304	1.52479	0.48219
BEST3_1	0	0	0.0506869	0.0440794
BEST4_1	0.616984	0.327035	0.391191	0.340196
BET1_1	14.8609	13.6735	16.3558	13.1415
BET1L_1	20.0969	13.7761	18.6821	14.4971
BF1_1	28.7914	52.9047	51.6543	5.4093
BF1_2	36.4196	53.3242	49.7789	2.7982
BF1_3	35.384	56.2662	49.9597	4.59063
BF1_4	36.6881	59.8014	45.1787	3.04024
BFAR_1	11.108	8.5003	10.3544	9.08575
bFGF_1	0	2.01157	0	1.56939
bFGF_2	0	0	1.28961	0.560749
BFIV21_1	109.64	217.848	90.8952	195.511
BFIV21_2	47.0466	56.3099	66.7791	73.471
BFIV21_3	57.1497	42.2529	85.0386	66.9764
BFIV21_4	49.1253	58.1673	80.8871	70.1761
BFSP1_1	0.0831297	0.0881264	0	0.0916729
BG1_1	67.2422	91.2154	64.2316	149.281
BHLHE23_1	0	0.36181	0.432788	0.37637
BHLHE40_1	189.342	393.762	314.078	252.769
BICC1_1	3.72169	6.48798	5.87301	5.47223
BICC1_2	0.668008	1.26723	1.24833	1.70595
BICD1_1	0.0533048	0.339053	0.0675945	0.235132
BICD2_1	9.71805	11.7199	13.4538	12.5848
BID_1	36.7978	35.3221	35.0548	24.6303
BIK_1	3.73833	6.52735	6.97129	4.36502
BIN1_1	1.87843	2.60406	2.93168	1.11541
BIN1_2	8.08594	9.04443	8.71957	8.7765
BIRC2_1	44.9816	59.0416	63.8643	52.8516
BIRC5_1	1.24159	2.63243	1.57442	0
BIRC5_2	42.0733	27.4475	30.096	42.5307
BIRC6_1	11.0149	11.5841	11.5256	11.2942
BIRC7_1	0	0.347904	0	0.180953
BIVM_1	19.1114	17.0996	19.4847	19.558
BKJ_1	0	0.231098	0.276434	0
BLB1_1	36.9298	63.707	59.6015	29.6182
BLCAP_1	29.8842	33.9102	32.7834	31.0226
Blec1_1	0	0	0	0
Blec2_1	0.962889	0.340255	0	0
Blimp-1_1	5.55096	4.98558	5.52369	4.50606
BLK_1	1.74868	1.39034	0.886981	1.44629
BLM_1	0.952834	0.525255	0.724958	0.756544
BLMH_1	57.1229	44.4578	49.2259	52.4575
BLNK_1	5.66405	6.90518	5.98537	4.99692
BLNK_2	0.583795	0	1.03641	0.257517
BLOC1S2_1	19.9524	23.0746	17.8258	20.5028
BLOC1S4_1	22.8612	31.407	25.7357	19.2938
BLOC1S5_1	32.8688	32.5407	37.0873	28.9575
BLVRA_1	14.5591	18.7519	18.9797	14.1047
BLZF1_1	9.3385	8.85271	7.85665	9.308
BMAL1_1	14.3809	9.89388	11.4627	12.7518
BMF_1	5.05434	16.0744	16.2697	10.29
BMF_2	2.32592	4.22696	3.79214	2.56496
BMI1_1	7.49071	8.09821	8.84045	7.44266
BMP-10_1	17.1521	27.3232	24.3089	9.00222
BMP15_1	0.122844	0	0	0
BMP2_1	1.30045	2.20579	0.659629	1.72092
BMP2K_1	17.5415	17.8491	19.7427	18.6451
BMP3_1	0.235364	0.149707	0.179075	0.363373
BMP4_1	10.8375	8.12145	7.46372	8.55131
BMP5_1	9.91284	9.28328	9.7719	8.07314
BMP6_1	19.1376	12.6911	16.5706	13.0159
BMP7_1	1.34323	2.01729	2.05818	1.60472
BMPER_1	5.87396	7.15644	6.78158	8.02452
BMPR-II_1	10.5775	15.4333	12.115	13.5459
BMPR1A_1	9.53389	10.3628	13.467	9.18283
BMPR1B_1	2.21152	1.70506	1.52966	1.99538
BMPR1B_2	0.262657	0.835334	0.499603	0.144825
BMS1_1	10.1816	9.77719	12.1584	13.3427
BMX_1	0	0	0	0
BNC1_1	0.204039	0	0.172491	0
BNC2_1	0.13716	0.109053	0.260893	0.453766
BNIP1_1	12.9587	12.6809	10.8708	10.7728
BNIP2_1	18.965	17.3455	15.3254	15.7881
BNIP3_1	40.5128	40.5038	44.6906	57.3891
BNIP3L_1	103.606	117.919	114.333	103.99
BOC_1	1.58904	2.27414	2.21652	1.70853
BOD1L1_1	8.08064	8.14578	8.57876	7.66768
BOK_1	8.17118	19.6568	11.1587	13.1698
BORA_1	5.23583	2.57417	3.2716	4.68608
BORCS6_1	14.3762	29.2366	23.9968	21.8392
BPGM_1	15.727	24.4449	37.8989	18.3925
BPHL_1	61.0215	70.3679	67.0074	63.3014
BPIFB3_1_1	0.165894	0.219831	0.36814	0.182942
BPIFB3_2_1	0.468486	0.165549	0	0.344422
BPIFB4_1	0	0.164866	0	0.343001
BPIFB6_1	0	0	0	0
BPIFB7_1	0	0	0	0
BPIFC_1	0	0	0.171409	0
BPNT1_1	173.384	156.534	138.31	160.228
BPTF_1	11.3706	9.78557	11.0136	9.23084
BRAF_1	4.65282	5.4358	5.41848	4.39799
BRAP_1	14.4858	13.2384	13.5129	12.4859
BRAT1_1	4.9269	4.46333	4.54376	5.13687
BRCA1_1	5.77907	5.09098	5.31559	5.11633
BRCA2_1	4.94788	4.32506	4.04526	5.00168
BRCC3_1	11.8648	9.43348	8.95563	11.215
BRD1_1	9.51036	10.6367	10.4987	11.8454
BRD2_1	21.2229	23.9568	20.9317	19.5033
BRD3_1	4.74504	4.16567	4.98288	3.18867
BRD7_1	28.4205	22.999	30.1244	33.1356
BRD8_1	14.4883	14.1067	11.4334	8.43436
BRD9_1	13.1488	12.0384	8.48841	11.6001
BRDT_1	0	0	0.0972673	0
BRE_1	14.7637	15.3389	17.4609	15.3878
BRF1_1	21.2935	14.1126	17.043	15.455
BRI3BP_1	84.0465	69.9079	87.4479	67.4929
BRICD5_1	0	0	0	0.848753
BRINP1_1	4.02974	2.41459	4.3324	3.86424
BRINP2_1	0	0	0	0
BRINP3_1	0.0543548	0	0.0689259	0
BRIX1_1	19.6365	27.4315	29.0895	17.2022
BRMS1L_1	16.1751	17.6976	14.5882	15.5482
BROX_1	15.6177	19.3785	19.3543	14.6784
BRPF1_1	0.950486	1.07479	0.803524	0.768655
BRPF3_1	16.2931	16.3388	17.7891	15.262
BRS3.5_1	0	0	0	0
BRSK2_1	0	0	0	0.0939863
BRSK2_2	0	0	0.117985	0.102604
BRT-1_1	26.0668	37.6217	28.8731	22.1654
BRT-1_2	11.5533	26.1507	22.1737	17.791
BRWD1_1	13.8917	14.2698	14.2523	11.1513
BRWD3_1	13.2785	12.8216	13.4705	13.4788
BSDC1_1	17.1794	19.6598	18.9591	19.6583
BSG_1	1060.52	1041.44	1002.12	977.771
BSN_1	0.202813	0.279505	0.334337	0.559141
BSND_1	0.133972	0.142025	0	0
BSPRY_1	4.60117	4.52932	4.37597	4.7116
BST1_1	37.1049	24.2889	36.5101	70.2093
BST1_2	2.14482	0.682123	2.99178	2.36525
BTAF1_1	11.5573	11.453	10.8324	10.6324
BTBD10_1	2.11599	2.31328	2.68324	3.35434
BTBD10_2	1.86699	0.989604	1.18374	1.02943
BTBD11_1	0.531639	0.352247	0.0842697	0.219853
BTBD17_1	2.67067	3.08858	1.07756	1.60644
BTBD19_1	1.74829	0.529536	1.26684	0.275423
BTBD1_1	0	0	0.567072	0
BTBD1_2	22.7076	19.2157	24.122	24.9314
BTBD2_1	17.5036	21.7828	20.9092	13.9873
BTBD3_1	7.8365	6.97239	8.3402	8.48753
BTBD6_1	1.22755	1.73512	0.691835	1.95536
BTBD7_1	8.92805	8.23017	8.15705	9.02002
BTBD9_1	9.98579	10.0645	7.54773	7.5945
BTBD9_2	0.616804	0.653879	3.12861	1.06887
BTC_1	0.787742	0.208773	0.749187	1.08587
BTD_1	20.8759	20.7422	19.5168	15.3476
BTF3L4_1	2.52826	2.3452	0.400752	1.04553
BTF3L4_2	62.5284	49.0954	56.8138	60.1376
BTG1_1	431.344	483.126	373.496	381.621
BTG2_1	77.9755	193.064	68.0742	48.5342
BTG4_1	0	0	0	0
BTK_1	2.23174	2.77734	2.09175	4.28016
BTN1A1_1	1.44896	4.35215	3.06231	2.26364
BTRC_1	7.82803	6.74257	8.3755	7.82321
BUB1_1	22.4481	28.293	13.853	8.48892
BUB1B_1	12.169	9.50558	12.9134	10.4531
BUB3_1	31.4612	28.1046	28.3172	28.2651
BUD13_1	17.5255	14.8161	14.9095	11.9874
BUD31_1	67.8115	59.1415	52.1429	57.2787
BVES_1	0.26029	0.275936	0.880179	0.19136
BYSL_1	21.0228	17.9195	19.4535	23.1833
BZW1_1	266.252	273.932	263.857	254.847
BZW2_1	37.6069	31.2182	28.7747	31.7716
c-met_1	0.105099	0.389958	1.53265	0.579502
c-met_2	16.8564	13.4871	14.7919	16.0796
c-mos_1	0	0	0	0
c-myb_1	1.50442	0.797425	0.520287	0.452463
c-src_1	11.5823	12.7277	17.1948	16.0437
C10H15ORF44_1	31.3354	27.1721	27.467	26.3547
C10H15ORF44_2	0.308843	0.436542	0	0.90822
C10orf107_1	0.928641	0.98446	0.785057	0.682718
C10orf11_1	1.02204	1.73355	1.72802	1.42762
C10orf54_1	4.33403	1.47479	3.05326	2.36021
C10ORF57_1	71.747	73.6504	87.2754	93.2021
C10ORF58_1	123.373	134.235	172.454	156.301
C10orf67_1	0.14094	0	0	0
C10orf71_1	0.0528566	0	0.067026	0.116577
C10orf76_1	15.7683	16.408	13.7296	17.1484
C10orf88_1	7.12897	4.47851	7.03116	4.80432
C11H16ORF70_1	18.3571	19.659	24.2282	18.3845
C11H16ORF80_1	32.4097	31.4426	35.6182	33.1412
C11H16ORF87_1	15.6346	21.0539	17.9504	15.3774
C11H19ORF12_1	36.1329	36.1314	29.4088	32.3574
C11orf16_1	0.997702	0.211534	0.506064	0.440094
C11orf1_1	0	0	0	0
C11orf24_1	69.5198	41.3115	75.6732	73.8943
C11orf49_1	1.37139	1.45382	0.289837	1.51232
C11orf57_1	7.69418	7.41515	9.97854	7.71356
C11ORF61_1	7.62373	7.56611	8.43332	7.69171
C11orf63_1	0.0524766	0.0556308	0	0
C11orf74_1	27.8908	24.168	17.8375	25.408
C11ORF75_1	7.07122	5.76635	5.86293	5.9984
C11orf87_1	1.54986	0.985808	2.3584	2.73461
C11orf88_1	0	0	0	0
C11orf91_1	0.253392	0	0	0
C12H3ORF19_1	9.10376	7.29184	6.67	7.36219
C12H3ORF37_1	24.9663	27.2125	25.4165	26.3687
C12orf29_1	9.5953	9.0132	8.77912	9.37592
C12ORF32_1	0.609369	1.07666	1.0303	1.34399
C12orf40_1	0.589268	0.416458	0	0
C12orf43_1	3.42847	4.03838	4.34755	4.2009
C12orf45_1	19.4079	21.0421	16.78	20.4296
C12orf50_1	14.36	8.30354	16.3702	9.11757
C12ORF57_1	117.959	153.027	128.337	129.322
C12orf66_1	10.9543	7.51069	8.1548	9.31544
C13H5ORF15_1	47.6168	76.9803	52.8339	60.0587
C13H5ORF41_1	4.55073	7.80768	7.1374	4.09396
C13H5ORF41_2	0.103608	0.439341	1.05106	0.114255
C14H17ORF103_1	4.72863	5.89748	4.14447	6.2115
C14orf105_1	0.145144	1.07708	0.552159	0.64024
C14orf159_1	8.50216	8.24064	7.39294	5.49161
C14orf1_1	30.0344	24.7299	28.8418	26.0467
C14orf37_1	1.16789	1.16071	1.38841	1.93187
C14orf39_1	0	0	0.0906599	0
C14orf79_1	0.368382	0.292894	0.350352	0.609361
C14orf80_1	1.43117	1.40883	1.36113	1.40916
C15H12ORF49_1	7.8864	8.68198	8.94279	8.27876
C15H22ORF25_1	18.2519	14.591	16.7895	16.4981
C15ORF23_1	12.9418	8.78917	12.5648	12.9338
C15orf39_1	2.44524	2.39282	1.90815	1.03713
C15orf40_1	18.6957	20.936	19.7006	19.0683
C15orf43_1	0	0	0	0
C15orf43_2	0	0	0	0
C15orf48_1	1.72732	1.46492	1.31422	2.03183
C15orf59_1	0.303934	0.161101	0.192705	0.335169
C15orf61_1	7.13064	14.1106	8.43937	9.96037
C15orf62_1	0.144311	0	0	0
C16ORF45_1	1.50252	1.59283	1.14318	0.994157
C16orf52_1	1.79586	1.90381	3.41593	0.990212
C16orf59_1	5.64724	7.2253	7.40805	4.72439
C16ORF5_1	31.0579	27.9076	36.7581	41.4258
C16ORF61_1	6.36462	8.52275	7.43364	6.09519
C16orf62_1	23.0546	24.2022	21.6414	22.2046
C16orf72_1	42.4723	36.6307	42.5996	49.4833
C16orf89_1	0.222278	0	0.281865	0
C16orf96_1	1.43943	1.52595	3.28556	1.26989
C17H9ORF114_1	13.189	11.4549	12.2916	15.4206
C17H9ORF16_1	25.6066	21.6058	26.3413	29.3908
C17H9ORF7_1	6.80438	4.95035	8.45927	8.23931
C17orf105_1	2.64875	0.401137	3.35881	2.0864
C17orf58_1	2.09165	0.40316	1.68787	0.419384
C17orf62_1	12.0661	12.293	16.0956	11.5781
C17orf64_1	0	0	0	0
C17orf75_1	6.80494	8.84495	7.0534	9.98395
C18H17ORF106_1	5.43553	4.48174	4.08453	6.21614
C18H17ORF67_1	0	0	0	0
C18H17orf70_1	8.90663	10.0655	9.26983	10.9339
C18orf21_1	6.8372	7.59332	7.4315	7.8989
C18orf32_1	36.2438	49.8452	44.7177	31.3267
C18orf42_1	0	0	0	0
C18orf63_1	0	0.106803	0	0
C18orf8_1	22.6486	26.093	25.1792	21.8969
C19H17ORF85_1	9.02468	8.3553	7.7819	8.29346
C19orf25_1	49.8338	60.4124	55.3317	54.6923
C19orf35_1	0.348389	0.738661	0.220892	0.384193
C19orf44_1	4.04494	3.53136	3.77154	2.62391
C19orf45_1	0.155839	0	0	0
C19orf70_1	51.8461	42.3035	49.069	54.1739
C1D_1	1.60254	1.35909	2.03214	3.18102
C1D_2	13.8629	7.11107	9.35669	6.16437
C1GALT1_1	8.85757	10.7936	13.4321	11.3791
C1GALT1C1_1	11.81	13.0206	14.3769	15.9757
C1H11ORF54_1	74.5581	109.24	59.2456	81.6818
C1H11ORF67_1	16.3325	18.416	16.0038	16.3736
C1H11ORF70_1	0	0.150489	0.180012	0.156545
C1H11ORF73_1	42.8168	40.5067	42.6112	43.3322
C1H12ORF23_1	23.224	23.6351	22.8726	24.5863
C1H12ORF4_1	6.28223	4.77498	5.71171	4.31357
C1H12ORF4_2	0.401204	0.510383	2.34028	0.707896
C1H12ORF73_1	13.7469	14.3419	13.5583	17.8066
C1H21ORF33_1	158.134	124.516	145.294	132.411
C1H21ORF59_1	7.43865	9.92081	10.0413	7.67388
C1H21ORF91_1	1.53607	1.57225	1.74635	1.57711
C1H22ORF40_1	10.1971	6.17717	4.31023	5.3548
C1H2ORF49_1	6.3097	4.84373	6.48371	7.01813
C1H7ORF60_1	5.69017	5.02682	4.56985	4.39246
C1orf100_1	0	0	0	0.38155
C1orf101_1	0.468002	0.248066	0.296731	0.0860164
C1orf101_2	0.166382	0.0881912	0.105492	0
C1orf109_1	4.04672	3.93246	5.13154	2.2313
C1orf112_1	2.26028	2.04115	3.29082	1.84634
C1orf116_1	60.3143	70.8865	70.7171	58.254
C1orf123_1	11.8806	12.304	9.15515	16.5281
C1orf131_1	11.8316	8.23118	7.97051	6.93149
C1ORF146_1	0	0	0	0
C1orf159_1	2.52974	2.32893	1.3507	2.27583
C1orf168_1	23.3536	19.4422	20.9139	22.1161
C1orf174_1	9.23587	6.99359	8.36555	7.15378
C1orf198_1	15.878	19.215	19.5828	20.468
C1orf216_1	3.00903	1.91394	1.1447	5.97288
C1orf21_1	6.13676	8.63473	7.07442	7.62874
C1orf228_1	0.52098	1.47279	0.660641	0.574521
C1orf35_1	3.5082	3.31088	3.79764	2.7836
C1orf43_1	13.7953	14.2447	13.4041	12.447
C1orf50_1	8.08767	11.556	8.47215	10.8577
C1orf53_1	2.3719	3.52025	0.601548	3.66192
C1orf74_1	3.99988	6.36045	4.34755	5.67122
C1orf94_1	0	0	0	0
C1ORF95_1	4.11416	2.72591	2.60853	3.96985
C1QA_1	57.3827	41.9739	39.0508	45.3506
C1QB_1	50.2842	43.257	39.4606	57.0427
C1QBP_1	237.256	189.365	198.674	217.069
C1QL1_1	0.762395	1.13151	0.966774	0.504448
C1QTNF1_1	5.70403	6.28876	6.07583	5.97572
C1QTNF2_1	1.98332	4.1095	3.65818	2.28656
C1QTNF4_1	0	0	0.504729	0.6584
C1QTNF5_1	6.62495	7.80351	5.41393	8.6046
C1QTNF7_1	8.40405	7.57281	5.5949	4.63386
C1QTNF8_1	1.25016	0.883536	1.05686	0.919092
C1S_1	120.54	174.763	118.03	101.7
C20H20ORF108_1	16.1859	18.5315	12.7255	21.4192
C20H20ORF111_1	20.0815	12.9487	15.7514	13.0132
C20H20ORF11_1	12.4242	12.7506	11.5647	10.2029
C20H20ORF24_1	40.0585	33.973	34.9067	33.3013
C20H20ORF43_1	46.3322	53.3342	40.9488	40.5137
C20H20ORF4_1	23.4587	15.802	22.0007	21.8274
C20orf194_1	14.3318	19.4249	16.4052	12.6225
C20orf195_1	0	0.253841	0	0
C20ORF7_1	18.9116	15.1528	16.4523	26.1901
C20orf85_1	0.300503	0	0	0
C20orf96_1	0.346522	0.551026	0.439416	0.191067
C21H1ORF144_1	35.938	42.4847	40.4221	46.7294
C21H1orf158_1	0	0	0	0
C21orf140_1	0	0	0	0
C21orf58_1	0.235707	0.749625	0.597788	0
C21orf62_1	5.61312	5.2067	2.22433	1.93437
C22H2ORF42_1	10.1411	11.185	10.7813	9.60179
C22orf23_1	0.338235	0	0.428907	0
C22orf39_1	15.124	19.1164	10.3268	12.8295
C26H6ORF106_1	77.385	83.2421	94.2841	88.6301
C26H6ORF125_1	36.6039	24.6935	30.1406	38.2688
C26H6ORF130_1	24.2153	24.5299	19.6183	19.4345
C26H6ORF89_1	17.4658	17.4957	18.6287	18.6079
C28H19ORF10_1	116.406	112.284	109.673	111.683
C2_1	255.066	176.108	220.964	217.05
C2CD2_1	10.6753	12.4096	11.7632	17.5774
C2CD2L_1	11.0446	11.518	13.2083	9.50604
C2CD3_1	1.13889	1.39798	1.10215	1.18983
C2CD4C_1	0	0.763341	0	0
C2CD5_1	9.76771	9.57719	11.2602	8.68535
C2H18ORF19_1	31.5675	26.0283	25.2041	31.7372
C2H18ORF1_1	6.88415	8.56714	7.97051	13.863
C2H18ORF1_2	2.37167	6.17128	4.64788	2.97205
C2H3ORF39_1	4.17585	2.90512	3.47503	3.16594
C2H3ORF75_1	5.16404	5.30855	6.74682	7.07529
C2H7ORF64_1	2.08213	1.623	2.40733	2.22858
C2orf40_1	1.63733	5.6701	2.07626	3.73157
C2orf44_1	1.7356	2.83655	2.75109	2.23296
C2orf47_1	40.4788	37.1814	37.6208	37.8459
C2orf50_1	0.0492875	0	0.250001	0
C2orf54_1	0	0.161101	0	0.167585
C2orf70_1	0	0	0	0
C2orf71_1	0.0470043	0	0	0
C3AR1_1	1.11346	1.31154	2.03948	1.50075
C3H20ORF3_1	71.2561	94.1837	96.3359	82.1781
C3H20ORF72_1	10.9368	6.9965	8.36904	8.94162
C3H20ORF94_1	3.59887	4.13312	5.51439	5.12627
C3H2ORF43_1	27.901	38.5202	26.22	31.4362
C3H6ORF120_1	13.0797	15.0004	9.80084	9.96561
C3H6ORF138_1	0	0	0	0
C3H6ORF154_1	2.22153	1.85041	1.40853	0.874942
C3H6ORF203_1	71.9232	65.1053	72.8799	61.9307
C3H6ORF72_1	63.6721	81.6332	95.1195	65.1315
C3orf14_1	1.93953	0.685371	2.86938	1.06943
C3orf17_1	7.50998	5.53836	3.31242	5.04108
C3orf18_1	12.7239	7.29119	9.59369	10.2392
C3orf30_1	0	0	0	0
C3orf33_1	6.57242	6.3039	7.54057	7.593
C3orf38_1	11.4271	11.8741	9.46897	10.3556
C3orf52_1	21.078	16.4301	12.3816	13.5022
C3orf58_1	4.03443	4.83479	3.55893	2.51468
C3ORF64_1	8.11189	8.90121	10.2865	6.43451
C3orf67_1	0.284807	0	0.270867	0.078519
C4_1	185.842	193.021	216.959	153.559
C4BPA_1	21.5269	31.6182	30.215	23.4674
C4BPA_2	0.389297	1.13492	0.370243	1.28791
C4H4ORF29_1	21.1351	18.7619	21.857	16.9712
C4H4ORF41_1	9.62671	8.84826	10.3243	9.20434
C4H4ORF52_1	69.256	60.9004	55.8498	59.8317
C4H8ORF40_1	27.4884	28.1758	29.548	34.5292
C4orf19_1	0	0.0644319	0.0770718	0.13405
C4orf27_1	21.81	15.8269	17.9439	17.3228
C4orf33_1	2.35008	0	1.7029	2.59159
C4orf45_1	0.286792	0.30403	0	0
C4orf47_1	0	0.100075	0.0598537	0.156154
C4orf48_1	6.65526	9.76887	10.3869	11.8557
C5_1	260.319	257.116	310.055	275.218
C5H11ORF10_1	134.609	124.799	132.763	159.084
C5H11ORF2_1	9.06983	10.8169	11.6704	11.9141
C5H11ORF46_1	0.745156	0.789945	0	0.821735
C5H11ORF46_2	7.12841	7.55688	7.45136	6.37378
C5H11ORF58_1	79.0613	82.2079	77.2083	72.8224
C5H14ORF129_1	6.58671	8.05687	6.81045	6.92838
C5H14ORF166_1	84.1691	77.348	77.4038	74.1501
C5H14ORF169_1	5.63818	5.04731	5.56082	5.52677
C5H15ORF29_1	5.28578	5.35165	4.06684	4.51911
C5H15ORF41_1	11.7854	13.4219	14.1761	10.4715
C5H15ORF57_1	25.0792	20.4898	24.9876	24.1216
C5H15ORF57_2	0.582592	0.432328	0.664893	0.513972
C5orf22_1	7.69402	8.09984	7.85947	6.18678
C5orf24_1	65.3695	68.0685	73.574	57.1581
C5orf28_1	2.3753	4.77109	3.64618	2.61941
C5orf30_1	2.82384	1.57557	1.31926	2.04872
C5orf34_1	2.82362	2.89012	1.85201	2.46957
C5orf42_1	3.22643	4.60661	4.0204	3.04384
C5orf49_1	0	0	0	0
C5orf63_1	2.78447	5.5564	6.95797	3.16094
C6_1	17.9623	14.2008	19.3995	6.88253
C6H10ORF32_1	14.7519	9.40966	14.2677	18.7495
C6H10ORF46_1	10.695	10.0781	9.41811	8.51799
C6orf132_1	39.0388	38.2137	35.6244	40.1539
C6ORF162_1	26.5171	25.9245	24.2852	27.2927
C6orf163_1	2.07669	2.45553	1.21541	1.14505
C6ORF192_1	8.127	11.5694	10.0112	8.83418
C6orf52_1	27.1465	27.2928	26.2065	27.4255
C6orf58_1	0	0	0	8.83635
C6orf62_1	58.6403	48.5143	59.7182	48
C7_1	21.2136	55.0754	35.6036	13.5317
C7H2ORF69_1	2.44556	3.54771	2.77472	2.41301
C7H2ORF76_1	7.3887	4.75564	5.18664	6.11102
C7orf25_1	11.1057	11.1043	6.4013	6.40186
C7orf26_1	4.68013	4.84606	3.86449	4.56098
C7orf31_1	0	0	0	0
C7orf50_1	7.16279	8.11105	8.46365	6.82178
C7orf55_1	17.4252	16.6253	17.3615	15.9218
C7orf57_1	0	0	0	0
C7orf62_1	0	0	0	0
C7orf72_1	0.1949	0	0	0
C8A_1	1499.01	1338.79	1448.48	1421.14
C8B_1	171.461	352.096	307.619	248.508
C8G_1	78.1691	115.579	136.622	162.764
C8H1ORF27_1	14.2691	11.7255	12.848	11.5456
C8H1ORF52_1	5.05248	9.56459	10.068	9.55152
C8orf22_1	707.563	981.825	581.705	658.568
C8orf34_1	0.294826	0.859505	0.560792	0.568969
C8orf37_1	0.679516	1.8009	2.15419	1.4987
C8orf46_1	0	0	0	0
C8orf4_1	480.509	481.821	502.065	243.101
C8orf88_1	0	0.258213	0	0.268604
C9H21ORF2_1	36.1885	29.2363	31.901	32.7865
C9H2ORF82_1	0	0.691297	0	0
C9orf152_1	56.8769	48.1993	54.5383	46.4609
C9orf172_1	0.473783	0.502261	0.120158	0.20899
C9orf24_1	0	0	0	0
C9orf3_1	3.05581	5.84688	4.44206	1.72602
C9orf64_1	8.41186	14.7138	13.0669	9.27634
C9orf72_1	2.51173	4.14198	2.61883	1.96968
C9orf78_1	18.3522	21.732	21.7865	16.7935
C9orf84_1	0.0515324	0.0546299	0	0
C9orf85_1	3.10237	3.18607	5.40929	2.67281
C9orf91_1	7.76653	10.0135	9.84854	6.48139
C9ORF9_1	0.298128	0	0.378048	0.328766
C_1	30.8387	23.1911	32.6289	31.7762
CA10_1	1.5688	1.31297	1.51819	2.13977
CA12_1	0	0	0	0
CA13_1	26.793	37.6991	54.0519	35.993
CA14_1	0.374634	0	0.237532	1.03284
CA2_1	67.7576	161.201	169.246	68.4653
CA3_1	0	0.14039	0	0
CA4_1	8.42094	24.5735	1.83714	23.6652
CA6_1	1.88204	1.07432	1.83582	1.75615
CA7_1	0	0.148074	0	0
CA8_1	1.4051	2.04813	1.4848	2.066
CA9_1	179.93	203.329	198.778	144.401
CAAP1_1	4.84582	9.15743	13.0912	4.41447
CAB39_1	21.2091	20.3793	20.2631	21.3596
CAB39L_1	3.62327	4.70839	4.00172	2.44893
CABIN1_1	23.3789	21.4073	23.5317	19.7551
CABLES1_1	14.6505	15.6209	19.6518	19.0512
CABLES2_1	2.23092	3.15335	3.0984	2.81165
CABP1_1	0.282143	0.598204	0.715557	0.622278
CABP2_1	3.43591	2.60174	3.42334	4.3303
CABP4_1	0.623358	0	0	1.03113
CABP7_1	0.196593	0.62523	0.747885	0.650391
CACHD1_1	2.21743	3.90005	4.28171	3.00107
CACNA1C_1	0.285545	0.470881	0.442558	0.244915
CACNA1D_1	11.0994	11.6538	9.66804	9.62
CACNA1E_1	0.453991	0.633263	0.575695	0.711447
CACNA1G_1	0.144958	0.241483	0.210077	0.342546
CACNA1H_1	1.97487	2.46087	1.80133	3.13302
CACNA1I_1	0.0207026	0.0438939	0.0525048	0.0228301
CACNA1S_1	0.259457	0.687631	0.45239	0.536477
CACNA2D1_1	0.205335	0.072559	0.26038	0.226437
CACNA2D1_2	0.488255	0.805159	0.481556	0.418781
CACNA2D2_1	4.59835	5.8497	5.57753	6.70244
CACNA2D3_1	0.219731	0.0931754	0.055727	0
CACNA2D4_1	0.069262	0.0734252	0.175659	0
CACNB1_1	5.39928	12.1414	7.46911	8.84103
CACNB2_1	1.27409	0.72036	1.72335	1.21769
CACNB4_1	0	0	0	0
CACNB4_2	0.159801	0.169407	0.20264	0
CACNG1_1_1	0	0	0	0
CACNG1_2_1	0.105886	0.112251	0.134272	0
CACNG2_1	0.284168	0.774639	0.669214	0.0895348
CACNG3_1	0	0	0	0
CACNG4_1_1	0.0900613	0.0477373	0.114204	0.0496584
CACNG4_2_1	0.101516	0	0.0643648	0.0559743
CACTIN_1	31.388	33.678	41.6115	35.9773
CACYBP_1	24.7276	23.1632	18.2462	20.099
cad19_1	0	0	0	0.0885185
cad19_2	0.138885	0.0736167	0.220146	0.114869
CAD_1	7.68155	8.57642	9.11903	8.5611
CADM1_1	13.7253	14.6073	19.4523	18.1036
CADM2_1	0.173527	0	0	0.28704
CADM3_1	4.38369	4.70833	5.55884	9.03231
CADPS2_1	1.88566	2.41984	2.89455	1.80583
CADPS_1	0.153861	0.16311	0.390216	0.339347
CALB1_1	0.157138	0.0555278	0	0.23105
CALB2_1	0.120746	0.384013	0.459347	0
CALCA_1	5.55695	5.41969	3.66424	5.88291
CALCA_2	2.00247	0	2.53928	2.76033
CALCOCO2_1	27.4212	26.8776	25.5271	24.8394
CALCR_1	0	0	0	0.145247
CALCRL_1	19.1156	25.8662	16.7512	17.8238
CALD1_1	18.8491	28.1652	27.7719	23.1618
CALHM1_1	0	0	0	0
CALHM2_1	0.299311	0.634603	0.379548	0.825177
CALHM3_1	0	0	0	0
CALM1_1	119.267	118.831	112.729	107.395
CALM_1	392.453	394.089	399.024	374.3
CALML3_1	0	0	0	0
CALML4_1	122.287	134.061	127.393	137.332
CALN1_1	0.29235	0	0	1.93437
CALR3_1	14.3328	15.5742	15.676	14.6203
calsyntenin-1_1	2.21653	1.89003	2.1997	2.28491
calsyntenin-1_2	11.0562	10.7074	10.5415	8.52558
CAMK1_1	8.15957	5.27441	8.07566	8.77866
CAMK1D_1	8.70682	9.07372	8.29626	6.61806
CAMK1G_1	0.496226	0.420842	0.377551	0.547223
CAMK2A_1	1.68093	1.37074	0.819824	0.712953
CAMK2A_2	0.527149	1.25738	1.0027	0.726656
CAMK2D_1	0	1.19598	1.02186	1.42184
CAMK2D_2	5.8096	8.82065	6.05593	6.67812
CAMK2G_1	6.06104	7.2708	8.15779	8.09108
CAMK2G_2	0.472234	2.25279	1.79648	0.781148
CAMK4_1	1.74444	1.7172	3.31812	3.43521
CAMKK1_1	3.15327	2.80796	5.59802	4.1728
CAMKK2_1	41.8143	40.4969	49.5323	46.0483
CAMKV_1	0	0.389416	0.698714	0.405087
CAMLG_1	17.5912	11.5818	12.445	18.7865
CAMSAP1_1	3.15454	2.91265	3.09692	3.89019
CAMSAP2_1	6.91836	7.01906	8.15614	8.46381
CAMTA1_1	0.894569	1.49738	1.31349	1.86916
CAND1_1	30.558	29.4136	29.3991	28.6678
CAND2_1	7.31536	7.98094	8.19567	8.69373
CANT1_1	4.85621	6.68159	5.896	8.0899
CANX_1	116.013	104.786	104.937	116.37
CAP1_1	48.0728	45.8499	47.1759	48.2859
CAP2_1	0.783514	0.498366	0.397422	0.691229
CAPN13_1	15.5799	10.3719	6.58547	13.346
CAPN14_1	0	0	0	0
CAPN15_1	12.0209	13.4224	14.2438	14.3972
CAPN1_1	29.8581	37.6143	33.2781	31.893
CAPN2_1	1.55911	2.64452	2.50429	2.86557
CAPN3_1	0	0.151631	0.181377	0
CAPN5_1	3.14174	4.03588	4.12456	4.60589
CAPN6_1	0.456207	0.403024	0.77134	0.0838486
CAPN7_1	8.13572	6.03031	8.55531	5.39768
CAPN8_1	0.294506	0.208139	0.124485	0.108257
CAPN9_1	0	0.0919433	0	0
CAPRIN1_1	102.786	100.661	99.1836	94.6547
CAPRIN2_1	2.76007	2.38045	3.0254	1.85719
CAPS2_1	4.95501	5.39876	2.79259	7.89279
CAPSL_1	1.88043	5.3159	3.97422	3.11053
CAPZA1_1	30.3957	25.6129	33.6024	32.9464
CAPZA2_1	45.6214	43.2239	43.6404	37.6009
CAPZA3_1	0	0	0	0
CAPZB_1	47.2117	18.0536	42.7628	30.1225
CAPZB_2	28.9264	53.0868	29.1869	47.8487
CARD10_1	5.85049	8.01508	5.59268	7.84135
CARD11_1	1.95255	2.4149	1.5131	1.97378
CARD19_1	4.89202	4.64789	5.15003	4.42778
CARD8_1	5.37193	6.15971	5.4218	4.23143
CARD9_1	5.23421	4.97972	4.93548	3.99609
CARF_1	3.54101	3.38762	3.39507	2.85725
CARHSP1_1	8.21301	11.274	9.21301	11.8438
CARKD_1	66.6927	51.8607	58.5494	53.3416
CARS2_1	25.2697	22.3239	29.7782	24.3482
CARS_1	26.0108	16.7304	25.8495	22.5603
CARS_2	2.72297	5.19596	1.26607	3.1029
CASC1_1	1.96901	1.16892	2.19723	1.9108
CASC4_1	18.2499	17.8668	18.4632	24.3045
CASC5_1	3.59015	3.27734	3.11935	3.5192
CASD1_1	0.172996	1.10037	0.877488	1.90775
CASD1_2	6.19668	6.14534	6.21024	5.40068
CASK_1	18.1516	18.8269	21.0995	19.8317
CASKIN1_1	0.236693	0.418201	0.350169	0.174012
CASKIN2_1	5.75244	5.48326	5.76206	6.02377
CASP10_1	2.25574	1.34512	0.715111	1.7102
CASP18_1	4.47987	3.48916	3.70991	4.43615
CASP2_1	8.0169	7.1206	9.067	6.61069
CASP3_1	1.2365	2.29393	3.52793	1.53402
CASP3_2	11.5222	9.78007	10.2178	11.8907
CASP6_1	16.8539	17.0949	16.6226	16.2914
CASP7_1	13.9147	13.0828	14.3889	11.2345
CASP8_1	7.7662	5.36393	6.26699	5.45003
CASP8AP2_1	3.51716	3.70135	4.29724	3.51057
CASP9_1	10.4816	13.0725	8.91308	11.6948
CASQ2_1	0.43307	0.803426	0.549165	0.835758
CASR_1	0	0	0	0
CASS4_1	0.552574	0.976313	2.10211	0.406241
CAST_1	11.854	18.9893	24.4961	10.8451
CAST_2	0.447634	1.42362	0.851449	1.85114
CASZ1_1	0.209401	0.843554	0.95593	0.831317
cat-1_1	10.1214	8.39261	14.2326	9.06189
CAT_1	268.148	277.777	255.718	225.642
CATHB1_1	0.787514	0	0.665751	1.15793
CATHL1_1	17.16	36.6912	10.3268	9.62212
CATHL2_1	28.8483	38.2279	21.1489	18.3919
CATIP_1	0.205895	0	0	0
CAV1_1	13.5316	18.7282	22.8788	8.29015
CAV2_1	1.95912	5.45182	5.1239	2.02543
CAV3_1	0	0.22759	0.272238	0
CBFA2T2_1	1.9268	2.29795	1.9852	2.25762
CBFA2T3_1	1.72422	1.39778	1.41476	2.01327
CBFB_1	26.1239	20.3633	33.6142	20.7592
CBL_1	22.2375	21.6846	25.6157	24.8972
CBLB_1	4.80834	4.86912	5.00527	5.53991
CBLL1_1	3.64804	3.97376	4.1167	3.72769
CBLN1_1	0.650227	0.344655	1.64907	0.358525
CBLN2_1	0	0	0	0
CBLN4_1	0	0	0.158006	0
CBR1_1	218.241	186.43	190.263	222.136
CBR4_1	19.4007	18.1937	19.1608	18.103
CBWD1_1	4.50356	7.16139	6.97993	4.13866
CBX1_1	16.6719	10.63	12.8686	13.5891
CBX1_2	8.46511	16.2221	13.2116	21.0039
CBX2_1	0.28655	0.303774	0.605611	0.421331
CBX3_1	51.3388	48.784	48.1422	52.5709
CBX4_1	9.01951	9.89715	12.4407	9.24845
CBX7_1	2.65659	4.4729	3.76508	2.24029
CBX8_1	1.47164	2.12173	2.23937	1.94745
CBY1_1	9.1132	13.5665	11.8021	14.1124
CC2D1B_1	18.9896	19.2403	20.6707	17.1421
CC2D2A_1	9.17659	8.50604	7.83569	7.52618
CCAR1_1	29.0286	26.6841	30.6753	27.758
CCBE1_1	6.23031	9.88695	10.0816	7.54502
CCBL1_1	15.6097	19.5448	13.7157	16.5362
CCBL2_1	33.9799	33.9224	29.3701	26.5497
CCDC101_1	26.8576	28.1969	22.705	35.4841
CCDC102A_1	5.21796	6.06349	6.61676	6.52881
CCDC102B_1	0.515442	1.82141	0.653618	0.757885
CCDC104_1	11.3337	9.98255	12.1554	13.7421
CCDC109B_1	5.93328	4.93326	9.88426	7.31281
CCDC111_1	9.83398	8.36071	10.4947	10.952
CCDC112_1	3.65809	7.75594	5.5223	3.45774
CCDC113_1	0.320508	0.339773	0.203214	0.53017
CCDC117_1	7.57147	6.19193	8.77823	8.11103
CCDC122_1	0.329013	0.435987	0.31291	0.453532
CCDC125_1	0.145704	1.08124	1.10858	0.642713
CCDC126_1	14.9631	14.3518	16.78	15.6029
CCDC127_1	8.7378	9.98169	8.78773	7.64217
CCDC127_2	0	0.431051	0	0
CCDC12_1	39.9629	38.4109	35.811	31.5345
CCDC132_1	5.93654	5.36644	6.30249	3.45094
CCDC132_2	2.19852	3.0478	1.00078	4.9111
CCDC134_1	22.8476	25.1525	24.7937	28.8296
CCDC137_1	3.87907	0.391641	1.63965	3.66661
CCDC13_1	1.15395	0.77847	1.46329	1.27254
CCDC141_1	1.41856	1.31103	1.24535	0.80223
CCDC148_1	0.237065	0.376972	0.150308	0.261429
CCDC149_1	2.68182	2.04342	3.29448	2.40292
CCDC14_1	6.48473	4.93347	5.9013	4.62722
CCDC152_1	0.979562	1.03844	0.414053	0
CCDC152_2	1.78172	1.57402	1.12968	0.982415
CCDC153_1	0	0	0	0
CCDC157_1	0.215196	0.114066	0.272885	0.237312
CCDC157_2	0.486203	0.103086	0	0.321702
CCDC157_3	0.396633	0.105118	0	0.218697
CCDC15_1	9.99873	11.0889	12.289	11.7048
CCDC167_1	20.2035	20.9895	21.008	19.3834
CCDC170_1	0.127877	0.0677819	0	0
CCDC171_1	1.22284	1.91633	1.61807	0.996727
CCDC172_1	0	0	0	0
CCDC173_1	1.57436	1.51727	1.81492	1.26266
CCDC175_1	0	0	0	0
CCDC177_1	0.571411	0	0	0
CCDC177_2	0.312972	0.331784	0.99218	1.38055
CCDC178_1	0	0.25492	0	0
CCDC180_1	0	0	0	0.0539299
CCDC181_1	1.01346	0.586026	0.584158	0.711211
CCDC183_1	0	0	0.171204	0
CCDC186_1	10.7683	9.79574	10.1489	12.5168
CCDC189_1	18.3615	21.7552	11.6419	16.3775
CCDC18_1	2.76346	1.78072	1.85521	0.537788
CCDC18_2	1.30295	1.7803	1.32179	1.30913
CCDC191_1	3.78204	3.32693	3.77551	3.1946
CCDC25_1	43.9191	39.8113	36.3213	33.3413
CCDC27_1	2.49454	1.96203	0.918366	1.10924
CCDC28A_1	11.0082	12.5343	19.6462	12.1395
CCDC28B_1	9.53231	7.21805	7.77065	8.75995
CCDC30_1	2.73863	2.17743	3.18338	4.1526
CCDC33_1	0	0	0.105745	0.04598
CCDC34_1	18.9317	22.2996	25.15	20.5459
CCDC36_1	0.278326	0	0.352938	0
CCDC39_1	0.139249	0.0738092	0.176578	0
CCDC3_1	0.742562	1.64595	0.684817	0.967761
CCDC40_1	0.771565	0.669225	0.533674	0.541455
CCDC43_1	15.6136	12.9157	15.8994	15.1311
CCDC47_1	47.463	55.9611	54.4126	52.5961
CCDC50_1	76.3017	86.5314	92.706	79.9947
CCDC51_1	13.3334	15.5071	12.6397	11.9913
CCDC53_1	33.5228	28.3063	34.4771	32.8843
CCDC58_1	30.2085	21.1481	26.7424	27.3418
CCDC59_1	2.97449	2.61492	2.85191	2.56014
CCDC60_1	0	0.106898	0	0.222401
CCDC61_1	13.5652	14.9925	18.8486	19.2561
CCDC63_1	0	0	0	0
CCDC64_1	0.249343	0.528661	0.632371	0.412452
CCDC66_1	2.14482	1.51583	0.906599	1.34031
CCDC67_1	0.182704	0	0	0
CCDC69_1	0	0	0	0
CCDC6_1	30.9103	23.7359	33.6688	33.8684
CCDC71_1	12.0182	11.9187	13.6013	11.4007
CCDC71L_1	6.78837	5.5972	6.69523	5.82245
CCDC73_1	0.283291	0.225239	0.538852	0.390506
CCDC77_1	3.09843	3.18513	2.97654	3.00269
CCDC79_1	0.490206	0.623605	0.497294	0.864934
CCDC80_1	26.2661	20.2215	15.224	14.1803
CCDC82_1	11.7475	14.6775	12.2366	13.109
CCDC83_1	0.333008	0	0.633418	0
CCDC84_1	5.35283	3.35316	2.46829	3.4881
CCDC84_2	1.24466	3.16673	3.78797	1.64709
CCDC85A_1	0.870819	1.34924	1.01932	1.25579
CCDC85C_1	4.67667	6.86461	7.90715	7.00863
CCDC86_1	25.5239	24.9767	21.7849	33.0185
CCDC88A_1	1.73606	2.89767	2.34197	1.95521
CCDC88C_1	5.21037	6.31263	6.31421	7.47242
CCDC89_1	0	0	0	0.195866
CCDC90B_1	3.74703	3.89869	5.45544	3.90255
CCDC92_1	0.603813	1.60027	1.72278	1.16527
CCDC92_2	1.29302	0.587461	0.936942	0.203701
CCDC93_1	17.7635	15.4941	16.3476	16.8615
CCDC96_1	0.425736	0.902653	0.269933	0.234745
CCK1R_1	0	0.300351	0.119757	0.729021
CCK_1	0	0.354852	0	0
CCKBR_1	0.182152	0.193101	0.115491	0.150654
CCL19_1	1.59601	3.38389	2.24873	2.93339
CCL1_1	0	0.45518	0	0.473498
CCL20_1	0	0.573876	0.343228	0.298485
CCL4_1_1	0	0	0	0
CCL4_1_2	0	0	0	0
CCL4_1_3	0	1.89479	0	0.394208
CCL4_1_4	0	0.634603	0	0
CCL4_2_1	0	0	1.03963	0
CCL4_2_2	0	0.830035	0.992867	0
CCLI10_1	19.6358	25.1114	22.5282	28.8716
CCLI5_1	0.272625	0.289012	0	0
CCM2_1	8.07774	10.1892	8.42793	9.47167
CCM2L_1	3.57997	3.40255	3.60043	5.03696
CCNA1_1	0	0	0	0.141861
CCNA2_1	28.3018	19.2363	23.6969	25.8344
CCNB2_1	35.1122	37.1167	35.3916	30.2264
CCNB3_1	18.569	14.459	16.0452	22.8331
CCNC_1	26.4684	21.6772	27.5092	27.1282
CCND1_1	25.5243	23.988	23.4142	28.347
CCND2_1	42.6468	44.4124	34.9925	35.9638
CCND3_1	6.59557	9.25098	6.17625	8.83998
CCNDBP1_1	29.797	33.6129	30.357	28.9274
CCNE1_1	3.73746	1.89492	3.70908	2.77757
CCNE2_1	3.39373	2.04195	1.97728	1.51723
CCNF_1	9.44033	5.00388	4.64183	4.78034
CCNG1_1	61.016	53.7579	60.9498	48.8808
CCNG2_1	33.6682	24.2635	24.9573	23.1671
CCNH_1	13.4678	18.9637	22.5535	10.7704
CCNI2_1	0.398028	0.632929	0.252365	0.438933
CCNI_1	309.197	272.318	288.376	285.151
CCNJ_1	4.03383	3.6654	2.67939	4.66022
CCNJL_1	0.296371	0	0	0.490243
CCNK_1	13.866	10.6413	14.2391	14.1652
CCNL1_1	48.1197	48.5408	51.518	50.6779
CCNL2_1	48.8784	56.7375	48.2463	51.7938
CCNO_1	0.391148	0.207329	0.744006	0.215673
CCNT2_1	12.5539	11.9995	11.2218	10.7802
CCNY_1	12.9378	9.40486	10.915	6.87163
CCNYL1_1	58.0771	57.3381	47.5607	54.3655
CCP110_1	6.75106	5.90126	5.55704	5.15916
CCPG1_1	28.2849	28.7453	33.3649	29.0155
CCR10_1	0	0	0	0
CCR2_1	1.69975	1.57668	1.88598	0.937215
CCR4_1	0.20007	0.848382	0.253703	0
CCR5_1	0.157906	0.669588	1.00118	1.0448
CCR6_1	0.169879	0	0.215419	0.187337
CCR7_1	0.348658	0.211208	0	0.164781
CCR8_1	0	0.190987	0.114227	0
CCR8L_1	0	0.211534	0	0
CCR9_1	0	0	0.499458	0
CCSAP_1	2.97922	1.05276	0.899494	2.19026
CCSER1_1	3.24132	5.20065	2.44392	2.41515
CCSER2_1	1.08267	3.36127	2.54969	2.81429
CCSER2_2	5.48656	4.84695	4.53283	3.85026
CCT2_1	19.3964	17.7601	15.9096	19.1317
CCT5_1	42.6157	41.5988	39.67	41.877
CCT6_1	77.0539	74.7416	71.7346	73.6781
CCT7_1	69.5632	67.1552	71.2734	67.6701
CCT8_1	146.327	151.924	142.252	153.047
CCXCR1-L_1	0	0.237976	0	0
CCZ1_1	36.2994	35.8365	34.0087	34.9402
CD1.2_1	4.59587	3.86903	4.62804	5.06818
CD101_1	0.353561	0.374813	0.0896683	0.233938
CD109_1	0.156378	0.221037	0.0660996	0.114966
CD14_1	0	0	0	0
CD151_1	39.0381	47.7051	38.7925	37.9623
CD164_1	168.525	213.543	196.002	160.989
CD180_1	0.960659	1.0184	1.66116	1.252
CD1A1_1	0.14627	0	0	0.161302
CD1A1_2	0	0.204851	0	0
CD200_1	6.33091	6.20628	6.56057	6.60618
CD200R1_1	0.32291	0.599058	0.716578	0.890237
CD200R1L_1	0	0.327705	0	0
CD226_1	0	0	0	0.313879
CD247_1	1.27521	1.65227	1.61706	0.468754
CD274_1	3.73134	3.10799	3.88668	3.0861
CD276_1	6.0519	7.12328	6.26355	6.18313
CD28_1	2.14229	1.70329	3.05615	2.95306
CD2_1	0	0	0	0.194492
CD2AP_1	1.53678	1.92536	1.12201	2.15691
CD2AP_2	32.4326	29.3001	29.8241	38.4088
CD300A_1	0.725253	1.92212	2.29919	0.799787
CD300A_2	0.242528	0.257106	0.307544	1.06981
CD300A_3	1.6473	3.01636	3.79799	2.47717
CD300L-S1_1	0	0	0.617072	0
CD320_1	6.5998	7.996	4.78231	6.23834
CD320_2	8.58511	1.30016	7.77611	3.38121
CD34_1	4.52935	10.2034	7.17944	8.1166
CD36_1	223.831	323.646	288.553	302.874
CD38_1	3.34732	3.54852	3.96168	5.66003
CD3D_1	3.41983	3.32327	1.80692	1.2571
CD3E_1	0.979177	0.943666	1.01591	1.96328
CD40_1	5.41102	6.25774	4.67834	5.96711
CD40LG_1	0	0.268924	0.32168	0.279746
CD44_1	1.96494	3.23421	2.81955	3.36437
CD47_1	3.88289	4.68405	6.45187	4.72489
CD47_2	183.264	196.196	240.414	196.518
CD47_3	127.747	150.911	148.362	124.919
CD4_1	6.56382	6.22589	4.67279	6.60343
CD5_1	0.114979	0.365671	0	0.126795
CD72_1	0	0	0	0
CD72_2	0	0	0	0
CD79B_1	0.284807	0.905777	0	0.471114
CD80_1	2.28053	2.68623	6.10507	1.95603
CD82_1	23.3229	30.7014	33.3945	28.36
CD83_1	4.88829	6.47764	5.08295	3.66565
CD86_1	0.508492	0	0	0.560749
CD8A_1	0.28661	0	0	0
CD8A_2	0	0.348663	0	0
CD8B_1	0	0.240964	0.144118	0.250661
CD93_1	13.9572	18.3432	19.5171	17.9217
CD99_1	11.2992	14.4782	12.4593	16.3611
CD99L2_1	23.0165	28.2025	25.0171	31.6449
CD9_1	7.8685	4.54988	7.86133	6.31065
CDA_1	13.825	17.0488	15.5634	17.8905
CDADC1_1	2.37439	2.26539	1.80654	1.9638
CDAN1_1	6.98425	8.38741	6.98837	7.40116
CDC123_1	20.0871	19.3201	23.4476	20.391
CDC14A_1	9.07637	9.62193	8.47228	9.03603
Cdc14B_1	5.83869	5.43172	6.04399	6.57013
Cdc14B_2	1.08863	0.329732	1.18325	0.857503
CDC16_1	6.38021	6.11513	5.76315	6.65037
CDC20_1	21.3936	15.1197	18.2597	18.1479
CDC20B_1	0	0.0665225	0	0
CDC23_1	22.9047	22.3591	22.9938	20.8383
CDC25A_1	1.37795	1.14775	1.62253	2.06226
CDC25A_2	5.4777	3.48417	3.66251	4.28337
CDC26_1	14.3372	17.1815	13.0427	15.1232
CDC27_1	25.0349	21.1234	23.8276	22.9751
CDC2L1_1	30.326	24.8329	29.8278	25.2964
CDC34_1	11.373	13.3093	11.987	12.8676
CDC37L1_1	11.7147	8.82392	8.40487	7.98915
CDC40_1	8.25046	6.8107	7.84664	6.78648
CDC42_1	115.969	111.393	116.184	133.304
CDC42BPA_1	4.08016	2.97372	3.77267	2.95278
CDC42BPA_2	9.61636	8.61321	8.06315	10.9942
CDC42BPB_1	39.5905	43.2773	45.682	46.4522
CDC42EP1_1	113.83	124.48	140.842	113.341
CDC42EP3_1	9.57794	12.3748	9.86825	10.8923
CDC42EP4_1	8.36723	9.89859	8.765	7.48868
CDC42SE2_1	1.75482	2.93731	2.57659	2.34256
CDC45_1	14.1375	8.58819	11.4816	12.6124
CDC5L_1	37.611	35.3242	36.7172	33.2824
CDC6_1	2.12042	2.24787	1.92061	2.17131
CDC73_1	16.819	14.3838	15.8614	15.8978
CDC7_1	1.74544	1.33226	0.796805	2.1558
[truncated: 13,347 more rows]

## Sheet: E20
Feature ID	E20Liver-Bird#1-RPKM	E20Liver-Bird#2-RPKM	E20Liver-Bird#3-RPKM	E20Liver-Bird#4-RPKM
10._1	46.9366	45.7998	19.0752	50.4136
5-MCDG_1	11.2917	11.1384	6.15817	10.5786
6._1_1	0	0	0	0
6._2_1	0	0	0	0
6._3_1	3.9765	3.78451	3.22935	3.7333
6._4_1	16.5571	16.0775	18.2287	19.3049
7._10_1	0.101161	0.359853	0	0
7._11_1	0	0	0.112779	0
7._1_1	35.9739	65.9975	26.9776	74.3531
7._2_1	3.00805	2.45217	2.12733	3.302
7._3_1	65.9014	44.7581	29.963	60.5505
7._4_1	0.757617	0.539006	0.701404	1.24748
7._5_1	0.304355	0.135333	0	0.250573
7._6_1	2.61639	1.50557	1.42486	3.04102
7._7_1	0	0.0337314	0	0.0624545
7._8_1	12.3146	15.4416	16.7213	19.0604
7._9_1	5.9062	4.6093	2.41781	2.38164
[2Fe-2S]_1_1	133.889	110.395	125.119	141.441
[2Fe-2S]_2_1	92.9682	67.2246	94.408	72.7974
[4Fe-4S]_1_1	14.6851	9.96461	7.33478	14.9554
[4Fe-4S]_2_1	30.1221	18.6351	24.2497	21.8042
[4Fe-4S]_3_1	20.9966	24.0076	21.3231	23.46
[4Fe-4S]_4_1	5.48495	4.25247	2.02541	6.25253
A1CF_1	86.6716	141.231	78.6288	130.249
A2ML1_1	0	0.377175	0.21814	0.581957
A4GALT_1	0.165002	0	0	0.271689
A4GNT_1	0	0	0	0.155918
a_1	3.9684	4.96286	1.53081	4.69652
AACS_1	16.7956	19.0359	10.0556	18.4951
AADAT_1	19.9258	17.288	17.1725	17.445
AAED1_1	4.80406	6.79686	9.43433	8.6294
AAGAB_1	20.0294	14.8709	7.0884	15.431
AAK1_1	11.1974	7.29165	1.22738	9.06761
AAMP_1	31.0688	20.329	20.9666	32.0462
AANAT_1	0	0	0	0
AARS2_1	11.5555	8.78171	7.37523	11.4163
AARS_1	165.219	103.341	108.917	180.551
AASDH_1	4.80193	4.29056	3.11055	5.22145
AASDHPPT_1	1.51603	1.49477	1.06791	1.89933
AASS_1	21.1687	21.3743	12.1609	24.9355
AATF_1	8.80044	8.70996	8.97974	9.69939
AATK_1	2.71048	2.08667	1.18602	2.1316
ABAT_1	53.9626	42.8345	24.5566	68.3759
ABCA12_1	0.203646	0.181105	0.104742	0.298062
ABCA13_1	0.111603	0	0	0
ABCA1_1	0.219941	0.0869317	0.150831	0.281673
ABCA1_2	41.8436	33.6216	5.38361	29.7099
ABCA2_1	12.2265	8.6384	2.42345	9.03155
ABCA3_1	26.2405	21.4337	10.4389	22.7298
ABCA4_1	0.077245	0.0915933	0	0.0423968
ABCA5_1	6.67224	4.54817	0.888427	7.24991
ABCA7_1	0.126705	0.225361	0.117304	0.125178
ABCB10_1	15.8417	10.7769	12.6397	16.6094
ABCB11_1	48.8363	38.2654	15.6684	44.4354
ABCB1LB_1	44.3342	62.0756	14.3835	38.4828
ABCB1LB_2	50.9918	36.9746	17.9346	39.786
ABCB6_1	14.5101	5.66373	4.76148	13.2974
ABCB7_1	11.2263	5.48401	1.58584	4.55618
ABCB9_1	5.44712	5.1715	1.93086	4.36336
ABCC10_1	4.83304	3.9126	2.80907	5.31723
ABCC1_1	5.54888	2.97142	1.61112	4.37186
ABCC2_1	55.9001	40.0126	21.9726	34.3607
ABCC3_1	7.5358	6.08306	4.35296	6.6814
ABCC4_1	6.12661	3.8365	0.671247	5.90952
ABCC5_1	24.5671	14.4952	1.09348	28.394
ABCC6_1	56.5549	37.4064	19.2005	55.0881
ABCC8_1	8.24629	11.9827	5.90589	14.1418
ABCC9_1	2.17253	2.85417	2.05705	2.92684
ABCD2_1	34.2803	37.1212	15.5084	70.8838
ABCD3_1	115.387	65.2729	35.3829	135.731
ABCD4_1	44.6569	41.3402	28.0673	45.0063
ABCE1_1	86.2249	67.0874	55.0573	82.1054
ABCF2_1	25.0463	14.7453	13.9056	24.6674
ABCF3_1	48.9716	40.3775	46.0409	49.3816
ABCG1_1	0.328282	0.992613	0.303924	0.324326
ABCG2_1	108.039	92.2165	98.5016	108.141
ABCG4_1	0.695155	1.23642	0.938549	0.429236
ABCG5_1	6.84982	2.21266	3.08074	5.36122
ABCG8_1	3.63813	0.943667	0.350853	2.24643
ABHD10_1	12.051	6.67625	5.48699	6.18061
ABHD11_1	10.7254	6.51978	10.2647	9.16541
ABHD12_1	17.695	14.591	14.4293	14.7525
ABHD12B_1	16.5512	11.9774	10.7663	8.54994
ABHD13_1	22.3333	20.5077	22.2259	28.1786
ABHD14A_1	28.0443	20.5181	39.2828	28.1649
ABHD17A_1	18.7612	14.4713	16.8375	17.0221
ABHD17B_1	10.3872	6.6715	7.79114	6.88886
ABHD17B_2	0.376542	0.334863	0.290503	1.24002
ABHD17C_1	20.0137	14.2644	13.2667	15.5848
ABHD2_1	130.716	113.381	11.7357	95.5184
ABHD3_1	11.9909	2.92263	4.52271	4.68006
ABHD5_1	0.949556	0.422226	2.07566	0.912054
ABHD5_2	12.5027	26.3825	6.16423	38.0063
ABHD6_1	164.233	70.7975	89.5892	109.021
ABI1_1	36.84	30.6755	13.7585	35.546
ABI2_1	6.96257	6.27911	1.0592	7.91208
ABI3_1	10.0234	6.38428	16.5111	10.0364
ABI3BP_1	29.4461	36.3986	6.49078	26.2707
ABL2_1	6.94015	5.43823	0.823746	4.71486
ABL_1	21.9702	15.7875	10.4718	19.6978
ABLIM1_1	19.5802	16.1	1.31879	15.3526
ABLIM1_2	0.520084	0.539603	0.133749	1.71272
ABLIM2_1	0.636946	0.590046	0.778058	0.742889
ABLIM3_1	1.6713	0.891783	1.54729	0.990695
ABR_1	14.3103	13.9626	9.90488	15.6863
ABRA_1	0	0.113316	0	0
ABRACL_1	18.0227	14.9147	27.8091	14.4257
ABTB1_1	17.1523	13.6758	9.58254	20.0728
ABTB2_1	0.685497	0.478988	0.151104	0.72561
ACAA1_1	265.505	115.581	120.912	188.655
ACAA2_1	340.481	245.31	546.149	317.144
ACACA_1	19.9077	17.8545	2.75863	14.719
ACAD11_1	54.8553	35.7238	46.4362	64.7338
ACAD8_1	26.3309	21.942	30.3962	24.4078
ACAD9_1	719.798	415.565	376.531	596.063
ACADL_1	706.726	524.132	640.609	595.774
ACADS_1	90.1774	58.543	56.1215	60.6312
ACADSB_1	8.13564	11.0714	10.1011	6.72915
ACAN_1	0	0.0730611	0.08451	0.225457
ACAN_2	0	0.0968878	0	0.0448475
ACAP2_1	4.50717	4.66323	4.72731	4.36555
ACAP2_2	4.81151	2.52846	1.18112	2.70087
ACAP3_1	5.86158	2.7173	0.38487	2.87494
ACAT1_1	803.994	499.115	692.664	611.956
ACAT2_1	38.1958	34.74	25.2584	53.2953
ACBD3_1	20.9679	17.4731	14.9625	22.0695
ACBD5_1	77.0368	96.0489	63.1096	77.5272
ACBD6_1	20.9673	15.7997	21.9801	22.4014
ACBD7_1	35.897	23.6754	58.0395	49.209
ACD_1	12.6384	9.33086	8.46272	12.9572
ACE2_1	1.75204	0.402094	0.436034	0.558365
ACE_1	1.16472	0.897691	1.97688	1.6621
ACER1_1	0	0	0	0
ACER2_1	3.62298	5.15513	2.45972	4.29518
ACER3_1	21.1605	19.7438	3.34536	22.9903
ACKR1_1	3.44407	1.70159	2.65711	3.46558
ACKR2_1	2.30657	0.410252	1.18635	0.75959
ACKR4_1	0.0868943	0.231829	0	0.572315
acl_1	86.895	76.5707	30.4761	81.9583
ACMSD_1	3.31136	4.48126	2.44364	3.55593
ACO1_1	432.634	297.538	309.538	305.693
ACO2_1	282.842	181.121	170.366	228.575
ACOT11_1	35.0991	24.8277	35.7319	32.5504
ACOT12_1	1.11427	0.14864	0.343865	1.10084
ACOT13_1	60.6466	32.9766	56.6815	58.4892
ACOT7_1	10.9352	5.50787	4.03163	7.01109
ACOT8_1	32.63	20.3215	30.1028	28.2396
ACOT9_1	24.6534	14.8774	8.73376	19.2614
ACOX1_1	386.555	196.082	172.706	275.987
ACOX2_1	111.814	54.225	39.2875	83.7116
ACOX3_1	10.5568	9.43139	10.7599	9.88741
ACP1_1	90.9978	80.1039	109.406	120.933
ACP2_1	83.2543	61.0823	49.7025	80.1295
ACP6_1	26.9773	15.1205	14.2252	21.8991
ACPP_1	0	0.122339	0	0
ACRBP_1	0	0	0.144021	0
ACRC_1	3.64283	1.01238	0.878265	2.06189
ACSBG1_1	0.390735	0.208491	0.361744	0.514703
ACSBG2_1	8.06084	6.30492	5.61954	5.59698
ACSBG2_2	0.231414	0.205799	0.446341	0.0952605
ACSF2_1	20.3821	16.8424	15.413	11.5039
ACSF3_1	18.782	11.5459	10.1499	14.9642
ACSL1_1	741.467	298.07	227.787	373.5
ACSL3_1	22.6398	24.7149	17.2704	23.8749
ACSL4_1	7.22917	4.23557	2.49339	6.16177
ACSL5_1	91.0191	44.1769	42.6907	57.2044
ACSL5_2	14.2034	7.71096	3.31288	9.65399
ACSM3_1	47.1916	30.0151	39.7881	27.5409
ACSM4_1	7.0654	2.8743	6.20484	4.14608
ACSS1_1	2.68096	2.06326	1.03418	2.54678
ACSS2_1	13.2439	11.778	6.25083	12.4857
ACSS3_1	39.6909	23.8908	27.9278	35.7864
ACTA1_1	5.28354	3.04035	5.27517	9.46742
ACTB_1	1742.45	887.469	968.39	1019.79
ACTC1_1	0.263017	0.233905	0	1.21262
ACTG1_1	40.8165	32.2201	34.8513	44.931
ACTG2_1	70.4406	33.4598	33.9425	37.8044
ACTL6A_1	28.86	20.0458	16.6866	28.9627
ACTL9_1	0.158758	0	0	0.261409
ACTN1_1	15.2633	10.1804	5.88784	10.2814
ACTN1_2	25.8179	23.4259	11.5552	19.5742
ACTN1_3	4.48375	1.99373	3.13743	4.7216
ACTN1_4	3.07879	2.22753	4.18696	4.46802
ACTN2_1	2.63169	1.98033	1.45769	2.66664
ACTR10_1	45.8523	27.5521	28.6826	45.912
ACTR1A_1	42.4423	34.3016	25.7751	40.1365
ACTR2_1	57.5448	39.5667	24.9079	47.4992
ACTR3_1	62.0233	45.5613	44.133	62.449
ACTR5_1	6.44216	3.62601	4.40393	5.37091
ACTR6_1	23.244	15.7437	17.7243	19.8041
ACTR6_2	1.1793	0.749121	0.779859	0.832209
ACTR8_1	16.9593	15.1587	12.2207	19.7033
ACVR1_1	33.3303	29.0541	24.9506	32.6026
ACVR1C_1	0.784952	0.610809	0.605592	0.969366
ACVR2A_1	30.7417	28.152	15.8703	29.5432
ACVR2B_1	1.06371	1.2613	0.911841	1.9461
ACYP1_1	11.8358	5.84762	11.1605	7.5789
ACYP2_1	30.4999	19.0872	14.8157	22.3203
ADA_1	3.98241	3.48258	5.42798	5.13661
ADAD1_1	0.250939	0.0557907	0.0967999	0.103298
ADAL_1	9.60474	8.81135	5.61606	10.3214
ADAM10_1	0.635988	3.72348	0.981333	3.05435
ADAM10_2	77.6516	76.0327	21.1513	78.412
ADAM11_1	0.174132	0.116143	0	0.143361
ADAM12_1	0.588246	0.298934	0.259333	0.415112
ADAM12_2	0.318205	0.282983	0.294595	0.52395
ADAM12_3	4.54582	2.87408	1.75356	4.8536
ADAM17_1	27.5173	24.8741	12.9629	24.1044
ADAM19_1	0.77753	0.395124	0.771257	0.823029
ADAM22_1	0.529035	1.03505	0.163261	0.08711
ADAM23_1	3.8594	4.14456	1.6854	5.1558
ADAM33_1	1.12048	0.634111	0.235761	1.00635
ADAM33_2	1.04128	0.27236	0.567072	0.907707
ADAM8_1	1.05775	0.438981	0	0.116112
ADAM9_1	28.9811	26.2924	17.5011	32.7515
ADAMTS10_1	5.36566	3.60699	4.30259	5.77405
ADAMTS12_1	4.81752	3.0942	0.530961	3.08484
ADAMTS13_1	48.2817	62.4789	42.0857	48.4795
ADAMTS15_1	11.9994	8.15706	4.55608	10.7583
ADAMTS17_1	14.1383	19.3888	2.17474	15.3748
ADAMTS18_1	0.301823	0.30676	0.399184	0.567974
ADAMTS19_1	1.56089	0.793212	0.491524	0.629422
ADAMTS1_1	3.4352	1.79084	2.19332	2.66563
ADAMTS20_1	0.0478019	0.0212554	0.0737586	0
ADAMTS2_1	21.7924	23.7329	11.4136	25.5265
ADAMTS3_1	19.9246	9.70079	4.96868	13.5869
ADAMTS5_1	9.00057	17.9044	1.09642	4.42005
ADAMTS6_1	0.304731	0.445216	0.100758	0.358404
ADAMTS7_1	15.6997	10.3336	5.84213	15.6932
ADAMTS8_1	1.73878	2.21863	0.6999	2.11616
ADAMTS9_1	12.1824	9.60358	4.86244	9.08046
ADAMTSL1_1	0.466371	0.311062	0.154203	0.137128
ADAMTSL2_1	2.24293	3.12677	0.654756	4.09243
ADAMTSL3_1	0.867123	0.945272	0.561086	1.38173
ADAMTSL5_1	6.02467	4.2416	66.2347	6.82008
ADAP1_1	52.2691	51.0716	37.9167	48.0625
ADAP2_1	5.05772	4.02443	3.08056	4.38314
ADAR_1	18.1162	14.9393	10.5279	17.5105
ADARB1_1	5.11666	4.4605	2.96064	5.87533
ADARB2_1	0.0330684	0	0	0
ADAT1_1	10.6914	9.67383	9.4953	9.10919
ADAT2_1	23.4283	12.3803	28.8152	21.8042
ADCK1_1	9.22998	7.51378	5.80632	8.41731
ADCK2_1	15.5591	12.4958	12.6913	10.1574
ADCK3_1	50.657	57.7501	38.5276	51.1705
ADCY1_1	0.634906	0.470525	0.108851	0.929267
ADCY2_1	0.134486	0.0797334	0.0691709	0.442885
ADCY3_1	2.74385	3.74436	1.53292	4.75167
ADCY5_1	5.03836	4.2656	2.67433	3.91575
ADCY7_1	0.537112	0.521084	0.150685	0.6432
ADCY8_1	0.511596	0.206804	0.0717633	0.536064
ADCY9_1	15.5641	12.682	9.63056	13.204
ADCYAP1_1	0	0	0	0
ADCYAP1R1_1	0.174132	0.232287	0	0
ADCYAP1R1_2	0	0.22135	0	0.204918
ADD1_1	32.7098	30.6122	19.3561	31.1594
ADD2_1	1.85497	0.87334	0.505098	3.05435
ADD3_1	30.6791	20.6253	15.9468	26.2628
ADD3_2	3.05506	1.97593	0.428544	3.77281
ADD3_3	0.401416	0.297487	0.103231	0.660965
ADGB_1	0.205626	0.121911	0.158641	0.28215
ADGRA1_1	2.6552	1.53278	0.287508	1.22723
ADGRA2_1	2.5308	2.00829	1.0814	2.30797
ADGRA3_1	4.50983	5.28904	3.04443	3.94496
ADGRB1_1	0.160661	0	0	0
ADGRB2_1	0.222082	0.29625	0.342673	0.426621
ADGRB3_1	0	0.0303831	0	0.11251
ADGRD1_1	0.129384	0	0	0
ADGRD2_1	0.15297	0	0.236034	0.0839594
ADGRF5_1	6.96975	4.75341	2.90658	6.20339
ADGRG1_1	9.67596	7.24937	8.79441	8.07525
ADGRG2_1	3.01962	0.998411	1.79203	0.701186
ADGRG3_1	0.631619	0.42128	0.365472	0.910011
ADGRG4_1	0.230808	0.10263	0	0
ADGRG5_1	1.13998	0.675865	1.31924	1.4078
ADGRG7_1	0.149277	0.331885	0	0
ADGRL3_1	1.69105	2.00516	0.543604	1.68228
ADGRL4_1	13.2134	10.1511	6.71198	13.7327
ADGRV1_1	0.0182992	0.0325475	0.0282358	0.0301312
ADH5_1	249.734	226.496	338.682	288.876
ADH6_1	293.206	297.761	235.517	337.483
ADH6_2	74.5778	93.337	35.754	86.5681
ADH6_3	24.4375	32.2367	6.70351	29.9552
ADHFE1_1	171.86	181.373	179.138	200.054
ADIPOQ_1	6.8925	3.01905	4.12708	4.06534
ADIPOR1_1	17.9783	12.5148	15.0668	16.1727
ADIPOR2_1	35.271	27.75	25.7199	40.4011
ADIPOR2_2	19.4883	16.3501	6.38289	26.4886
ADK_1	866.104	412.963	372.785	645.368
ADM_1	10.366	7.93499	9.11094	9.72253
ADMP_1	0	0.221663	0.576897	0.205208
ADNP2_1	13.421	10.8428	8.23973	10.5825
ADNP_1	28.4986	24.2405	9.84788	30.2132
ADORA3_1	0.364094	0.323794	0	0
ADORA3_2	0.790941	0.422036	0.244085	0.52094
ADPGK_1	6.10593	3.78043	2.86222	4.07247
ADPRH_1	10.0973	4.91742	4.45148	7.12543
ADPRHL1_1	0.358356	0.796726	0.414709	1.47516
ADPRHL2_1	21.1517	17.564	15.6305	20.3513
ADRA1A_1	0	0	0	0
ADRA1B_1	28.9446	16.8721	5.62963	27.6346
ADRA1D_1	1.47959	0.751893	0.69888	0.894953
ADRA2A_1	0.548977	0.854371	0	0
ADRA2C_1	3.02245	2.3373	0.811069	2.16378
ADRB1_1	1.30213	0.772	0.669731	2.85875
ADRB3_1	1.56047	0.495623	1.03192	0.917658
ADRBK2_1	27.202	21.6021	15.0906	25.1665
ADRM1_1	87.7506	70.3492	82.4848	113.408
ADSL_1	1000.46	1106.68	1598.98	992.585
ADSS_1	14.2623	14.391	11.4266	12.8711
ADSSL1_1	21.668	17.9147	4.57103	23.5531
ADTRP_1	0.308349	0.182813	0.158595	0
AEBP2_1	11.0888	11.8603	3.93069	10.363
AEN_1	3.97066	3.69931	4.23037	5.13702
AFAP1_1	0.0598376	0	0.184659	0.197055
AFAP1_2	0.393498	0.524914	0	0.323964
AFAP1_3	4.32329	3.2886	1.80407	4.43237
AFAP1L1_1	9.73822	8.89758	10.086	10.7631
AFAP1L2_1	6.28085	5.72705	4.10964	4.45096
AFF1_1	21.7696	38.5603	5.95628	33.9239
AFF2_1	4.36216	3.37876	1.15799	3.93887
AFF3_1	0.210993	0.0750556	0	0.208451
AFF4_1	14.5132	12.3646	3.94336	11.8907
AFG3L2_1	44.5291	41.5447	29.8	48.8406
AFMID_1	9.04328	6.84682	6.03409	11.2685
AFTPH_1	17.8202	16.6731	8.78364	17.5239
AGA_1	45.1388	66.1547	54.1407	58.2705
AGAP3_1	25.0019	20.1792	15.5609	20.6704
AGBL1_1	0.0600006	0.0266796	0	0
AGBL2_1	0.420076	0.124526	0.10803	0.115282
AGBL2_2	0.13146	0.116909	0.101421	0.10823
AGBL3_1	0	0	0	0
AGBL5_1	6.79462	5.3928	8.68041	8.3007
AGFG1_1	67.2121	50.8066	46.5068	62.9437
AGGF1_1	4.52906	5.09571	6.35306	4.97165
AGK_1	13.2924	13.5595	12.2156	13.6794
AGL_1	43.2779	34.3723	15.7434	40.1582
AGMAT_1	66.0066	55.2155	87.6766	58.678
AGMO_1	0.598207	0.709323	2.07683	2.38041
AGO1_1	11.5194	9.09333	2.49643	10.656
AGO2_1	6.6425	10.4246	0.602907	9.11452
AGO3_1	14.8611	10.7607	3.50853	12.9036
AGPAT2_1	14.9604	11.0582	7.49479	10.5572
AGPAT3_1	130.149	84.3856	88.4042	103.037
AGPAT4_1	6.38377	6.3373	1.83259	5.37793
AGPAT5_1	10.5733	9.87311	9.97007	13.4442
AGPAT9_1	11.3691	5.93455	10.6781	9.19733
AGPS_1	16.6584	14.9732	10.6488	16.2617
AGR2_1	0	0	0.509197	0
AGR3_1	0.0769863	0.273859	0	0.126764
AGRN_1	9.55585	8.89383	7.12716	7.25671
AGRN_2	0.921937	1.03072	0.0406444	0.9542
AGRP_1	0.251028	0.223242	0.387338	0
AGT_1	1462.31	1196.87	594.354	1216.02
AGTPBP1_1	0.0983792	0.0874898	0.227699	0.242984
AGTR2_1	1.72766	1.11741	1.45407	2.32752
AGTRAP_1	25.5453	20.8955	32.4607	25.1925
AGXT2_1	17.3391	10.3848	4.55005	12.2358
AGXT_1	15.0327	14.5073	10.9606	9.99626
AHCTF1_1	10.7538	7.90212	3.10063	8.68552
AHCY_1	312.013	210.548	255.74	251.857
AHCYL1_1	121.693	68.9429	53.7498	96.9086
AHCYL2_1	12.9718	13.3817	8.70675	14.631
AHI1_1	0.995859	1.20768	0.419077	1.19256
AHNAK2_1	0	0	0	0.338186
AHR_1	53.914	67.064	28.4693	62.1135
ahrr_1	0.0775965	0	0	0
AHSA1_1	59.0574	36.4579	39.604	65.7417
AHSA2_1	13.531	15.2894	15.4746	17.0376
AHSG_1	12929.5	11171.8	9655.4	12628.8
AICDA_1	0	0	0	0
AIDA_1	13.585	11.7409	9.4475	10.3967
AIF1L_1	55.1086	135.659	59.4906	188.957
AIFM1_1	106.889	61.8194	70.2065	83.9869
AIFM2_1	69.1065	52.518	117.537	39.0505
AIFM3_1	0.0316775	0.0845134	0.0488785	0.104319
AIG1_1	46.1335	35.4829	25.0107	34.9017
AIM1_1	0.0960336	0.0569359	0	0.105418
AIM1L_1	0.184636	0.0703709	0.244195	0.0434312
AIMP1_1	47.5265	39.8914	61.7979	56.8603
AIMP2_1	48.8366	31.1306	40.8393	50.3288
Aiolos_1	0.593339	0.949794	0.183105	0.781585
AIP_1	16.5842	13.2436	18.1042	16.1615
AIPL1_1	0	0.619431	0.268687	0.286723
AIRE_1	0.413666	0.735756	0	0.90818
AJAP1_1	0.170757	0.303713	0.526959	0.281166
AK1_1	34.1632	17.6907	27.3579	25.9901
AK2_1	114.723	65.7304	50.7838	68.128
AK3_1	46.7942	38.9703	16.4209	52.5696
AK4_1	131.561	98.6079	109.986	84.7669
AK5_1	0.231161	2.05574	0.475577	0.761251
AK6_1	6.19552	6.60131	7.57563	7.12176
AK7_1	0	0.0687955	0	0
AK8_1	0.29642	0.131805	0.457378	0.24404
AK9_1	0	0	0	0
AKAP10_1	16.2118	12.3485	9.42266	13.0478
AKAP11_1	4.32004	5.30924	0.509197	4.14943
AKAP12_1	4.85438	3.08361	1.84286	3.58422
AKAP13_1	9.86275	7.65651	1.68158	8.34422
AKAP14_1	0.768856	0.136751	0	0
AKAP17A_1	9.91681	9.70105	7.42132	12.2466
AKAP1_1	72.068	55.442	37.3236	69.9404
AKAP2_1	4.82535	3.8049	3.87168	4.60829
AKAP5_1	0.520981	0.115829	0	0
AKAP5_2	0.534005	0.118724	0	0
AKAP6_1	0.720841	0.406	0.111226	0.316513
AKAP7_1	4.60757	5.54747	4.81258	6.06939
AKAP9_1	10.895	18.488	7.25831	17.2568
AKIRIN2_1	59.5094	54.5635	50.5384	63.8056
AKR1A1_1	83.7203	53.3797	45.2876	60.0133
AKR1B1L_1	16.9306	22.1608	16.9254	13.7425
AKR1B1L_2	14.9443	13.4251	12.8757	14.2396
AKR1B1L_3	0.741206	0.659163	0.857763	1.52557
AKR1D1_1	261.059	656.097	575.601	605.93
akr_1	3.75455	4.09293	2.42944	5.38448
AKT1_1	39.0964	33.7441	25.7814	32.5265
AKT3_1	2.49665	1.78857	0.428038	2.16966
AKTIP_1	23.3426	25.1245	18.8591	27.0533
AKTIP_2	0.947428	1.20366	0.835364	0.66858
ALAS1_1	243.509	75.7126	33.2293	164.467
ALB_1	21855.3	36280.3	35932.3	30314.4
ALC_1	0	0.187012	0	0
ALCAM_1	3.68332	3.08294	2.45166	4.34056
ALDH18A1_1	74.9076	71.4394	33.6802	137.835
ALDH1A1_1	124.945	83.6671	44.1846	108.985
ALDH1A2_1	6.67816	8.40344	3.15442	33.5869
ALDH1A2_2	0.11318	0.100653	0.174638	0.559082
ALDH3A2_1	586.772	419.987	438.393	636.526
ALDH4A1_1	119.929	76.6168	58.5364	72.3797
ALDH5A1_1	111.047	77.2642	55.5968	78.3904
ALDH6_1	3.0152	2.30903	2.00315	3.17194
ALDH6A1_1	246.841	249.854	170.68	224.307
ALDH7A1_1	465.936	415.655	799.645	472.114
ALDH8A1_1	119.868	74.5292	121.551	102.477
ALDH9A1_1	159.825	141.34	82.7882	195.269
ALDOB_1	10393.9	11083.2	15308.6	10103.5
ALDOB_2	61.2734	85.4031	172.127	38.8659
ALDOC_1	35.8045	21.8774	47.1663	32.4855
ALG10_1	15.8319	12.8882	8.45611	16.4433
ALG11_1	5.16043	5.33343	5.48772	4.36336
ALG12_1	49.5582	56.1459	21.5576	54.6905
ALG13_1	0.872601	0.853616	0.875178	0.646564
ALG14_1	28.0737	20.4543	32.3579	27.2899
ALG2_1	14.6335	14.0466	20.6681	17.0834
ALG3_1	22.2899	17.8404	17.1967	18.1352
ALG5_1	23.8418	25.1975	15.4616	24.7492
ALG6_1	12.5358	12.8781	13.2287	13.0491
ALG8_1	11.3549	9.70669	9.6432	11.0152
ALK_1	0	0	0.127299	0
ALKBH1_1	9.36644	8.32969	10.4876	10.7822
ALKBH2_1	5.46114	3.19829	6.37131	5.9217
ALKBH3_1	9.92239	6.17687	5.51171	8.82254
ALKBH4_1	2.089	1.85777	2.30238	3.19401
ALKBH5_1	29.5123	25.7719	9.94596	22.4552
ALKBH8_1	5.95955	2.68349	5.47081	4.96855
ALMS1_1	4.82586	3.85906	1.86158	4.51778
ALOX5_1	0.8386	0.514329	0.937009	0.714219
ALOX5AP_1	0.364722	0.324352	0.656563	0.600545
ALPK1_1	0.706016	0.460437	0.145252	0.542507
ALPK2_1	1.60688	2.30231	1.7907	4.36078
ALPK3_1	1.49312	0.472125	0.409582	1.20196
ALPL_1	18.5974	8.47114	13.648	15.1244
ALS2_1	15.8888	13.2893	7.05104	18.7244
ALS2CL_1	7.11039	5.80797	3.98959	8.7717
Alx-4_1	0	0	0	0.0513746
ALX1_1	0	0	0	0
ALX3_1	0	0	0	0
ALYREF_1	56.6372	40.1029	59.3692	73.2378
AMACR_1	103.02	76.4166	133.16	104.012
AMBP_1	3011.74	2705.88	5814.46	3274.23
AMBRA1_1	14.8388	11.4431	8.37354	15.0091
AMD1_1	25.3466	16.5332	12.3633	19.488
AMDHD1_1	25.1891	24.598	19.4924	23.8203
AMER1_1	9.96345	8.86062	2.19624	8.47324
AMER2_1	0.151817	0.371285	0.409945	0.562454
AMER3_1	0.0598173	0.0531962	0	0.0984941
AMFR_1	58.0229	55.6692	49.831	58.8481
AMH_1	0.312007	0.388461	0.866572	0.924742
AMIGO2_1	0.757943	1.09533	0.877132	0.78001
AMIGO3_1	0	0	0	0
AMMECR1_1	6.94959	4.85599	1.14892	6.5389
AMMECR1L_1	13.5131	11.4217	8.26736	14.5309
AMN1_1	2.91577	2.18787	3.09309	2.70059
AMN_1	45.4103	37.1432	31.8623	30.6164
AMOT_1	10.2225	7.77666	4.21891	8.47696
AMOTL1_1	4.45567	2.83978	1.37502	3.42376
AMOTL2_1	12.5787	5.88481	6.99094	5.59517
AMPD1_1	0.745123	0.463853	0.459892	0.490763
AMPD3_1	0.706299	0.753745	0	0.348894
AMPH_1	0.22014	0	0.169838	0.0906195
AMT_1	187.996	133.821	174.602	112.385
AMY1A_1	100.42	111.096	90.4603	124.814
AMY2A_1	3.42279	3.13617	5.44142	5.6359
AMZ1_1	0.106158	0	0	0
ANAPC10_1	7.55236	7.8358	11.1678	8.29039
ANAPC16_1	51.4528	52.0438	62.6511	59.8192
ANAPC1_1	11.8964	8.469	3.70788	10.0141
ANAPC2_1	21.8978	18.0293	17.8467	22.8964
ANAPC4_1	0.2642	0.234957	0	0
ANAPC4_2	13.8564	11.5276	10.0867	13.8918
ANAPC5_1	32.087	24.4869	45.0919	29.8627
ANAPC7_1	10.1086	8.22938	9.07922	9.93711
ANG-1_1	1.50795	1.57225	0.802334	0.899002
ANG_1	1.48554	3.63304	1.43262	5.80939
ANGEL1_1	36.3751	21.5817	9.29962	26.8735
ANGEL2_1	11.6173	9.07487	10.2951	9.04742
angiopoietin-2_1	0.180216	0.133557	0	0.247284
ANGPT4_1	16.151	12.1827	15.7916	12.3754
ANGPTL1_1	0	0	0	0
ANGPTL2_1	0.251252	0.279302	0.145381	0.46542
ANGPTL3_1	48.3401	44.4745	37.1589	19.5372
ANGPTL4_1	40.8906	118.237	65.5704	59.6964
ANGPTL5_1	0.0914487	0	0	0.451734
ANGPTL7_1	0	0	0	0
ANKDD1A_1	5.62709	2.1685	1.59182	5.40486
ANKDD1B_1	0	0.0963814	0.501681	0.356905
ANKEF1_1	0.140267	0.166321	0.144288	0.153974
ANKFN1_1	0	0	0	0
ANKFY1_1	27.0422	21.3965	3.68173	22.3455
ANKH_1	107.879	80.6917	62.4441	116.373
ANKHD1_1	1.95655	1.36853	0.814105	1.8461
ANKHD1_2	15.7125	14.136	5.72949	15.7822
ANKIB1_1	9.0144	6.27387	0.907126	5.80811
ANKK1_1	0.105648	0	0	0
ANKLE2_1	21.4202	15.5275	3.70325	19.1664
ANKMY1_1	2.50482	1.83447	2.15983	3.27526
ANKMY2_1	24.1746	18.6738	16.5323	23.6705
ANKRA2_1	0.767433	1.62091	3.55246	3.94888
ANKRA2_2	8.40283	5.35781	5.50427	7.57062
ANKRD10_1	7.38374	7.26008	6.57914	7.87697
ANKRD11_1	19.5825	16.8189	6.98036	16.3808
ANKRD12_1	3.27459	3.66713	2.13337	2.91561
ANKRD13B_1	2.77439	2.0419	2.36188	3.46558
ANKRD13C_1	14.3156	12.5313	6.58338	12.7565
ANKRD16_1	1.0737	0.477429	0.207091	1.76794
ANKRD16_2	4.02229	3.10463	5.03539	2.37429
ANKRD17_1	27.347	20.9802	3.5912	23.2984
ANKRD1_1	0.236666	0.336752	0.0730354	0.233814
ANKRD22_1	0.290529	0.114831	0.149429	0.425226
ANKRD24_1	0.369922	0.041122	0.071349	0.0761384
ANKRD27_1	1.31584	0.765127	0.234271	0.916657
ANKRD27_2	4.13423	3.63067	0.956871	3.74405
ANKRD28_1	9.1037	8.48156	3.84622	10.8856
ANKRD29_1	0.392913	0.174711	0	0
ANKRD2_1	0.314682	0.5597	0.242778	0.518149
ANKRD31_1	0.675179	1.27595	0.260451	0.277934
ANKRD33B_1	0.108111	0.0640966	0	0
ANKRD34B_1	0.227677	0.303713	0	0.187444
ANKRD34C_1	0	0	0	0
ANKRD40_1	4.74033	2.95094	4.6629	4.0978
ANKRD42_1	0.312588	0	0.241163	0
ANKRD44_1	5.85613	4.72965	0.737636	4.72291
ANKRD46_1	19.8064	15.5152	15.2807	18.44
ANKRD49_1	8.1738	7.02265	11.5434	10.0371
ANKRD50_1	8.6239	7.1739	3.02582	6.71471
ANKRD54_1	12.342	11.9249	13.4595	14.5158
ANKRD55_1	0	0	0.109907	0
ANKRD60_1	0	0	0	0
ANKRD6_1	0.544081	0.752667	0.932799	0.696791
ANKRD9_1	9.75866	12.7033	11.566	7.45203
ANKS1A_1	7.96316	5.28944	1.51694	7.68913
ANKS1B_1	0.601906	0.340634	0.337725	0.360396
ANKS3_1	6.63245	5.89832	5.05218	5.52956
ANKS4B_1	0.102276	0.363821	0.789063	0.168406
ANKS6_1	2.71871	1.62651	2.66953	2.1162
ANKZF1_1	13.8492	7.82717	8.98714	15.025
ANLN_1	3.55698	1.8845	1.10936	2.55459
ANO10_1	7.1259	3.51113	3.41746	6.34237
ANO1_1	5.66533	4.77308	5.78942	3.96868
ANO2_1	0.188501	0.11974	0.124654	0.0886808
ANO3_1	0	0.170994	0	0
ANO3_2	0.0585454	0.0520651	0.0903359	0.2892
ANO4_1	0.0542387	0	0	0
ANO5_1	7.77323	5.08966	4.26165	6.9388
ANO6_1	0.592084	0.214519	0.304529	0.686051
ANO9_1	4.51554	2.67715	1.3399	3.90825
ANP32B_1	72.9663	64.5437	69.2537	74.2229
ANP32E_1	140.754	113.411	84.1077	132.357
ANPEP_1	128.682	92.8708	56.5046	57.3175
ANTXR1_1	1.95459	1.55527	0.952403	2.87961
ANTXR2_1	22.7034	25.6386	11.3065	20.7684
ANTXRL_1	4.39147	3.00414	0.868725	3.52275
ANXA10_1	0	0	0	0
ANXA11_1	19.8458	19.5815	19.3344	15.9811
ANXA13_1	0.146485	0.521084	0.90411	0.2412
ANXA13_2	0	0.0597241	0.103625	0.110581
ANXA1_1	7.3278	6.72691	8.38894	10.7036
ANXA4_1	109.139	93.3496	96.0001	111.029
ANXA5_1	316.318	226.194	293.89	224.151
ANXA6_1	22.7573	13.3335	16.5245	17.7219
ANXA6_2	17.6727	9.42991	6.34422	7.24518
ANXA7_1	42.2371	31.661	48.2391	43.493
AOAH_1	1.53236	0.545099	0.472889	0.504632
AOC1_1	20.4564	2.43025	21.324	9.12787
AOX1_1	3.19272	0.221246	0.511832	0.682738
AOX2P_1	0.0383674	0.0341206	0.118402	0.0631752
AP1AR_1	30.5655	45.634	28.577	40.412
AP1B1_1	19.3295	15.9074	15.5767	14.7073
AP1G1_1	51.2048	42.2721	24.15	48.4401
AP1M1_1	23.2273	21.3894	22.8939	25.1094
AP1S2_1	33.0262	28.4938	28.5221	34.0891
AP1S3_1	42.5674	43.3095	48.7046	46.0341
AP2A2_1	48.8913	33.1247	29.5093	40.7672
AP2B1_1	21.0696	14.1086	9.4616	17.6693
AP2M1_1	168.165	125.623	119.988	149.342
AP3B1_1	12.0693	10.4177	8.60725	10.1035
AP3B2_1	0.648555	0.123593	1.21516	0.53395
AP3D1_1	32.8904	28.3485	18.2115	26.863
AP3M1_1	93.9012	60.0559	34.6617	70.5306
AP3M2_1	33.0677	27.9185	25.0044	35.1505
AP3S1_1	26.9078	26.888	30.3465	28.3558
AP3S2_1	17.311	10.7245	21.9089	15.6932
AP4B1_1	14.6095	10.9167	10.6043	14.7324
AP4E1_1	8.93854	8.18468	5.4658	9.32143
AP4S1_1	11.2017	6.80318	11.8039	8.09759
AP5M1_1	9.35892	8.2215	10.9187	9.20856
AP5Z1_1	24.3568	19.5489	17.6639	25.066
APAF1_1	5.05262	5.51332	3.63505	5.30818
APBA1_1	1.97696	1.40651	0.419439	1.46486
APBA2_1	0.767293	0.341182	0.295984	0.631706
APBA3_1	8.99855	6.26864	7.75235	7.77885
APBB1_1	5.3064	5.597	8.75904	6.70546
APBB1IP_1	1.61301	0.860683	0.497777	1.72637
APBB2_1	4.94657	4.48365	1.83476	3.52425
APBB3_1	0.136289	0.121203	0	0.673233
APC2_1	0.107847	0.0319698	0.0554694	0.0591929
APC_1	7.15192	6.52525	2.25797	7.02501
APCDD1_1	1.52399	2.99594	1.48518	0.924508
APEH_1	61.9284	45.5927	67.4939	54.8574
APH1A_1	23.7053	28.7778	31.9326	42.5436
API5_1	58.7406	54.0216	39.3895	64.2607
APIP_1	9.97741	11.1066	11.9976	11.2168
APITD1_1	9.22207	5.17038	7.42419	8.25266
APLF_1	4.48021	4.51555	3.22606	4.32786
APLNR_1	28.0245	24.9225	34.2026	28.6774
APLP2_1	193.482	167.152	151.12	181.795
APLP2_2	8.95386	8.26407	5.22762	5.33946
APOA1_1	25965.1	21159.2	32467.7	23794.9
APOA5_1	1120.64	510.496	219.704	502.458
apoAIV_1	3394.8	1708.85	1817.88	1462.19
APOB_1	1028.24	1002.89	487.684	964.439
APOBEC2_1	4.43161	2.08646	0.402235	2.14618
APOBEC4_1	0	0	0	0
ApoD_1	0	0.328545	0.570044	0.304155
APOH_1	1377.98	1674.87	1691.52	1766.08
APOLD1_1	17.4142	1.15572	4.01049	0.42797
APOO_1	62.183	35.1732	31.8699	60.7824
APOOL_1	49.0668	37.117	19.8509	41.3816
APOPT1_1	20.7492	17.6728	13.5279	18.2856
APOV1_1	0.692877	0.205395	0	0
APP_1	233.324	212.355	121.161	179.054
APP_2	4.76623	1.20286	1.49074	1.27265
APPBP2_1	26.4601	25.2272	21.4255	22.9619
APPL1_1	9.57577	8.20952	1.38188	9.30157
APRT_1	3.37413	2.1823	2.60315	2.02029
APTX_1	7.64736	5.32243	11.7999	4.92731
AQP10_1	0.947428	0	0.365472	0
AQP11_1	14.7731	23.0434	6.51284	18.1473
AQP12_1	0.116626	0.103717	0	0.384068
AQP1_1	74.0746	52.755	43.316	67.3112
AQP3_1	18.2717	12.5392	17.7634	17.6515
AQP4_1	0.337589	0	0	0
AQP8_1	0	0.14234	0.246967	0
AQP9_1	85.8187	67.8396	9.9031	63.4072
AQR_1	14.577	11.644	5.666	13.5585
AR_1	23.9106	15.9967	10.3236	17.0366
ARAP2_1	0.786844	0.5598	0.0971284	0.362769
ARAP3_1	8.85288	7.09581	4.63151	9.07152
ARC_1	0	0	0	0
ARCN1_1	91.0299	74.0986	57.6357	94.1702
AREG_1	1.07959	4.35733	0.640695	0.957184
AREL1_1	15.9597	9.91908	5.78335	16.4741
ARF1_1	447.813	347.45	329.861	442.761
ARF4_1	173.244	125.789	108.797	152.874
ARF6_1	76.6516	50.0978	45.7642	58.8255
ARFGAP1_1	27.9049	15.7487	5.35032	28.2755
ARFGAP2_1	36.5454	24.3752	28.3076	30.2078
ARFGAP3_1	58.4057	68.8574	42.5797	81.9428
ARFGEF1_1	18.096	16.9698	6.18314	17.3857
ARFGEF2_1	31.6253	18.74	3.41994	22.932
ARFGEF3_1	0.0529751	0.141334	0	0.174456
ARFIP1_1	19.1272	17.1464	13.0067	18.3718
ARFIP2_1	24.723	17.2679	17.2448	20.633
ARFRP1_1	11.199	9.13628	11.5676	10.363
ARG2_1	0.438635	0.877688	1.52284	0.631968
ARGLU1_1	91.2402	81.228	84.0479	94.0375
ARHGAP10_1	2.78641	1.40643	1.04581	0.868011
ARHGAP11A_1	1.33798	1.18988	1.66168	2.20309
ARHGAP11A_2	15.6471	8.9827	5.56624	10.0236
ARHGAP12_1	10.7691	7.61814	2.36034	7.15334
ARHGAP15_1	2.10022	1.45918	1.41779	3.02591
ARHGAP17_1	25.4542	22.3242	13.4019	26.4537
ARHGAP18_1	11.3966	5.84304	5.81996	6.41098
ARHGAP19_1	3.74761	2.32172	0.649727	3.25871
ARHGAP20_1	0.383229	0.284009	0.246385	0.262925
ARHGAP21_1	15.9429	15.6593	7.97691	16.5106
ARHGAP21_2	0.798315	0.297722	0.397356	0.805656
ARHGAP22_1	2.02875	1.18206	0.53972	1.38228
ARHGAP24_1	10.815	16.3442	11.5614	10.9408
ARHGAP25_1	6.58586	4.0377	5.23498	6.49007
ARHGAP26_1	7.37458	6.89988	3.55594	8.09523
ARHGAP27_1	16.698	17.4648	14.584	15.563
ARHGAP28_1	4.50887	2.27222	0.115953	2.84595
ARHGAP29_1	2.67189	1.82781	0.0634269	2.57201
ARHGAP29_2	13.327	13.6543	8.13976	13.6236
ARHGAP31_1	14.7641	11.0235	1.64462	13.6502
ARHGAP32_1	4.63963	3.33087	2.23881	4.50038
ARHGAP36_1	1.29229	1.14925	0.362548	0.773769
ARHGAP40_1	9.98223	5.98811	5.09378	9.27522
ARHGAP42_1	9.26423	6.68655	1.24302	6.30069
ARHGAP44_1	4.04443	2.56912	3.78892	2.37839
ARHGAP5_1	14.0467	14.3289	3.01351	11.6263
ARHGAP6_1	2.57419	2.6163	1.36182	3.14869
ARHGAP8_1	2.83213	1.88899	1.69944	2.20213
ARHGDIA_1	188.697	135.644	118.885	162.91
ARHGDIB_1	28.1903	25.5279	30.7861	40.483
ARHGDIG_1	4.4479	4.14393	6.53632	5.23131
ARHGEF10_1	9.2454	7.03654	1.32704	4.95643
ARHGEF10L_1	30.0889	23.6325	16.9221	29.5566
ARHGEF12_1	41.5556	34.6906	6.68778	34.9949
ARHGEF16_1	25.6444	25.4831	30.1072	21.48
ARHGEF17_1	2.80658	1.72254	1.21988	2.34318
ARHGEF26_1	34.2745	28.6533	6.08756	31.3983
ARHGEF28_1	1.11764	0.921647	0.501681	1.73991
ARHGEF33_1	0.145457	0	0	0
ARHGEF37_1	1.53347	0.937569	0.985899	1.15729
ARHGEF38_1	0.935173	0.831661	0.0901861	0.38496
ARHGEF3_1	11.8615	22.9464	16.3336	16.2629
ARHGEF4_1	1.79153	4.63486	11.7275	3.0393
ARHGEF5_1	3.09778	1.62789	1.52088	1.73889
ARHGEF6_1	9.32811	7.65253	3.90516	10.3587
ARHGEF7_1	6.50895	8.0292	4.90597	7.75416
ARHGEF9_1	5.22221	6.12635	4.629	4.39087
ARID1B_1	20.7548	19.5157	9.05231	18.3175
ARID2_1	6.08545	5.90557	3.85479	6.3637
ARID3A_1	17.2766	14.7317	3.60666	11.5463
ARID3B_1	19.2757	21.0915	9.0394	18.2033
ARID4A_1	8.11242	7.88189	5.01803	8.76787
ARID4B_1	10.2913	9.57566	4.93938	11.4131
ARID5B_1	17.7675	20.589	3.24	18.5286
ARIH1_1	34.3045	31.3432	24.895	33.0142
ARIH2_1	13.0221	11.2622	8.0875	10.7746
ARIH2_2	2.47842	1.97802	1.56891	5.33658
ARL10_1	0.61437	0.455305	0.631984	1.01161
ARL11_1	0.890758	0.924189	1.14537	0.488902
ARL13A_1	0.111111	0	0	0
ARL13B_1	6.21851	4.96091	4.9387	4.36676
ARL14_1	0.922627	1.094	0.474539	2.02557
ARL15_1	10.3515	9.2057	5.70443	9.73976
ARL16_1	6.08973	3.72328	6.46009	5.64033
ARL1_1	99.4543	80.1575	90.637	105.606
ARL2BP_1	5.70039	3.97923	3.02649	4.44076
ARL3_1	8.5625	7.61473	3.40954	5.45762
ARL4A_1	35.2844	30.845	26.0384	37.2314
ARL4C_1	7.00017	3.248	4.2266	2.00458
ARL5A_1	24.2624	20.8829	16.2008	24.998
ARL5B_1	21.7584	15.1352	18.6149	21.8746
ARL6_1	2.27546	2.92297	4.29128	2.49782
ARL6IP1_1	53.8115	47.5586	73.9392	63.3417
ARL6IP4_1	32.1171	30.8171	34.2334	33.0522
ARL6IP5_1	23.5726	21.8369	26.0166	26.9543
ARL8A_1	28.2335	21.723	17.1321	22.7221
ARL9_1	13.874	8.35819	15.8831	14.5542
ARMC1_1	19.7524	16.7491	12.4039	20.3275
ARMC2_1	0.0666245	0.1185	0	0
ARMC3_1	0.0669027	0.0594974	0	0
ARMC4_1	0	0	0.063353	0
ARMC6_1	22.0575	16.329	17.8453	17.08
ARMC7_1	20.2222	17.6984	17.3349	14.7989
ARMC8_1	12.6638	11.9772	7.13379	14.453
ARMC9_1	4.90707	3.65799	1.11348	2.97055
ARMT1_1	11.9714	9.77011	4.48497	11.0322
ARNT2_1	3.83671	1.90037	1.94838	2.2391
ARNT_1	44.4198	40.7992	39.892	40.5874
ARNTL2_1	12.971	11.8249	10.2165	15.1024
ARPC1A_1	62.6739	50.8857	53.5921	61.2221
ARPC1B_1	15.1182	9.66346	15.8554	18.2811
ARPC3_1	58.0713	58.511	71.0162	68.6627
ARPC4_1	94.2297	67.2573	106.876	99.5422
ARPC5_1	136.717	105.568	109.661	132.327
ARPC5L_1	18.4962	13.376	24.7762	19.4112
ARPP19_1	79.4772	65.6314	25.5487	77.1173
ARPP21_1	1.34253	1.71303	0.990732	1.15335
ARR3_1	19.7645	16.8393	6.3979	15.4754
ARRDC1_1	8.67758	6.79966	7.30339	10.1917
ARRDC2_1	29.2831	17.5937	23.2644	28.5571
ARRDC3_1	19.6402	24.6661	25.9558	18.0704
ARRDC4_1	16.6029	18.5892	5.71345	18.3565
ARSA_1	9.95603	8.45156	6.98282	9.98508
ARSB_1	69.9794	77.8505	63.2698	52.7702
ARSG_1	3.48781	5.04035	4.84354	4.59438
ARSH_1	8.92145	9.16086	10.6437	10.1466
ARSI_1	1.29861	0.750667	0.60113	0.748395
ARSJ_1	1.52441	1.35568	0.940868	1.17136
ARSK_1	13.6747	12.066	22.4188	13.9848
ART1_1	1.57165	0.873557	1.21253	0.323482
ART3_1	0.473714	0.63192	0.730943	2.73003
ART4_1	0	0.0529804	0.183848	0.196189
ART5_1	0.405107	0.360267	0	0
ART7B_1	6.60354	3.25177	5.81042	4.49309
ARV1_1	7.46115	8.55064	7.83331	8.99241
ARVCF_1	36.9263	25.7681	5.66235	23.0998
ARX_1	0.518299	0.307286	0.266579	0
AS3MT_1	24.2047	12.8628	40.3843	14.4191
ASAH1_1	55.2914	51.4192	56.4704	57.5298
ASAP1_1	4.6713	3.78541	2.22298	3.66613
ASAP2_1	2.90945	1.62348	0.352102	0.84541
ASAP3_1	27.1517	21.5156	11.9002	23.1365
ASB10_1	0.128255	0	0	0
ASB11_1	0	0	0	0
ASB12_1	0.19051	0.254134	0.293958	0.470535
ASB13_1	20.4477	21.8212	15.7754	28.4654
ASB14_1	0	0	0	0
ASB15_1	0	0.0251309	0	0
ASB18_1	0	0	0	0
ASB1_1	8.84446	5.491	2.31742	5.49552
ASB2_1	0.268631	0.159264	0.276332	0.147441
ASB3_1	1.14969	0.454414	1.37976	0.736189
ASB3_2	2.58638	2.65396	4.52801	3.76729
ASB4_1	0	0	0	0
ASB5_1	25.6525	16.4899	13.7676	28.4654
ASB6_1	7.84483	7.20338	8.26657	8.50642
ASB7_1	5.26979	3.18681	1.46364	3.81794
ASB9_1	72.6638	52.7237	43.5117	75.5915
ASCC1_1	12.7114	13.6233	14.2493	18.7837
ASCC2_1	11.8641	11.8766	9.77614	16.16
ASCC3_1	8.74437	6.42036	2.09558	7.14031
ASCL2_1	1.04428	1.27695	1.61132	1.50455
ASCL4_1	0	0	0	0
ASF1A_1	13.0946	7.50027	12.6709	14.6178
ASH1L_1	21.0305	19.1984	5.36881	19.4666
ASH2L_1	18.1649	16.0256	17.4202	21.4495
ASIC2_1	0	0.258607	0.448698	1.43645
ASIC4_1	0.657544	0.487301	0.338198	0
ASIC5_1	0	0	0	0
Asip_1	0	0	0	0
Asip_2	0	0	0	0
ASL1_1	4.36358	3.48258	2.58963	1.65808
ASMT_1	0	0	0	0
ASMTL_1	15.0829	13.4724	13.0943	15.6653
ASNS_1	37.8459	42.1888	31.7865	74.2369
ASNSD1_1	16.3963	10.6976	13.7138	14.2559
ASPA_1	7.66181	1.53118	4.64919	4.67777
ASPG_1	23.2084	11.1101	9.7167	19.5672
ASPH_1	54.8545	22.6534	19.6525	77.34
ASPHD2_1	0.553286	0.123011	0.213431	1.13879
ASPM_1	2.97604	2.05188	1.36729	2.67039
ASPN_1	0.708287	0.251955	0.327867	0.699751
ASPR_1	0.188171	0.0836712	0.145174	0.154919
ASPSCR1_1	14.91	17.2672	15.5807	18.7335
ASRGL1_1	7.81017	6.67594	6.43507	10.4878
ASS1_1	13.4726	7.57221	9.14685	9.40591
ASTE1_1	1.99121	1.50518	0.921732	0.327868
ASTN1_1	0.0620208	0	0.0318995	0.0680815
ASTN2_1	0.31766	0.247186	0.306344	0.326908
ASUN_1	58.4367	41.4307	35.4734	41.9403
ASXL1_1	8.066	5.28871	2.5841	7.65365
ASXL2_1	13.6833	12.1687	1.35729	10.6216
ASXL2_2	2.60704	2.31847	1.08721	2.55242
ASXL2_3	1.6734	0.0763166	0.264827	0.565208
ASXL3_1	0.262547	0.607065	0.243067	0.821381
ATAD1_1	34.9335	24.3732	23.7322	34.4855
ATAD2_1	11.4247	7.21347	5.60346	9.3404
ATAD2B_1	8.10616	7.74354	4.18923	9.48372
ATAD5_1	4.2306	2.86315	1.56011	3.98685
ATCAY_1	0.313624	0.0929698	0.0537692	0.114757
ATE1_1	2.04983	0.797537	0.0988408	2.00404
ATE1_2	14.316	10.62	9.84194	12.4864
ATF2_1	1.1253	1.60119	1.38907	1.66761
ATF2_2	24.0436	12.8641	4.97674	14.9668
ATF3_1	6.38695	9.87544	4.14362	1.6731
ATF4_1	758.651	994.37	1131.28	997.787
ATF6_1	15.1162	13.7497	8.86859	14.2905
ATF7IP_1	8.94412	6.24356	2.37434	7.97066
ATF7IP_2	0.122461	0.217812	0.0944791	0.201642
ATG10_1	6.96433	6.36432	10.2272	6.64316
ATG12_1	18.0198	16.3568	20.9015	19.6444
ATG13_1	146.39	172.209	131.358	178.985
ATG14_1	6.66739	7.4305	2.47429	9.3108
ATG16L1_1	23.223	18.2714	12.4784	25.2825
ATG2B_1	13.6634	14.5651	4.95653	14.6385
ATG3_1	10.8043	9.27706	9.5172	8.99732
ATG4A_1	11.3789	13.1552	11.4711	13.8649
ATG4B_1	17.6102	14.7021	14.1408	19.8242
ATG4C_1	11.0315	8.23829	6.00125	10.363
ATG5_1	14.0743	11.2126	12.9697	12.5528
ATG5_2	0.865954	0.770104	0.334043	0.712933
ATG7_1	10.6128	8.92594	5.83936	9.07608
ATG9A_1	23.3166	18.6517	14.5839	22.3153
ATHL1_1	7.94477	6.31374	8.21601	9.60253
ATL1_1	6.53199	4.79872	4.92989	6.78061
ATL2_1	33.0832	25.1034	23.7243	32.7629
ATM_1	8.26803	6.71784	1.79766	6.86887
ATMIN_1	6.84486	4.95333	2.07091	6.29829
ATN1_1	15.1702	12.4892	7.82186	13.2314
ATOH7_1	0	0.343676	0	0
ATOX1_1	165.021	120.857	193.564	172.131
ATP10A_1	1.20639	0.968191	0.817231	1.69573
ATP10B_1	0.0241996	0.021521	0	0.0796934
ATP10D_1	5.4096	3.38944	1.01176	3.17155
ATP11A_1	2.45025	1.27837	0.302459	1.07588
ATP11B_1	22.2382	22.3977	10.867	20.0417
ATP11C_1	159.712	165.369	40.8865	141.63
ATP12A_1	0	0.122116	0	0
ATP13A2_1	33.6781	26.5633	18.0922	31.0034
ATP13A3_1	35.0519	26.8528	3.81778	31.5362
ATP13A4_1	0	0	0	0
ATP13A5_1	0.0423406	0.0753081	0	0
ATP1A1_1	150.979	95.9727	75.4444	117.445
ATP1B1_1	68.7694	24.8452	19.8959	33.6165
ATP1B1_2	32.1333	20.3858	10.7375	26.6236
ATP1B3_1	20.1902	12.6003	10.1113	22.7465
ATP1B4_1	0.34135	0.379458	0.526704	0.140515
ATP2A3_1	6.65247	3.42727	0.991084	5.74132
ATP2B1_1	3.97039	4.00381	4.59475	6.18735
ATP2B1_2	11.2572	7.11382	2.41136	7.10907
ATP2B2_1	11.9722	12.0958	7.42119	11.4533
ATP2B4_1	4.03825	3.21504	1.00884	2.91303
ATP2C1_1	28.062	23.6916	15.8321	31.2452
ATP2C2_1	0.0609553	0.216833	0	0
ATP4B_1	0	0	0	0
ATP5A1_1	1062.74	775.943	1006.82	911.868
ATP5C1_1	516.044	395.555	608.41	475.363
ATP5F1_1	291.571	235.398	307.633	251.377
ATP5G3_1	823.65	581.925	826.815	764.055
ATP5H_1	312.008	210.577	420.944	308.48
ATP5J2_1	14.7107	8.72159	18.6791	11.6065
ATP5J_1	326.484	261.556	388.781	323.354
ATP5S_1	5.23224	4.65309	4.19815	7.92608
ATP6_1	30547.7	36566.9	27298	28868.3
ATP6AP1_1	54.1679	33.4703	41.655	41.4106
ATP6AP1L_1	0.110831	0	0.855066	0
ATP6AP2_1	105.252	68.7304	69.8338	92.5948
ATP6AP2_2	0.52395	0.310636	1.34743	0.575151
ATP6V0A1_1	23.1536	16.1874	13.6065	21.6633
ATP6V0A2_1	25.9844	27.91	23.9523	26.6715
ATP6V0B_1	56.1586	40.0792	47.8085	63.1925
ATP6V0C_1	150.975	124.017	145.368	153.173
ATP6V0D2_1	0.104645	0.372247	0.322935	0.172306
ATP6V0E1_1	132.479	66.6877	98.3508	88.4896
ATP6V0E2_1	6.86813	3.85763	9.20314	9.82092
ATP6V1A_1	1.72766	1.70715	0.592399	1.89649
ATP6V1A_2	53.1326	33.8115	15.9861	47.265
ATP6V1C1_1	29.8043	25.8191	24.7056	24.617
ATP6V1C2_1	0.548123	0.243726	0.634318	0.225633
ATP6V1D_1	106.283	80.5502	84.3862	100.245
ATP6V1E1_1	85.7657	43.7375	54.3822	66.4177
ATP6V1G1_1	123.701	79.4335	127.692	116.065
ATP6V1G3_1	0	0	0.447222	0.477243
ATP6V1H_1	28.4855	22.6841	13.7853	34.9646
ATP7A_1	7.0367	6.05486	1.1738	7.13979
ATP7B_1	86.3888	109.254	28.2783	97.4496
ATP8_1	20798.4	26105.1	13640	19217.6
ATP8A1_1	17.3516	15.2444	5.61383	18.7016
ATP8A2_1	0.246809	0.131694	0	0.0812783
ATP8B1_1	0.754908	0.350269	0.810314	0.864708
ATP8B2_1	18.1802	14.8872	8.51747	14.6218
ATP8B3_1	0.614837	0.210301	0	0.389377
ATP9A_1	4.9279	4.03185	0.380189	2.35312
ATP9B_1	8.69163	8.49886	4.51278	9.22446
ATPAF1_1	12.5308	11.3602	17.7394	10.2163
ATPAF2_1	14.3727	11.0035	15.0419	9.87791
ATR_1	5.08049	2.65114	1.94361	2.62717
ATRIP_1	13.2942	7.38453	10.7418	12.4297
ATRN_1	39.7746	33.0539	9.70863	35.5952
ATRNL1_1	4.94361	6.46058	0.744197	4.41747
ATRX_1	13.2648	9.29105	2.75316	11.4813
ATXN10_1	7.95337	5.33944	5.89541	6.03437
ATXN1_1	6.96065	5.08699	1.16974	4.53912
ATXN1L_1	11.9861	8.39145	2.75452	11.0578
ATXN2_1	24.5198	16.4664	8.98119	16.1495
ATXN3_1	20.5097	17.5196	6.24604	19.1072
ATXN7_1	8.7045	7.47019	5.20797	9.06761
ATXN7L1_1	12.9072	12.4239	5.38902	13.1267
AUH_1	68.9797	63.7408	74.2835	73.3543
AUH_2	3.7056	3.66159	6.98837	1.3559
AURKA_1	8.25165	7.71143	5.82666	7.36923
AURKAIP1_1	51.3879	41.173	54.2326	59.0704
AUTS2_1	6.50093	5.52326	2.14949	6.6902
AVEN_1	8.84267	9.99837	13.6443	9.56812
avenaII_1	1.45578	1.6183	0.33694	1.07867
avenaII_2	14.2199	9.73818	6.56813	10.7167
avenaII_3	3.42386	4.04398	0.577831	5.54958
AVL9_1	11.9507	11.8438	8.20421	11.5065
AVP_1	0	0.425089	0	0.787062
AVPR2_1	0	0.0260672	0	0
AVR2_1	0.363344	0	0	0
AVT2R_1	0	0.194437	0	0
AXDND1_1	0.0499353	0	0	0
AXIN1_1_1	0.443214	0.394155	0.957433	0.437873
AXIN1_1_2	5.81571	5.6239	4.44327	6.60096
AXIN2_1	10.6042	14.9625	12.7549	13.3361
AZI2_1	27.4147	24.4777	17.0896	23.6537
AZIN1_1	65.6336	75.6262	74.3362	70.567
AZIN2_1	7.80648	6.48716	11.453	9.69319
B-BTN2_1	0.259914	0	0.200524	0
B-G_1	0.921822	2.59599	7.82307	10.119
B-G_2	7.45912	3.59314	11.0299	34.2874
B-G_3	28.1221	14.9512	34.6669	39.7622
B2M_1	211.466	145.285	158.028	167.271
B3GALNT1_1	2.68631	1.27411	1.65799	0.884645
B3GALNT2_1	5.96066	5.77661	2.71203	5.66234
B3GALT1_1	0.718539	0.319503	0	0
B3GALT2_1	0	0	0	0
B3GALT5_1	19.8814	10.6085	2.78883	15.773
B3GALT6_1	8.68339	8.17649	3.94074	8.13019
B3GAT1_1	0.84722	0.879017	1.30726	0.930011
B3GAT2_1	0.250315	0.111304	0.193119	0
B3GLCT_1	6.61352	7.08557	7.23167	8.14584
B3GNT2_1	12.0624	8.93935	8.45042	12.2138
B3GNT4_1	0.645501	1.43513	1.49402	0.797153
B3GNT5_1	0	0	0	0.257923
B3GNT7_1	0.653364	0.498038	0.864124	1.22951
B3GNT9_1	2.82407	3.13934	1.08939	4.18505
B3GNTL1_1	6.17182	5.1998	4.51097	5.8835
B4GAL-T7_1	58.402	45.4642	55.636	62.7155
B4GALNT3_1	0.334024	0.127308	0.0736287	0.314285
B4GALNT4_1	2.13656	1.34588	1.44232	1.8323
B4GALT2_1	15.4451	22.3693	10.4407	18.1655
B4GALT3_1	4.76909	3.68498	3.01587	3.60452
B4GALT4_1	20.7886	15.0639	23.6121	27.5743
B4GALT5_1	9.72394	8.73586	2.75585	10.6197
B4GALT6_1	4.76572	6.52033	3.50707	4.76865
B9D1_1	4.19575	4.12411	2.04444	3.27252
BAALC_1	0	0.0947498	0	0.0877157
BAAT_1	100.603	68.1994	96.8902	71.056
BACE1_1	38.4201	26.1687	9.42351	36.3847
BACE2_1	59.2249	55.3323	33.836	55.031
BACH1_1	23.812	28.8613	9.58059	21.7122
BACH2_1	6.12326	5.76209	1.53808	3.04818
BAFF_1	0.634706	0.282226	0.279816	0.373249
BAG1_1	11.609	12.876	14.4912	15.8935
BAG2_1	1.44122	1.28169	0.909739	1.61801
BAG3_1	2.6092	2.3204	0.929081	2.97434
BAG3_2	11.2867	11.3312	15.8507	11.6878
BAG4_1	21.4118	17.9263	20.7355	24.3401
BAG5_1	11.5629	7.84582	7.64641	10.6323
BAHCC1_1	14.1852	10.6297	8.18101	14.0525
BAHD1_1	8.57817	11.8219	5.52237	9.02669
BAIAP2_1	29.6844	21.8193	23.6286	17.8997
BAIAP2L1_1	65.7268	56.5132	99.3471	88.0706
BAIAP2L2_1	5.26168	4.59997	3.02735	2.64319
BAMBI_1	124.143	100.931	130.628	125.625
Band_1	19.8291	13.948	3.45723	12.9126
BANK1_1	0.0556255	0.346279	0	0.274776
BANP_1	5.26511	3.76005	4.92369	3.41523
BAP1_1	23.1744	19.5358	18.8724	25.5715
BARD1_1	2.59899	0.498518	0.550427	1.51039
BARD1_2	0.2443	0.434518	0	0.268173
BARX1_1	0	0.356173	0	0
BARX2B_1	0.206671	0.12253	0.106298	0.340301
BASP1_1	76.9621	67.8037	57.7117	84.0882
BATF3_1	8.51629	12.6227	30.6616	9.34852
BATF_1	0.368665	0.819645	1.42213	0
BAZ1A_1	15.4324	11.9103	5.16625	12.6103
BAZ1B_1	8.20526	4.95291	1.70559	9.87046
BAZ2B_1	9.72543	9.36202	3.27267	10.6048
BBOF1_1	4.92928	2.67891	1.47893	3.83277
BBOX1_1	317.245	174.941	84.6819	252.606
BBS12_1	1.08624	1.26324	1.03143	0.687917
BBS2_1	15.2119	9.20406	8.3599	11.3229
BBS4_1	6.50394	6.25301	6.10274	3.47328
BBS5_1	4.65442	3.7943	2.39393	2.9804
BBS7_1	5.50903	4.36152	5.70153	4.75678
BBS9_1	0.485459	0.4934	0	0.342578
BBX_1	6.8233	5.96775	0.609081	5.75684
BCAN_1	0.499717	0.126973	0.220305	0.0587733
BCAP29_1	47.6569	51.7284	65.5662	70.7134
BCAR1_1	50.1684	26.1506	27.9717	35.7498
BCAR3_1	18.0547	12.4185	10.1568	10.916
BCAS1_1	0.12967	0.0576586	0.600245	0.213513
BCAS2_1	48.9944	42.8685	66.7584	43.5896
BCAS3_1	9.07093	6.84845	4.88419	9.25723
BCAT1_1	13.9425	6.1357	3.99217	12.0704
BCCIP_1	38.9543	25.4516	33.3244	27.271
BCHE_1	26.0704	15.9345	13.6854	26.2578
BCHE_2	43.5089	36.2473	20.5647	37.0397
BCKDHB_1	49.8878	41.373	45.5407	51.7427
BCL10_1	8.31761	7.94897	10.1524	9.09636
BCL11A_1	0.830608	1.03414	0.768979	1.20354
BCL2_1	1.89911	2.53335	0.48839	1.17264
BCL2A1_1	20.1396	9.25371	12.9481	14.9227
BCL2L13_1	16.4965	13.9226	5.19066	16.1912
BCL2L14_1	10.6077	5.58039	9.45176	3.19807
BCL2L15_1	32.7368	27.4614	43.7064	30.2015
BCL2L1_1	98.9092	124.356	158.778	81.2817
BCL2L1_2	1.78905	3.97757	2.30043	1.22743
BCL6_1	10.0929	7.89863	7.16375	11.5223
BCL7A_1	17.8388	17.3701	9.90424	15.4322
BCL9_1	3.70419	3.77911	2.08894	2.47685
BCL9L_1	4.62348	3.89201	0.653501	3.02193
BCLAF1_1	33.9386	37.1913	22.2357	41.5488
BCO1_1	22.2875	6.72667	13.9876	4.94381
BCO2_1	0.106996	0	0	0
BCO2_2	0	0.0736102	0	0
BCOR_1	11.0364	13.9628	2.83821	13.467
BCORL1_1	6.61973	5.075	3.69827	5.32468
BCR_1	4.30915	3.63049	0.62991	4.55598
BCS1L_1	8.33737	8.34134	8.33276	5.92807
BDH1_1	8.58035	5.0657	4.22775	5.10517
BDH2_1	99.0258	98.8268	112.645	91.5552
BDKRB1_1	0.163623	0.145512	0	0
BDKRB2_1	0.164182	0.340687	0.168889	0.0901129
BDNF_1	0.237816	0	0	0
BDP1_1	3.48301	2.42776	0.145252	2.63503
BDP1_2	1.8797	0.585073	0.290038	1.23803
BEAN1_1	2.10624	0.780459	1.08331	0.578015
BECN1_1	28.7806	21.8535	18.1471	27.7096
BEGAIN_1	0	0	0	0.0965924
BEND2_1	2.85379	2.53791	1.41538	2.18168
BEND3_1	17.0223	11.3897	9.38055	13.7474
BEND4_1	5.52337	3.4306	1.21751	3.609
BEND5_1	5.03491	4.64818	5.32724	5.52692
BEND6_1	0.94947	0.464407	0.512763	0.85986
BEND7_1	31.0739	28.7252	19.1368	38.5987
BERT_1	17.5006	6.05248	13.1267	20.4115
BEST1_1	1.61749	1.58987	1.31358	0.700878
BEST3_1	0.0933872	0	0	0.102513
BEST4_1	0.960991	0	0.556055	0
BET1_1	21.9458	22.0412	24.0912	23.7308
BET1L_1	27.7718	23.2327	14.6169	25.1895
BF1_1	33.5502	88.1805	86.3657	88.6079
BF1_2	36.2673	63.0586	60.4446	50.5298
BF1_3	34.8507	62.2952	71.1042	53.5716
BF1_4	39.8026	54.3439	49.4384	44.8707
BFAR_1	14.7806	9.0178	11.9337	12.6404
bFGF_1	1.84719	0.985636	0	1.21662
bFGF_2	0.792008	0.704342	0	0
BFIV21_1	258.139	213.851	190.363	181.386
BFIV21_2	103.062	72.6297	105.774	79.5955
BFIV21_3	104.452	64.848	97.5636	68.4169
BFIV21_4	101.943	78.201	108.256	86.0605
BFSP1_1	0.258959	0.0575739	0.0998938	0.106599
BG1_1	112.313	34.7747	78.4103	81.4046
BHLHE23_1	0	0.709123	0	0
BHLHE40_1	121.648	146.914	105.985	141.872
BICC1_1	4.05774	2.92124	0.894444	3.81794
BICC1_2	1.17737	1.89929	0.464733	1.35253
BICD1_1	0.0415128	0.110753	0.0640544	0.0683542
BICD2_1	11.3871	10.2501	3.21408	13.8336
BID_1	18.2495	18.7654	21.9993	13.8508
BIK_1	3.76762	1.2184	3.69947	3.66582
BIN1_1	1.46289	2.20163	0.173634	2.77934
BIN1_2	11.0077	7.23169	3.90193	8.40935
BIRC2_1	50.2135	37.3067	26.5993	35.6764
BIRC5_1	1.45038	2.36471	1.49197	1.59212
BIRC5_2	19.5335	13.262	24.6308	18.6756
BIRC6_1	12.0208	10.1749	4.03221	12.2726
BIRC7_1	0.127789	0.113645	0	0
BIVM_1	17.5031	14.7716	16.8107	18.3313
BKJ_1	0.339541	0	0	0.279541
BLB1_1	55.9517	53.2463	119.011	54.6747
BLCAP_1	40.1993	30.3478	39.5966	40.9061
Blec1_1	0.416108	0.185025	0	0.685156
Blec2_1	0.49992	0	0.385689	0.411579
Blimp-1_1	2.52174	2.32271	1.80656	2.22442
BLK_1	1.83848	1.08999	1.57599	1.34543
BLM_1	0.593639	0.475137	0.274796	0.39099
BLMH_1	69.0006	46.5969	57.0409	74.6688
BLNK_1	9.85136	10.2647	7.26003	14.1632
BLNK_2	0.272789	0.323459	0.56122	1.04806
BLOC1S2_1	21.8953	13.8187	15.2575	11.0483
BLOC1S4_1	22.3456	20.5185	17.9405	20.6405
BLOC1S5_1	29.335	22.827	28.8341	26.4735
BLVRA_1	19.0739	14.0413	8.82934	13.7841
BLZF1_1	11.1187	9.57709	8.52419	10.363
BMAL1_1	10.651	9.91925	6.84186	9.40868
BMF_1	3.02786	3.23126	0.467201	3.48994
BMF_2	0.517538	0.230126	0.399282	0.852169
BMI1_1	11.7828	8.32121	4.90171	9.32023
BMP-10_1	14.8578	7.05127	18.8475	9.52706
BMP15_1	0.191337	0	0	0
BMP2_1	2.22809	1.80133	1.87525	1.33409
BMP2K_1	21.2871	15.7106	3.89412	14.996
BMP3_1	0.0733188	0.163008	0.282828	0.0603627
BMP4_1	12.2962	10.094	7.40963	14.7358
BMP5_1	8.04728	4.97319	3.49359	5.70445
BMP6_1	12.2777	7.88252	6.68633	9.18923
BMP7_1	1.48195	0.736484	0.874312	1.43539
BMPER_1	9.35388	4.37178	4.63544	6.29568
BMPR-II_1	12.1792	12.8398	1.5034	9.99055
BMPR1A_1	10.7143	8.52536	2.46533	9.28523
BMPR1B_1	1.87886	1.53165	0.603978	1.93356
BMPR1B_2	0.920485	0.545732	0.473438	0.505218
BMS1_1	18.7742	16.6961	10.0952	15.925
BMX_1	0.0923594	0	0	0
BNC1_1	0.264836	0.0942086	0	0.0872148
BNC2_1	0.0267043	0.118742	0	0.175883
BNIP1_1	16.4577	14.636	25.1548	16.106
BNIP2_1	20.7064	17.6418	11.6182	20.743
BNIP3_1	42.5805	43.5703	43.1416	50.6836
BNIP3L_1	83.5052	84.3339	80.4627	90.8367
BOC_1	1.48501	1.01799	0.811532	1.88484
BOD1L1_1	10.1307	8.80687	3.8891	9.77297
BOK_1	13.9509	7.61814	8.68604	10.8811
BORA_1	2.36381	2.31238	0.547105	2.04341
BORCS6_1	18.5076	14.8334	29.0861	14.8609
BPGM_1	11.5941	6.86093	6.05293	10.263
BPHL_1	58.7406	50.9854	55.1476	58.5711
BPIFB3_1_1	0.25839	0.0861709	0.0498371	0.372277
BPIFB3_2_1	0	0	0	0
BPIFB4_1	0.242229	0.107709	0.18688	0.199425
BPIFB6_1	0	0.101369	0	0
BPIFB7_1	0.133501	0	0	0
BPIFC_1	0	0	0	0
BPNT1_1	198.301	129.536	210.084	193.555
BPTF_1	9.88449	8.68869	3.52935	8.87762
BRAF_1	3.47563	3.94585	1.71157	3.89645
BRAP_1	14.7824	13.1462	9.3038	13.131
BRAT1_1	8.58087	7.3829	7.21221	6.20302
BRCA1_1	5.32468	3.2978	0.733573	3.86189
BRCA2_1	2.73788	2.64525	1.64289	2.81064
BRCC3_1	12.9801	9.6847	13.5786	13.7656
BRD1_1	7.02298	7.11958	5.32579	7.85399
BRD2_1	26.7049	24.2253	15.8211	29.7345
BRD3_1	5.02336	3.7998	1.2473	3.70786
BRD7_1	38.6066	32.8307	27.2432	39.9218
BRD8_1	13.0266	9.43139	8.0699	11.0037
BRD9_1	9.02985	10.9279	13.9331	13.6421
BRDT_1	0.0597362	0	0	0
BRE_1	13.7055	11.704	8.84839	14.0219
BRF1_1	14.5194	11.2319	8.74657	13.9187
BRI3BP_1	124.866	89.552	30.0397	113.855
BRICD5_1	0.599393	0	0.462434	0.493475
BRINP1_1	5.66256	4.1257	2.4212	3.59475
BRINP2_1	0	0.0651085	0	0
BRINP3_1	0.0423305	0	0	0.209102
BRIX1_1	23.582	20.2091	37.0487	27.0631
BRMS1L_1	12.9337	10.9629	9.45868	12.4229
BROX_1	14.927	16.4706	4.26527	14.3375
BRPF1_1	0.98696	0.438858	0.837586	0.568789
BRPF3_1	12.7377	10.8486	9.52482	8.22816
BRS3.5_1	0	0	0	0
BRSK2_1	0.132747	0	0.102415	0
BRSK2_2	0	0	0	0.119311
BRT-1_1	25.8035	16.9658	36.9844	26.9826
BRT-1_2	20.5079	15.7149	39.0231	19.7535
BRWD1_1	10.7928	9.39148	3.10755	10.5862
BRWD3_1	12.2598	12.0994	2.65298	16.453
BSDC1_1	23.903	20.3611	19.7801	27.3757
BSG_1	910.617	966.096	1178.07	954.255
BSN_1	0.331689	0.266882	0.170599	0.130037
BSND_1	0	0	0	0
BSPRY_1	5.75888	3.5281	6.91132	4.21443
BST1_1	25.5806	81.0261	12.6697	22.6203
BST1_2	0.668139	0.445638	0.257736	1.37518
BTAF1_1	14.626	12.3328	5.7741	14.7397
BTBD10_1	3.1928	5.404	3.25785	1.95025
BTBD10_2	1.67207	1.03443	1.79479	2.03498
BTBD11_1	0.258769	0.184101	0.399282	0.426084
BTBD17_1	0.661777	0.504451	0.729375	0.467001
BTBD19_1	1.16703	0.518927	0.600245	0.960806
BTBD1_1	0	0	0	0
BTBD1_2	22.5706	22.2106	18.4306	21.328
BTBD2_1	13.8291	12.2983	18.29	13.3371
BTBD3_1	7.08374	7.94726	1.68158	9.86951
BTBD6_1	2.12443	2.07821	0.983403	0.874513
BTBD7_1	8.24858	8.37253	4.19811	7.82208
BTBD9_1	13.0251	9.81179	1.596	11.2911
BTBD9_2	0.754844	0.305133	1.05884	0.56496
BTC_1	0.306739	0.136393	0.9466	1.01014
BTD_1	24.9924	18.654	17.6093	22.4656
BTF3L4_1	0.492239	0.218877	1.13929	0
BTF3L4_2	89.2857	68.1193	61.7238	88.4999
BTG1_1	196.339	169.209	266.882	175.245
BTG2_1	74.0388	52.2387	36.9395	52.8794
BTG4_1	0	0	0	0
BTK_1	3.92947	2.6881	1.0494	3.2351
BTN1A1_1	2.25684	1.67253	3.19212	1.85804
BTRC_1	11.2401	6.94633	2.7926	9.25386
BUB1_1	8.72314	9.3538	22.5992	10.1667
BUB1B_1	4.78836	3.63734	1.4623	4.51712
BUB3_1	36.6664	26.8177	32.2539	33.7137
BUD13_1	17.7949	13.9047	11.8628	14.0815
BUD31_1	71.9119	57.2905	95.3567	86.0315
BVES_1	0.135139	0.240362	0	0.778813
BYSL_1	34.293	24.988	36.8693	37.1584
BZW1_1	293.379	247.928	191.281	297.715
BZW2_1	29.9825	24.6331	26.0422	34.0023
c-met_1	0.0409247	0.473133	0.063147	0.202158
c-met_2	12.179	12.9395	6.5465	12.4514
c-mos_1	0.16783	0	0	0
c-myb_1	1.91719	0.331524	0.246519	1.22765
c-src_1	17.4902	11.8369	6.78929	11.9543
C10H15ORF44_1	28.5643	27.7028	32.3621	33.9789
C10H15ORF44_2	0.721563	0.142599	0.618542	0.924088
C10orf107_1	0.964277	0.428772	0.743942	0.396941
C10orf11_1	1.4327	1.65163	1.14627	1.31059
C10orf54_1	2.2085	5.2251	2.57187	4.45983
C10ORF57_1	141.837	114.595	105.721	115.732
C10ORF58_1	105.465	98.0304	133.542	98.1111
C10orf67_1	0	0	0	0
C10orf71_1	0	0	0	0
C10orf76_1	18.505	14.645	9.77971	17.1452
C10orf88_1	8.22505	8.13753	9.83575	6.9409
C11H16ORF70_1	21.736	15.0489	7.87821	18.2553
C11H16ORF80_1	37.1718	29.7924	40.1257	34.2554
C11H16ORF87_1	14.3149	18.8762	25.6424	19.7777
C11H19ORF12_1	49.0946	30.793	35.875	42.8837
C11orf16_1	0.155398	0.55279	0.23978	0.767628
C11orf1_1	0	0	0	0
C11orf24_1	64.0277	56.8466	57.2702	49.2747
C11orf49_1	1.95802	0.316598	1.09863	0.879283
C11orf57_1	11.9842	12.3532	10.0863	13.4543
C11ORF61_1	8.21105	9.09964	4.87296	10.1921
C11orf63_1	0.0817355	0.145377	0	0
C11orf74_1	20.7764	19.8205	34.0982	21.459
C11ORF75_1	6.56595	8.28787	10.7849	8.02135
C11orf87_1	1.207	1.0734	1.11744	1.19245
C11orf88_1	0	0	0	0
C11orf91_1	0.197337	0.350988	0.304492	0
C12H3ORF19_1	9.37433	8.96721	7.2931	9.20948
C12H3ORF37_1	26.9741	18.2653	31.9025	24.1239
C12orf29_1	10.3103	7.48671	5.10836	9.18929
C12ORF32_1	0	0.562715	0	0.52094
C12orf40_1	0	0.272077	0	0
C12orf43_1	4.45004	3.42981	2.74658	2.93094
C12orf45_1	33.6642	21.6898	33.3926	26.5842
C12orf50_1	17.6222	13.3611	6.79777	20.6463
C12ORF57_1	128.502	123.656	234.406	138.019
C12orf66_1	11.9264	10.7195	10.9367	13.0685
C13H5ORF15_1	48.4397	50.0859	49.2325	64.8765
C13H5ORF41_1	4.61655	3.52497	1.65492	4.53021
C13H5ORF41_2	0.484126	0.287026	0.249003	0.664294
C14H17ORF103_1	9.80213	8.86163	5.18085	9.45216
C14orf105_1	0.22607	0.201047	0.523241	0.744486
C14orf159_1	12.1076	5.21546	9.77887	7.94329
C14orf1_1	73.35	73.1072	87.2498	86.0021
C14orf37_1	0.568457	0.303321	0.26314	0.468006
C14orf39_1	0	0	0	0
C14orf79_1	0.215167	0.382701	0.110668	0.472387
C14orf80_1	2.03011	1.9824	3.00963	2.16295
C15H12ORF49_1	12.3426	10.1361	12.8483	13.5163
C15H22ORF25_1	16.894	10.465	14.5618	13.6209
C15ORF23_1	9.2914	6.58236	6.31786	5.18612
C15orf39_1	1.46485	0.521084	1.58219	1.9296
C15orf40_1	23.5145	17.2035	26.2629	22.961
C15orf43_1	0	0	0	0
C15orf43_2	0	0	0	0
C15orf48_1	2.42137	0.957045	2.76754	1.77199
C15orf59_1	0.118349	0	0.365226	0.194871
C15orf61_1	8.1447	8.56012	8.56862	6.70546
C15orf62_1	0	0	0	0
C16ORF45_1	1.87221	1.45686	0	0.385343
C16orf52_1	2.44752	2.7985	0	1.15144
C16orf59_1	5.61119	7.41771	7.95609	4.24508
C16ORF5_1	60.8138	57.565	62.9127	57.6534
C16ORF61_1	8.08715	7.772	9.05699	15.6787
C16orf62_1	27.3397	23.7951	17.4498	27.8357
C16orf72_1	51.2033	39.2206	13.2639	40.6167
C16orf89_1	0	0	0	0
C16orf96_1	6.50182	2.39261	7.2648	3.32248
C17H9ORF114_1	20.2952	13.6466	18.1401	21.803
C17H9ORF16_1	35.4071	28.1401	37.3642	43.223
C17H9ORF7_1	9.03967	11.6428	4.00812	10.9496
C17orf105_1	0.884055	3.93101	2.2735	3.39656
C17orf58_1	0.592342	0.526777	0	0.243835
C17orf62_1	12.5698	9.87615	4.7076	7.83683
C17orf64_1	0	0	0	0
C17orf75_1	12.6268	10.2865	11.8748	11.4578
C18H17ORF106_1	16.7756	5.43766	7.49932	7.74458
C18H17ORF67_1	0.185497	0.329929	0.286222	0.916306
C18H17orf70_1	7.45981	8.26353	6.56302	7.75781
C18orf21_1	10.1423	9.01963	8.60725	13.36
C18orf32_1	45.009	34.5997	78.8659	42.7081
C18orf42_1	0	0	0	0.252316
C18orf63_1	0	0	0	0
C18orf8_1	24.5647	32.876	26.5946	34.4801
C19H17ORF85_1	10.4018	11.3756	6.36218	16.2788
C19orf25_1	43.4519	27.7432	61.6026	37.6081
C19orf35_1	0.542638	0.120644	0.418647	0.223375
C19orf44_1	2.13097	2.30707	2.28737	1.83068
C19orf45_1	0	0	0	0.399674
C19orf70_1	71.9248	47.0044	90.0921	74.6246
C1D_1	5.24172	2.9597	5.392	4.10997
C1D_2	6.96528	10.6852	9.67272	10.0353
C1GALT1_1	15.7519	14.5143	9.43678	15.1639
C1GALT1C1_1	28.0826	18.2127	23.2742	31.5
C1H11ORF54_1	127.032	74.8629	134.391	97.0691
C1H11ORF67_1	19.8885	18.7154	26.0492	21.134
C1H11ORF70_1	0.110553	0.196632	0	0
C1H11ORF73_1	50.0174	35.6599	61.872	54.5577
C1H12ORF23_1	33.3995	30.0243	28.1865	37.0274
C1H12ORF4_1	10.0619	9.60491	6.97938	7.59988
C1H12ORF4_2	0.68739	0.666877	1.25349	0.823159
C1H12ORF73_1	20.0522	15.1124	27.7942	19.3069
C1H21ORF33_1	134.356	95.6602	127.468	108.853
C1H21ORF59_1	16.8186	9.80514	17.3008	11.0773
C1H21ORF91_1	1.56752	1.61412	1.78219	2.03767
C1H22ORF40_1	12.4792	13.7883	6.4185	8.09469
C1H2ORF49_1	6.39651	4.93505	5.49051	7.25409
C1H7ORF60_1	1.32942	1.97045	1.36753	2.67544
C1orf100_1	0	0.239627	0	0
C1orf101_1	0.485961	0.108043	0.28119	0.100022
C1orf101_2	0.129575	0.230465	0.199935	0.746744
C1orf109_1	4.98988	4.20401	2.43139	3.45948
C1orf112_1	2.21663	1.68138	1.50894	3.00576
C1orf116_1	60.407	48.7191	60.1032	56.7637
C1orf123_1	15.5867	10.8233	20.5361	15.4691
C1orf131_1	11.8057	10.2429	8.44168	2.84474
C1ORF146_1	0	0	0	0
C1orf159_1	2.07381	2.02869	1.51995	1.62198
C1orf168_1	18.0846	20.9259	24.7336	15.3964
C1orf174_1	6.93584	7.15807	6.73832	9.16454
C1orf198_1	12.7042	9.84183	7.40546	11.5284
C1orf216_1	1.75753	1.042	1.44633	1.15757
C1orf21_1	5.90881	6.56848	8.17878	7.58317
C1orf228_1	2.02865	1.44328	0.834723	1.11344
C1orf35_1	6.26388	4.53348	8.32853	7.18688
C1orf43_1	19.5337	14.5176	20.4525	22.9742
C1orf50_1	16.294	10.2286	12.0427	11.0474
C1orf53_1	7.01931	11.4991	19.3815	8.51633
C1orf74_1	4.67254	5.54047	5.49315	9.1592
C1orf94_1	0	0	0.180912	0
C1ORF95_1	0.801008	2.13704	0	0.659463
C1QA_1	91.1646	52.0621	52.6353	51.263
C1QB_1	86.6664	55.6642	52.5001	47.3035
C1QBP_1	272.978	180.906	237.135	239.297
C1QL1_1	0.949982	0.844831	0.549685	0.195528
C1QTNF1_1	6.44118	5.01713	5.96326	7.16814
C1QTNF2_1	2.10624	2.87209	1.29997	1.73405
C1QTNF4_1	0.154988	0.275666	0.239148	0.510402
C1QTNF5_1	11.3506	11.9296	16.8065	11.1384
C1QTNF7_1	7.36302	3.05575	6.0593	4.84953
C1QTNF8_1	0.811334	2.30889	0.751135	2.40467
C1S_1	747.793	668.695	384.787	763.75
C20H20ORF108_1	24.7063	23.7652	12.448	14.1138
C20H20ORF111_1	18.8636	16.919	20.8971	22.5653
C20H20ORF11_1	15.44	10.6186	9.92666	16.2709
C20H20ORF24_1	55.6742	40.7618	46.5322	44.2555
C20H20ORF43_1	64.8758	61.7465	53.145	62.1136
C20H20ORF4_1	19.2207	17.0932	21.7294	22.8747
C20orf194_1	24.5699	18.9192	4.10323	31.144
C20orf195_1	0	0	0	0
C20ORF7_1	16.098	16.1437	24.0465	16.0732
C20orf85_1	0	0	0	0
C20orf96_1	0.134932	0.359991	0.832805	0
C21H1ORF144_1	73.4008	66.8153	70.9013	60.2337
C21H1orf158_1	0	0	0	0
C21orf140_1	0	0	0	0
C21orf58_1	0.183564	0.163246	0	0
C21orf62_1	2.45891	6.31724	5.05881	4.94853
C22H2ORF42_1	11.4077	10.6417	7.50863	11.0338
C22orf23_1	0.263411	0	0.406444	0
C22orf39_1	15.8554	14.5033	30.057	15.6644
C26H6ORF106_1	80.8221	64.8854	53.1294	74.4399
C26H6ORF125_1	55.1618	28.9727	58.8379	54.2533
C26H6ORF130_1	21.6872	18.8208	19.0758	21.0463
C26H6ORF89_1	32.8813	27.9603	21.1215	38.1032
C28H19ORF10_1	121.722	94.9109	110.748	112.67
C2_1	244.819	251.501	214.334	185.185
C2CD2_1	16.1974	13.0278	8.36037	16.8047
C2CD2L_1	13.1467	12.3134	1.61852	11.975
C2CD3_1	1.3771	1.24543	0.216088	1.69102
C2CD4C_1	0	0.249349	0.432635	0
C2CD5_1	8.02784	8.12859	6.2167	9.10938
C2H18ORF19_1	34.3198	35.4418	28.9635	37.2507
C2H18ORF1_1	18.1816	80.0164	43.5201	99.0241
C2H18ORF1_2	8.81528	51.293	35.1062	54.6044
C2H3ORF39_1	1.82929	1.62681	2.82261	2.00805
C2H3ORF75_1	7.92145	4.98544	5.45326	9.43132
C2H7ORF64_1	2.3369	2.75685	2.86997	3.37673
C2orf40_1	7.05567	4.38472	10.0999	7.83847
C2orf44_1	1.8022	1.0017	1.0428	1.29827
C2orf47_1	51.3001	42.8357	61.331	56.0983
C2orf50_1	0.0383842	0.0341355	0	0.0632027
C2orf54_1	0.118349	0	0	0
C2orf70_1	0	0	0	0
C2orf71_1	0	0	0	0.0602749
C3AR1_1	0.674441	1.79936	0.594666	1.11052
C3H20ORF3_1	106.75	90.4131	60.352	167.867
C3H20ORF72_1	6.16776	4.44029	3.85207	5.56147
C3H20ORF94_1	2.80273	3.6349	2.70289	4.23035
C3H2ORF43_1	22.4362	28.8207	45.1192	33.8367
C3H6ORF120_1	15.3719	9.71755	14.2885	10.6734
C3H6ORF138_1	0	0.0588274	0	0
C3H6ORF154_1	1.35935	0.549495	0.762724	1.0174
C3H6ORF203_1	62.4065	56.1812	68.6684	56.8535
C3H6ORF72_1	87.6257	87.4193	106.309	119.197
C3orf14_1	1.76222	2.46268	1.94222	3.73067
C3orf17_1	9.91724	6.10582	5.88552	10.4677
C3orf18_1	6.69535	6.90694	0.826477	5.73271
C3orf30_1	0	0	0	0
C3orf33_1	3.89979	3.25137	5.26522	5.21733
C3orf38_1	9.95653	11.597	14.4113	12.1869
C3orf52_1	11.8286	9.01654	4.46977	9.73837
C3orf58_1	5.60084	3.88753	1.68627	2.6992
C3ORF64_1	6.20655	5.421	4.10432	5.1098
C3orf67_1	0.110901	0	0.171121	0
C4_1	278.871	283.156	270.687	265.458
C4BPA_1	27.1947	27.7127	19.7466	20.8614
C4BPA_2	0.378971	0.269619	0	0.499206
C4H4ORF29_1	17.8179	13.3587	15.2877	17.498
C4H4ORF41_1	13.2794	12.2351	7.87613	11.8193
C4H4ORF52_1	76.0562	114.277	174.499	161.247
C4H8ORF40_1	33.8833	32.4023	44.8445	36.8832
C4orf19_1	0.0946665	0.0841881	0.0730354	0.0779381
C4orf27_1	30.533	16.0942	21.0602	19.6439
C4orf33_1	2.87602	2.7902	2.42057	3.44408
C4orf45_1	0	0	0	0
C4orf47_1	0	0.22883	0	0.121053
C4orf48_1	15.549	4.6093	4.30628	9.1907
C5_1	240.822	269.724	187.302	232.843
C5H11ORF10_1	160.065	115.282	161.755	175.707
C5H11ORF2_1	11.6339	10.3923	11.1393	14.3671
C5H11ORF46_1	0	0.516079	0.596951	0.637022
C5H11ORF46_2	7.42697	5.87102	5.20902	7.78216
C5H11ORF58_1	195.33	150.422	193.286	231.898
C5H14ORF129_1	4.41935	3.01782	6.21024	4.93785
C5H14ORF166_1	117.357	75.7984	121.773	108.85
C5H14ORF169_1	9.36727	6.33459	9.63583	9.80065
C5H15ORF29_1	4.67149	4.52461	3.92522	4.49335
C5H15ORF41_1	17.7271	11.194	12.7054	15.2854
C5H15ORF57_1	27.0941	23.4421	22.546	29.1373
C5H15ORF57_2	0.453712	1.69466	1.19014	2.31593
C5orf22_1	13.0658	8.54815	8.28253	12.4698
C5orf24_1	58.1381	50.8992	19.9866	56.5447
C5orf28_1	5.06272	5.80109	4.65704	5.93152
C5orf30_1	2.08341	1.8528	1.25017	1.90584
C5orf34_1	3.03308	2.36018	4.32905	3.24624
C5orf42_1	3.25341	2.13123	2.0618	2.70242
C5orf49_1	0	0	0	0
C5orf63_1	3.63541	3.63005	10.1364	5.25088
C6_1	169.405	122.558	33.2	174.996
C6H10ORF32_1	10.5149	8.57176	10.2154	15.2296
C6H10ORF46_1	12.6479	10.1505	7.97288	7.3652
C6orf132_1	31.3119	25.774	6.57637	28.8199
C6ORF162_1	25.2401	17.5489	33.9889	29.8476
C6orf163_1	1.11966	0.940407	1.53568	0.512114
C6ORF192_1	15.642	10.9356	13.1142	16.0788
C6orf52_1	31.2343	24.2595	28.2013	33.6877
C6orf58_1	0	0	0	0
C6orf62_1	62.8052	45.2605	51.9413	75.5061
C7_1	18.1081	19.071	30.6899	24.9626
C7H2ORF69_1	3.40816	2.4069	2.47473	2.31074
C7H2ORF76_1	9.8643	6.67071	7.92743	9.81311
C7orf25_1	8.84548	4.80724	9.25074	7.44424
C7orf26_1	8.81532	5.12587	5.10078	6.42016
C7orf31_1	0	0	0	0
C7orf50_1	14.7063	9.24512	9.19411	11.2725
C7orf55_1	26.5593	15.6888	40.6819	14.0453
C7orf57_1	0	0	0	0
C7orf62_1	0.178362	0	0.275214	0
C7orf72_1	0	0	0	0
C8A_1	1708.86	1816.04	2081.93	1764.07
C8B_1	737.968	742.78	657.981	773.716
C8G_1	143.581	116.825	270.984	137.498
C8H1ORF27_1	14.0714	11.9876	11.5664	14.2916
C8H1ORF52_1	7.86955	7.74832	7.37239	9.25562
C8orf22_1	3162.37	4340.76	5854.41	5231.51
C8orf34_1	0.574012	0.459428	0.265711	1.13419
C8orf37_1	2.11678	0.470619	0	0
C8orf46_1	0	0	0	0
C8orf4_1	438.945	211.929	313.092	411.714
C8orf88_1	0.18969	0	0	0
C9H21ORF2_1	35.9358	28.0449	23.6023	36.2273
C9H2ORF82_1	0.507843	0	0	0
C9orf152_1	51.5404	65.5314	95.3481	54.9262
C9orf172_1	0.516563	0.262506	0.227731	0.364527
C9orf24_1	0	0	0	0
C9orf3_1	4.75961	2.27125	2.77643	4.10969
C9orf64_1	8.4344	8.0834	14.0251	10.5171
C9orf72_1	3.26014	2.01017	3.28654	3.79346
C9orf78_1	28.1286	24.339	36.3643	32.296
C9orf84_1	0.0401325	0.0356903	0	0
C9orf85_1	3.6241	3.35724	6.6405	3.48097
C9orf91_1	9.97173	7.12346	12.1074	9.95923
C9ORF9_1	0	0	0	0.382297
C_1	29.4954	23.4941	26.4036	27.0638
CA10_1	1.1253	1.37245	0.843365	1.69408
CA12_1	0.0844378	0	0	0
CA13_1	19.538	9.78421	5.56115	30.2969
CA14_1	0.437637	0	1.12546	0.720605
CA2_1	97.1919	66.4625	66.8416	103.053
CA3_1	0.034378	0	0	0.113212
CA4_1	41.3934	21.2592	24.4818	23.5707
CA6_1	0.676475	0.200532	1.39174	0.556936
CA7_1	0	0	0.167846	0
CA8_1	1.00307	1.17588	1.26634	1.50149
CA9_1	72.9244	58.8501	54.3369	60.8836
CAAP1_1	6.39911	6.4204	4.55717	8.3753
CAB39_1	28.9995	23.8445	21.1803	27.8179
CAB39L_1	3.27685	2.18561	3.9326	3.44719
CABIN1_1	11.8801	11.7998	8.18226	9.81827
CABLES1_1	14.1136	12.61	6.41107	12.8141
CABLES2_1	2.06833	1.47151	0.382973	1.4985
CABP1_1	0.659183	0.58622	0	0.3618
CABP2_1	5.54276	2.54961	7.96269	4.40595
CABP4_1	1.21365	0.215862	0	0.799349
CABP7_1	0.612412	0	0	0
CACHD1_1	3.41454	1.81497	1.45342	2.6496
CACNA1C_1	0.593006	0.395526	0.0381255	0.244108
CACNA1D_1	2.26456	4.24885	2.00279	3.95616
CACNA1E_1	0.725728	0.347522	0.258416	0.367683
CACNA1G_1	0.161272	0.0717105	0.0248843	0.106219
CACNA1H_1	1.53799	0.959829	0.74941	0.577573
CACNA1I_1	0.0161228	0.0143382	0.0248775	0
CACNA1S_1	0.555665	0.584007	1.16917	0.415886
CACNA2D1_1	0.106607	0.142211	0	0.0877688
CACNA2D1_2	0.54924	0.413301	0.195572	0.347834
CACNA2D2_1	5.91661	5.01248	2.93101	4.97365
CACNA2D3_1	0.102673	0.121745	0.0528085	0.281767
CACNA2D4_1	0	0	0	0
CACNB1_1	4.96938	4.98591	3.93219	3.77653
CACNB2_1	0.859941	1.00007	0	0.762442
CACNB4_1	0.29667	0	0	0.976982
CACNB4_2	0.248901	0.22135	0.384055	0.204918
CACNG1_1_1	0.0558724	0	0	0.0919986
CACNG1_2_1	0.0824622	0	0.12724	0
CACNG2_1	0.347764	0.309271	0.292692	0.104113
CACNG3_1	0	0.212065	0.367944	0
CACNG4_1_1	0	0	0.0541116	0
CACNG4_2_1	0.0395293	0	0.0609939	0.0650883
CACTIN_1	42.148	28.6555	34.0603	50.2511
CACYBP_1	27.392	23.9909	20.2364	31.5722
cad19_1	0	0	0	0
cad19_2	0.135202	0.0480945	0.333787	0
CAD_1	2.83202	3.79197	2.35676	3.1437
CADM1_1	22.6355	20.6892	23.4138	24.3644
CADM2_1	0.202709	0	0.10426	0.111259
CADM3_1	16.4857	17.9367	8.31744	23.5208
CADPS2_1	4.75335	1.85585	1.61	4.00884
CADPS_1	0.119824	0.213123	0.308149	0
CALB1_1	0.0815841	0.0362769	0	0.134335
CALB2_1	0.56421	0.585386	0	0.154836
CALCA_1	1.90416	2.30918	1.86972	3.4204
CALCA_2	0.779742	1.73359	4.21101	0
CALCOCO2_1	29.7446	26.3768	23.7979	31.3257
CALCR_1	0.102574	0.0912201	0.158272	0
CALCRL_1	15.8551	12.5933	2.80128	9.96441
CALD1_1	24.0461	21.0737	8.52081	20.3725
CALHM1_1	0	0	0	0
CALHM2_1	0.466195	0.621889	0.359671	1.15144
CALHM3_1	0	0	0	0
CALM1_1	129.571	114.691	106.681	114.456
CALM_1	347.33	255.713	288.905	296.64
CALML3_1	0	0	0	0
CALML4_1	123.23	92.9182	161.218	117.712
CALN1_1	0	0	1.05392	0.749777
CALR3_1	18.557	15.6344	10.5492	11.9466
calsyntenin-1_1	1.50104	0.567328	0.347416	1.11221
calsyntenin-1_2	7.89825	9.35575	7.54198	8.63455
CAMK1_1	7.43944	6.06465	5.0221	9.44244
CAMK1D_1	7.2021	6.88188	3.36933	4.85709
CAMK1G_1	0.541031	0.893557	0.119259	0.254529
CAMK2A_1	1.40977	1.88059	0.776888	1.49227
CAMK2A_2	1.2316	0.365093	0.79182	0.844972
CAMK2D_1	0.62757	0.223242	0	0.620008
CAMK2D_2	5.44462	5.25115	4.85133	3.78804
CAMK2G_1	7.45298	7.18037	6.51666	7.43135
CAMK2G_2	1.71625	0.817649	0.0945777	2.32131
CAMK4_1	2.32892	1.20816	2.39569	1.7576
CAMKK1_1	1.96457	2.70803	1.06097	3.07308
CAMKK2_1	43.3295	34.2432	28.0527	35.8199
CAMKV_1	0.429111	0.381614	0.441414	0
CAMLG_1	15.7186	13.594	8.23298	16.8589
CAMSAP1_1	3.22276	2.86604	1.46737	2.43579
CAMSAP2_1	7.68194	8.10439	2.85778	7.83196
CAMTA1_1	1.43001	1.1739	0.678929	0.966004
CAND1_1	39.2739	31.8972	14.6431	32.6143
CAND2_1	13.3853	11.2151	3.9259	13.2969
CANT1_1	10.863	10.2331	8.31874	11.9245
CANX_1	178.292	144.278	85.9757	142.042
CAP1_1	57.4092	47.8207	36.0586	53.5958
CAP2_1	0.366112	0.868233	0.188304	0.401889
CAPN13_1	15.9972	7.73946	5.7391	16.173
CAPN14_1	0.0832019	0	0.128381	0
CAPN15_1	17.4572	12.1128	17.1683	15.9201
CAPN1_1	37.6426	29.5813	26.7084	33.6521
CAPN2_1	2.59031	2.87949	0.874312	1.33286
CAPN3_1	0.222783	0.099062	0.085939	0
CAPN5_1	4.43289	2.2527	1.06597	2.08546
CAPN6_1	0.473714	0	0.0913679	0.292504
CAPN7_1	6.90257	5.45139	2.14604	5.59801
CAPN8_1	0.229356	0.0679896	0.235931	0
CAPN9_1	0.0675438	0.0600675	0.10422	0
CAPRIN1_1	125.92	86.1233	39.4522	102.912
CAPRIN2_1	3.09672	2.91595	0.843222	2.09959
CAPS2_1	4.7164	3.52707	1.81936	2.29448
CAPSL_1	29.533	23.6594	20.7134	25.319
CAPZA1_1	40.0596	31.1273	21.8528	48.3051
CAPZA2_1	41.9664	33.2478	40.9729	42.7041
CAPZA3_1	0	0	0	0
CAPZB_1	44.7776	34.3327	45.1834	29.6218
CAPZB_2	50.9892	33.1743	42.9825	49.4574
CARD10_1	19.697	20.509	18.0625	27.816
CARD11_1	2.49211	0.676148	0.977628	2.15606
CARD19_1	4.42082	4.57075	4.15936	5.91808
CARD8_1	5.37886	7.06134	6.71873	7.16974
CARD9_1	4.38986	3.62511	4.677	2.92573
CARF_1	2.62315	3.17021	0.207566	2.21499
CARHSP1_1	12.9563	10.1366	13.9182	14.5824
CARKD_1	61.9273	72.0767	57.9049	92.3354
CARS2_1	51.9819	31.2018	34.0464	60.8803
CARS_1	20.2567	24.8965	24.5835	28.8571
CARS_2	4.2412	5.029	0.981628	5.12122
CASC1_1	1.28808	0.490931	0.946436	0.706977
CASC4_1	26.4061	22.5163	10.9052	30.4358
CASC5_1	2.09695	1.68066	0.75897	1.27882
CASD1_1	0.269452	0.359441	0.207883	1.55286
CASD1_2	8.79552	6.22988	4.20357	7.04903
CASK_1	21.2915	16.2963	11.8486	16.5951
CASKIN1_1	0.368665	0.0819645	0	0.151759
CASKIN2_1	9.07273	4.48621	1.91691	7.74844
CASP10_1	3.51345	2.05049	0.67766	1.80787
CASP18_1	7.04887	6.26864	5.27342	7.85493
CASP2_1	8.09956	6.4027	5.55452	6.11261
CASP3_1	3.24999	3.53253	3.5289	1.78379
CASP3_2	8.0335	7.65652	8.04553	9.93335
CASP6_1	16.6904	13.7622	14.2519	17.4765
CASP7_1	13.8036	14.2261	14.4316	12.4265
CASP8_1	6.68964	6.76414	4.80758	5.88475
CASP8AP2_1	3.6188	3.076	1.26485	4.37846
CASP9_1	17.8623	19.8137	26.5243	25.6166
CASQ2_1	0.421583	0.674854	0.390303	0.416503
CASR_1	0.0672089	0.0597697	0	0.110665
CASS4_1	1.14756	0.637835	0.442671	0.590483
CAST_1	15.1809	10.3383	14.0334	15.8762
CAST_2	0.522913	0.697549	0.672381	0.143503
CASZ1_1	1.0437	0.435081	0.352281	1.02038
cat-1_1	9.20911	9.23084	1.92674	9.12383
CAT_1	184.834	139.375	180.856	155.45
CATHB1_1	3.0665	0.727221	2.52354	0.673233
CATHL1_1	24.9157	8.46025	27.96	49.2308
CATHL2_1	51.9538	15.9214	36.8326	90.7484
CATIP_1	0.320695	0	0.494833	0
CAV1_1	17.8564	14.3179	13.0987	11.086
CAV2_1	5.9122	2.6289	5.14983	4.08239
CAV3_1	0.167193	0	0	0
CBFA2T2_1	4.03275	2.50212	1.4471	2.00752
CBFA2T3_1	2.68558	2.6693	1.58442	2.08096
CBFB_1	26.0293	18.3589	18.0043	26.1098
CBL_1	24.7874	20.868	4.18168	17.9584
CBLB_1	4.63888	7.8035	1.63854	4.9695
CBLL1_1	4.50915	3.8246	3.21741	5.15007
CBLN1_1	0.506384	1.12583	1.95338	0.416902
CBLN2_1	0	0	0	0
CBLN4_1	0	0.0862974	0	0
CBR1_1	217.574	206.987	115.906	224.572
CBR4_1	17.1428	13.3073	17.0365	16.2664
CBWD1_1	5.26093	4.71327	6.73464	4.23503
CBX1_1	15.7122	21.2525	10.7429	16.8862
CBX1_2	17.6222	8.90689	10.5634	14.6126
CBX2_1	0.446319	0.396917	0.114779	0.244967
CBX3_1	37.5178	37.3489	36.0301	39.463
CBX4_1	9.98179	8.87693	5.89457	5.88444
CBX7_1	1.4604	0.865835	0.187784	1.20234
CBX8_1	1.6962	1.01923	1.90988	1.81164
CBY1_1	11.9293	12.7575	9.087	12.1834
CC2D1B_1	21.5942	18.9712	8.38047	18.2093
CC2D2A_1	6.4283	5.36546	2.9923	5.85412
CCAR1_1	37.5763	31.0625	19.8768	33.3675
CCBE1_1	7.5311	6.48572	7.90012	6.17578
CCBL1_1	40.2984	21.1111	25.1086	42.5552
CCBL2_1	27.0563	22.3729	22.5219	25.0107
CCDC101_1	48.0972	49.2434	39.6017	53.9065
CCDC102A_1	7.89286	4.72581	6.39081	7.07716
CCDC102B_1	0.802832	0	0.619387	0.881286
CCDC104_1	15.8086	12.0671	14.6356	14.5335
CCDC109B_1	3.35229	2.41721	5.3124	2.98369
CCDC111_1	4.54961	8.76639	10.7641	6.74218
CCDC112_1	5.42638	3.61931	8.16361	2.45712
CCDC113_1	0.374409	0.221977	0.385143	0.410997
CCDC117_1	7.58124	9.8884	8.05855	8.59949
CCDC122_1	0.0640573	0.512703	0.296522	0.316427
CCDC125_1	0.794303	0.706383	1.05053	0.934203
CCDC126_1	19.818	18.1884	15.6566	21.6676
CCDC127_1	12.6711	10.6947	5.24995	8.98309
CCDC127_2	0.474991	0	0.244305	1.04282
CCDC12_1	45.7844	46.3752	65.5233	57.8505
CCDC132_1	6.23603	4.7171	3.15211	5.37012
CCDC132_2	2.98532	4.91934	1.49029	4.84329
CCDC134_1	32.1647	25.2572	48.0464	39.4397
CCDC137_1	8.34356	6.14071	7.10298	6.63231
CCDC13_1	1.47056	1.67106	1.13454	0.941653
CCDC141_1	0.538211	0.755744	0	0.839567
CCDC148_1	0.092311	0.164187	0.142436	0.151998
CCDC149_1	4.04657	2.66998	0.503539	2.90164
CCDC14_1	5.52549	4.75538	4.03374	6.5546
CCDC152_1	0.508576	0.452283	1.56947	1.67483
CCDC152_2	1.15631	0.822657	1.42735	1.14238
CCDC153_1	0	0	0	0
CCDC157_1	0.167591	0.223561	0.129297	0
CCDC157_2	0.151458	0.0673468	0.11685	0.249389
CCDC157_3	0.386112	0.343374	0.357464	0.127153
CCDC15_1	6.10966	4.68763	5.36058	5.32591
CCDC167_1	32.0975	21.1287	23.7922	33.4206
CCDC170_1	0.149383	0.0885652	0.0768327	0.0819903
CCDC171_1	1.11795	0.846915	0.447222	0.886308
CCDC172_1	0	0	0	0
CCDC173_1	1.00316	0.991247	0.859933	1.65178
CCDC175_1	0	0	0	0
CCDC177_1	0.445004	0	0	0
CCDC177_2	1.21868	1.30055	2.44457	1.00333
CCDC178_1	0	0	0	0
CCDC180_1	0	0	0	0
CCDC181_1	0.645764	0.893333	0.221426	0.708869
CCDC183_1	0	0	0	0
CCDC186_1	12.2392	8.86882	3.23495	13.3419
CCDC189_1	9.67327	10.8467	20.442	14.8891
CCDC18_1	1.43476	0.713028	1.82316	1.45916
CCDC18_2	1.10491	1.66442	1.0438	1.11387
CCDC191_1	4.70008	3.84545	1.54715	3.71475
CCDC25_1	53.7836	47.8304	49.7165	63.2565
CCDC27_1	2.2247	1.89486	3.48108	2.01216
CCDC28A_1	15.8758	11.0125	11.2684	11.502
CCDC28B_1	10.7819	8.17376	11.4546	8.44006
CCDC30_1	4.62104	3.95149	3.2909	4.53609
CCDC33_1	0	0.0866313	0.0501034	0.0534667
CCDC34_1	20.5943	15.6092	17.333	14.643
CCDC36_1	0	0	0	0
CCDC39_1	0.0542221	0	0	0.0892811
CCDC3_1	1.05144	1.07532	1.37902	0.952207
CCDC40_1	0.491629	0.485791	0.590011	0.899453
CCDC43_1	17.5945	14.664	19.0466	17.7465
CCDC47_1	56.2563	39.3928	39.5068	56.0138
CCDC50_1	82.5832	67.0025	10.3203	77.6379
CCDC51_1	13.9122	8.8758	13.8444	13.9438
CCDC53_1	56.995	47.4468	50.2368	67.4799
CCDC58_1	42.3909	27.4352	39.725	38.3718
CCDC59_1	3.95496	5.22554	4.35894	4.74458
CCDC60_1	0	0	0.121172	0
CCDC61_1	21.4658	14.7921	22.1968	14.2491
CCDC63_1	0	0	0	0
CCDC64_1	0.0970918	0.17269	0.149813	0
CCDC66_1	3.39637	3.11947	1.54641	2.84204
CCDC67_1	0.0711432	0	0	0
CCDC69_1	0.105902	0.188361	0.163408	0.174377
CCDC6_1	30.0904	30.7394	18.0957	24.9002
CCDC71_1	12.7814	10.5611	1.3976	12.5942
CCDC71L_1	7.04887	3.65671	6.34459	16.4426
CCDC73_1	0.0551555	0.441454	0.255315	0.363272
CCDC77_1	1.68178	0.780329	2.36935	4.69559
CCDC79_1	1.52705	0.814815	0.353437	1.13149
CCDC80_1	11.6279	9.87653	4.90655	11.6441
CCDC82_1	7.07936	8.23292	11.9318	9.14607
CCDC83_1	0	0.230634	0	0
CCDC84_1	3.03177	6.90899	5.26279	4.68006
CCDC84_2	0.969316	0.517215	3.29045	2.55369
CCDC85A_1	1.30419	1.15983	0.724452	1.54616
CCDC85C_1	7.19082	5.39828	0.864582	5.68948
CCDC86_1	60.7793	35.3546	50.7253	74.2718
CCDC88A_1	1.35201	0.818628	0.0887728	0.899952
CCDC88C_1	7.55578	5.35067	2.18985	5.99022
CCDC89_1	0	0	0	0
CCDC90B_1	3.13427	4.22908	5.92017	4.449
CCDC92_1	1.05804	0.522735	0	0.387143
CCDC92_2	0.143854	0.383794	0.221968	0.473736
CCDC93_1	18.6203	16.5593	15.4014	17.5886
CCDC96_1	0.663111	1.17942	0	0.272967
CCK1R_1	0	0	0	0
CCK_1	0	0.231829	0	0
CCKBR_1	0.177321	0	0.0547215	0.175184
CCL19_1	5.24798	2.45636	5.7536	4.77542
CCL1_1	1.33755	0.297374	0	0
CCL20_1	0.210791	0.374919	0.325252	0.347086
CCL4_1_1	0	0	0	0
CCL4_1_2	0.249606	0	0	0.410997
CCL4_1_3	0	0.247577	0	0.916788
CCL4_1_4	0	0	0.359671	0
CCL4_2_1	0.638484	0.567812	0	0
CCL4_2_2	0.914645	0	0	0
CCLI10_1	34.4676	21.3704	17.9776	20.3834
CCLI5_1	0.849261	0.188815	0.655207	0
CCM2_1	12.2631	11.9679	6.02062	10.4894
CCM2L_1	4.9992	3.41988	4.30192	2.3745
CCNA1_1	0	0.0890939	0.154583	0.164959
CCNA2_1	18.6662	13.6927	9.92613	19.7957
CCNB2_1	17.8403	11.9858	14.425	11.8015
CCNB3_1	9.34218	6.60097	8.29358	7.58597
CCNC_1	28.3733	23.2917	27.1911	32.2108
CCND1_1	29.1823	24.4477	10.0063	27.1593
CCND2_1	25.5932	23.2815	7.23488	21.2315
CCND3_1	10.5101	7.44928	7.68179	8.84804
CCNDBP1_1	38.2789	30.7788	37.0301	42.6183
CCNE1_1	6.01115	5.85223	3.61246	3.33402
CCNE2_1	2.7144	0.63525	1.10219	0.705708
CCNF_1	6.45171	4.20311	2.19936	6.91748
CCNG1_1	83.3164	58.1132	56.7714	79.0611
CCNG2_1	10.7636	8.92129	10.2971	10.4921
CCNH_1	14.6518	12.2468	30.8849	17.4019
CCNI2_1	0.774941	0.275666	0.478295	1.53121
CCNI_1	222.704	190.074	124.38	200.789
CCNJ_1	3.88944	4.92232	1.38495	3.9411
CCNJL_1	0.577019	0.10263	0	0.380044
CCNK_1	15.2372	15.2592	9.60888	17.5625
CCNL1_1	54.8505	51.0855	57.8236	65.3348
CCNL2_1	59.6148	55.5378	54.6884	62.2112
CCNO_1	0.304618	0	0.705041	0.25079
CCNT2_1	10.8185	11.5453	3.83321	13.3272
CCNY_1	12.6255	15.2144	9.70884	19.8408
CCNYL1_1	56.5539	52.689	41.7669	58.2146
CCP110_1	4.65805	4.34753	1.49441	6.07513
CCPG1_1	58.6836	48.3917	33.5497	65.0431
CCR10_1	0	0	0	0
CCR2_1	3.80573	1.76582	0.765946	1.90718
CCR4_1	0	0	0	0
CCR5_1	0.860818	0.218724	0.569248	0.404974
CCR6_1	0.661493	0.117655	0.204137	0
CCR7_1	0.310318	0.206977	0.239411	0.383223
CCR8_1	0.140304	0.062387	0.108245	0
CCR8L_1	0	0	0	0
CCR9_1	0	0	0	0
CCSAP_1	0.441935	1.37556	0.681908	0.181921
CCSER1_1	4.43454	2.54823	0.736886	2.92073
CCSER2_1	2.95108	0.749838	0	0.991673
CCSER2_2	4.98496	5.46952	0.599363	4.47717
CCT2_1	31.9797	21.9939	20.8474	29.6943
CCT5_1	53.6551	43.7503	44.3286	54.5699
CCT6_1	121.129	90.8953	95.4551	114.844
CCT7_1	101.14	68.0538	66.905	99.7172
CCT8_1	135.851	100.393	96.5696	132.948
CCXCR1-L_1	0.174823	0	0	0
CCZ1_1	38.3724	32.0516	35.6752	35.5106
CD1.2_1	5.05295	4.11918	6.17241	3.64004
CD101_1	0.0550693	0.146921	0.169944	0.453381
CD109_1	0.0811894	0.108304	0	0.200528
CD14_1	0	0	0	0
CD151_1	53.0655	51.5177	51.1752	45.3267
CD164_1	151.688	126.207	59.7065	129.892
CD180_1	0.884169	0.725817	0.839555	0.671934
CD1A1_1	0	0	0	1.12539
CD1A1_2	0	0	0	0
CD200_1	7.68717	5.84621	2.20866	7.59453
CD200R1_1	0.880165	0.950472	0.776057	1.03519
CD200R1L_1	0.24074	0.214093	0	0.396398
CD226_1	0	0	0	0
CD247_1	0.882764	1.5701	1.53237	1.99862
CD274_1	2.17942	1.29212	2.56218	3.07594
CD276_1	3.04966	2.98947	3.15492	2.68194
CD28_1	2.08546	1.29824	1.60894	1.37356
CD2_1	0.274703	0.122148	0	0.45232
CD2AP_1	0.61654	1.1611	1.00728	4.23989
CD2AP_2	42.7575	42.0192	43.9234	43.318
CD300A_1	0.564813	2.00918	1.30726	0.465006
CD300A_2	0.377753	0.16797	0.582875	0.933002
CD300A_3	3.49878	3.31894	2.69931	3.26458
CD300L-S1_1	0	1.01107	0	0
CD320_1	10.2796	7.50931	9.0637	12.0901
CD320_2	6.20835	2.12352	7.36886	0.786351
CD34_1	4.70316	3.39835	3.17494	2.90406
CD36_1	277.41	264.675	385.805	263.42
CD38_1	3.99714	5.10023	5.09498	3.72005
CD3D_1	3.10718	3.55276	7.87651	5.11623
CD3E_1	0.69324	2.03447	1.17664	1.94051
CD40_1	6.321	5.28065	7.68444	3.46935
CD40LG_1	0.197558	0	0.304833	0
CD44_1	2.85917	2.8292	1.24274	2.91755
CD47_1	5.42221	3.15287	4.02235	5.15083
CD47_2	137.093	119.79	48.6486	124.919
CD47_3	84.9985	67.0959	40.5714	104.791
CD4_1	6.90538	5.3435	5.39671	7.23563
CD5_1	0.0895435	0.159264	0	0.147441
CD72_1	0	0.122626	0	0
CD72_2	0.137566	0	0	0
CD79B_1	0.332703	0.88763	0	0.547823
CD80_1	3.94673	1.40395	0.304492	1.62466
CD82_1	48.1151	35.3012	29.5112	38.1273
CD83_1	1.14207	0.338553	0.411185	0.250735
CD86_1	0.396004	0	0	0
CD8A_1	0.111603	0.1985	0	0.183764
CD8A_2	0	0.113893	0	0.210875
CD8B_1	0.0885091	0.236137	0.13657	0
CD93_1	20.4736	14.0363	10.3388	15.5686
CD99_1	9.33523	9.66291	11.9249	12.9774
CD99L2_1	29.7971	19.4601	12.2126	28.748
CD9_1	6.68491	2.31193	7.44962	4.89211
CDA_1	22.632	12.8968	19.4949	16.4619
CDADC1_1	3.42088	3.61779	1.71193	1.52237
CDAN1_1	7.81885	6.5755	1.96704	7.41677
CDC123_1	27.2465	23.0329	15.5058	23.5406
CDC14A_1	7.75572	9.07993	3.33261	9.21411
Cdc14B_1	4.08307	3.30102	1.14549	2.29197
Cdc14B_2	0.242229	0.107709	0.560641	1.5954
CDC16_1	7.69141	6.719	5.46132	7.95736
CDC20_1	12.2821	7.78831	9.0637	9.49626
CDC20B_1	0.048869	0	0	0.0804669
CDC23_1	21.8512	18.4411	15.7114	25.4551
CDC25A_1	1.45638	0.818005	0.946189	1.38834
CDC25A_2	5.81718	4.55249	2.51326	3.70367
CDC26_1	14.8065	10.7931	22.472	13.1893
CDC27_1	26.084	24.4943	14.803	25.2601
CDC2L1_1	30.5057	25.3789	22.4256	29.9138
CDC34_1	18.6344	13.0938	18.9912	21.9706
CDC37L1_1	11.284	10.889	13.3362	11.6619
CDC40_1	7.13629	5.64384	5.76978	6.80748
CDC42_1	155.182	122.252	121.776	160.35
CDC42BPA_1	1.82047	2.11938	0.153218	1.90754
CDC42BPA_2	9.04798	9.02511	1.60364	7.85178
CDC42BPB_1	55.7213	44.8914	21.4245	46.0672
CDC42EP1_1	92.0914	82.8548	49.8005	82.1953
CDC42EP3_1	9.557	6.84078	6.83374	8.82773
CDC42EP4_1	14.0713	9.82625	10.2003	12.5955
CDC42SE2_1	3.52443	1.98294	1.66476	4.26363
CDC45_1	8.35027	3.79551	2.86323	4.0739
CDC5L_1	40.8639	34.8022	32.7692	40.6661
CDC6_1	4.12835	0.629382	1.27401	0.971096
CDC73_1	20.473	19.4794	18.4274	20.5706
CDC7_1	3.42548	1.06379	0.838972	1.34294
[truncated: 13,347 more rows]

## Sheet: D0
Feature ID	D0Liver-Bird#1-RPKM	D0Liver-Bird#2-RPKM	D0Liver-Bird#3-RPKM	D0Liver-Bird#4-RPKM
10._1	60.0527	74.7924	71.0914	38.7605
5-MCDG_1	14.3099	12.6859	16.2632	4.78964
6._1_1	0	0	0	0
6._2_1	0	0	0	0
6._3_1	3.26966	3.40941	3.41137	1.69231
6._4_1	17.3285	17.4955	13.3723	8.86895
7._10_1	0.310898	0.156947	0.137408	0.104424
7._11_1	0	0	0	0
7._1_1	37.1107	55.0317	58.9442	17.6582
7._2_1	4.04455	2.91681	2.21319	2.19943
7._3_1	34.813	29.3996	38.8641	22.1754
7._4_1	0.465679	0.470167	0.617449	0.156411
7._5_1	0.233845	0.236099	0	0.157086
7._6_1	2.838	2.62657	1.46336	2.54192
7._7_1	0	0.0588468	0.0515206	0.0391532
7._8_1	17.9771	14.1382	24.7561	8.64402
7._9_1	6.11227	7.85423	11.9519	3.11056
[2Fe-2S]_1_1	157.679	155.668	159.253	64.8417
[2Fe-2S]_2_1	99.4275	109.372	119.906	54.8707
[4Fe-4S]_1_1	21.2616	15.1451	16.8339	6.3965
[4Fe-4S]_2_1	17.218	12.1913	16.6033	9.16289
[4Fe-4S]_3_1	30.7831	26.2599	30.2662	10.9475
[4Fe-4S]_4_1	4.17822	4.58216	5.1579	2.90352
A1CF_1	120.297	90.8584	114.88	60.6353
A2ML1_1	0.217242	0.109668	0.384059	0.0729666
A4GALT_1	0.507101	0	0.224124	0
A4GNT_1	0	0	0	0
a_1	4.95468	5.29103	3.79008	2.88028
AACS_1	14.0037	4.27448	5.03774	4.86759
AADAT_1	17.4753	16.3619	23.3687	12.6923
AAED1_1	6.71108	4.74304	4.15255	2.2541
AAGAB_1	23.719	25.3731	20.2174	10.0532
AAK1_1	10.2487	11.3918	10.7215	3.97919
AAMP_1	35.0181	30.9636	38.4521	13.369
AANAT_1	0	0.190923	0	0.127029
AARS2_1	10.6541	8.71953	12.2001	6.94007
AARS_1	176.381	143.845	187.814	74.9062
AASDH_1	4.45519	3.3736	3.81507	2.17445
AASDHPPT_1	1.72189	1.07377	1.52205	0.884524
AASS_1	31.7784	63.1084	66.355	26.4908
AATF_1	10.3606	11.1211	13.7854	6.44692
AATK_1	3.41909	2.63611	2.52773	0.709917
ABAT_1	76.4437	81.9225	91.766	48.6315
ABCA12_1	1.04311	1.50954	10.327	1.56493
ABCA13_1	0	0.0432872	0	0.0288008
ABCA1_1	0.225316	0.265402	0.464721	0.100905
ABCA1_2	35.8069	29.5789	39.1324	15.0752
ABCA2_1	8.46573	7.91003	10.2074	4.91368
ABCA3_1	32.6403	30.8325	30.913	13.9928
ABCA4_1	0.237398	0	0.139897	0.132894
ABCA5_1	4.84022	4.25631	3.81842	2.0977
ABCA7_1	0.116821	0.196579	0.172106	0.130792
ABCB10_1	20.7021	17.9607	18.2995	9.64387
ABCB11_1	100.06	64.4886	76.2639	58.7319
ABCB1LB_1	8.70428	103.936	75.7291	74.5395
ABCB1LB_2	17.5407	75.8804	54.6634	42.0577
ABCB6_1	8.77754	12.1218	16.0528	2.98206
ABCB7_1	8.98996	6.37816	7.9466	3.99883
ABCB9_1	6.22121	7.309	6.99896	3.7992
ABCC10_1	4.12965	3.59784	3.70925	1.56603
ABCC1_1	4.81347	3.28619	4.7411	1.8477
ABCC2_1	59.6522	77.0908	57.822	34.833
ABCC3_1	5.93842	6.3554	5.93162	2.67274
ABCC4_1	4.67939	4.7245	3.49617	1.60912
ABCC5_1	29.4024	25.6544	22.1396	12.6798
ABCC6_1	70.7036	58.4375	61.2834	26.7282
ABCC8_1	8.27248	8.1591	7.65054	3.8225
ABCC9_1	2.01064	2.06833	1.81083	1.07033
ABCD2_1	90.3034	84.9285	114.789	24.4023
ABCD3_1	82.2425	72.6224	96.2484	44.9435
ABCD4_1	63.2982	59.7274	58.6973	32.5861
ABCE1_1	111.284	109.665	121.424	50.1487
ABCF2_1	41.3052	37.7691	39.108	13.2493
ABCF3_1	59.5019	55.3636	62.8061	28.5281
ABCG1_1	1.41248	0.407455	0.44591	0.135548
ABCG2_1	78.5798	63.2623	79.4477	30.3608
ABCG4_1	1.33527	0.404441	0.708179	0.0896972
ABCG5_1	16.4259	16.0124	18.2329	10.1147
ABCG8_1	11.5305	13.1703	30.0621	16.2737
ABHD10_1	8.19662	6.7431	6.17196	2.65109
ABHD11_1	9.59664	7.79344	8.29846	4.90501
ABHD12_1	15.1444	17.8967	14.8319	7.34097
ABHD12B_1	33.1633	25.9304	21.8205	10.2175
ABHD13_1	23.4544	24.0906	24.2326	11.6633
ABHD14A_1	29.6465	22.5264	20.5324	13.9612
ABHD17A_1	21.9164	18.2664	28.7341	9.18916
ABHD17B_1	11.4169	7.83387	8.91616	5.5845
ABHD17B_2	0	1.16839	0.255731	0
ABHD17C_1	14.2113	14.3483	16.4876	9.6211
ABHD2_1	97.2633	94.4007	102.785	40.9854
ABHD3_1	14.4677	8.13041	19.5449	4.12589
ABHD5_1	0.97276	1.71874	1.07483	0.81682
ABHD5_2	21.145	20.7749	29.4432	8.55309
ABHD6_1	66.8251	39.6305	51.0871	20.9487
ABI1_1	36.0575	33.4927	36.0162	23.2529
ABI2_1	9.19216	11.5629	8.65815	4.0491
ABI3_1	7.28495	5.04354	5.51955	5.31316
ABI3BP_1	18.344	15.2282	35.9304	8.72366
ABL2_1	6.33912	5.57195	7.25147	2.65519
ABL_1	22.0947	18.322	20.8845	9.53858
ABLIM1_1	17.5513	16.1534	15.9365	11.309
ABLIM1_2	0.532793	0.268964	0.588698	1.07372
ABLIM2_1	0.326256	0.288225	0.32444	0.136977
ABLIM3_1	0.924556	1.34834	1.5437	0.552066
ABR_1	10.1783	7.54869	9.94113	3.46085
ABRA_1	0	0	0	0
ABRACL_1	17.6938	15.9226	13.6003	13.4362
ABTB1_1	11.2094	10.6547	14.0593	6.74982
ABTB2_1	0.978132	0.911594	1.19716	0.909782
ACAA1_1	143.844	204.71	236.875	91.2556
ACAA2_1	281.914	245.641	302.722	133.135
ACACA_1	41.9887	56.8994	33.7027	21.722
ACAD11_1	87.3294	96.0381	128.806	43.1652
ACAD8_1	36.4153	34.7994	32.454	20.3348
ACAD9_1	634	605.728	589.963	351.566
ACADL_1	669.49	721.462	782.182	401.598
ACADS_1	86.7228	105.863	85.4363	61.592
ACADSB_1	7.73359	6.57527	8.84061	6.21066
ACAN_1	0	0.0424867	0	0.0282682
ACAN_2	0.083707	0.0422569	0	0
ACAP2_1	6.79017	4.3876	5.64199	2.7368
ACAP2_2	2.52056	5.68351	5.71861	1.58032
ACAP3_1	5.55766	2.90236	5.42085	2.2529
ACAT1_1	852.375	1081.3	1075.25	603.479
ACAT2_1	54.3109	78.1149	45.6494	30.851
ACBD3_1	19.816	20.322	20.6884	10.2194
ACBD5_1	54.8282	58.8951	83.9876	44.417
ACBD6_1	19.4301	22.349	25.8714	9.08703
ACBD7_1	50.4106	25.5815	41.9938	13.8291
ACD_1	17.7719	14.7985	20.5679	5.66148
ACE2_1	0.607936	1.49065	0.460612	0.408384
ACE_1	1.55113	1.20468	0.843761	0.200381
ACER1_1	0	0	0	0
ACER2_1	4.00844	4.27191	5.11799	1.94472
ACER3_1	20.3894	17.2222	25.2087	7.07213
ACKR1_1	1.4701	2.07798	1.03959	1.18505
ACKR2_1	2.36293	1.90857	1.46209	0.476193
ACKR4_1	0	0	0	0.0896972
acl_1	186.908	252.075	246.308	82.27
ACMSD_1	5.75212	8.04124	8.01793	7.13356
ACO1_1	432.05	367.096	403.282	222.837
ACO2_1	301.111	312.588	304.836	169.633
ACOT11_1	32.9811	29.2931	34.1949	17.2411
ACOT12_1	0.256837	0.950814	1.43785	0.172532
ACOT13_1	75.6194	88.7146	71.5505	40.6024
ACOT7_1	16.5063	12.7618	9.98995	4.19552
ACOT8_1	43.7979	43.5339	38.5814	22.1676
ACOT9_1	20.8748	15.807	16.0601	10.7767
ACOX1_1	410.574	355.437	490.742	185.239
ACOX2_1	160.622	177.893	163.937	96.3133
ACOX3_1	9.30173	8.64008	9.40619	6.09852
ACP1_1	95.8242	78.4732	95.0557	51.0195
ACP2_1	98.8437	91.4928	90.6031	49.0061
ACP6_1	30.5396	27.6685	25.7635	14.6648
ACPP_1	0	0	0	0
ACRBP_1	0	0	0	0
ACRC_1	4.72312	5.29849	3.86571	3.99535
ACSBG1_1	0.120085	0.363728	0.318445	0.403339
ACSBG2_1	14.0284	8.21186	10.3555	4.3108
ACSBG2_2	0.0889009	0.179516	0.707249	0
ACSF2_1	27.1502	16.2142	25.0972	13.8277
ACSF3_1	15.4282	14.2341	18.2227	10.4533
ACSL1_1	554.075	463.252	519.346	278.752
ACSL3_1	25.5059	30.389	27.0376	11.3568
ACSL4_1	6.92663	4.88218	6.35379	2.63377
ACSL5_1	94.5719	167.431	138.579	71.3181
ACSL5_2	19.6686	17.6802	14.1331	10.7405
ACSM3_1	45.132	29.6572	35.1609	29.1871
ACSM4_1	13.9756	11.0784	7.9635	10.1641
ACSS1_1	3.40669	1.91973	2.38104	1.27728
ACSS2_1	17.2388	9.34708	10.7936	6.16539
ACSS3_1	52.2312	47.0964	53.7191	29.4227
ACTA1_1	3.8207	4.82191	4.85484	3.68945
ACTB_1	1787.55	1325.96	1407.63	635.537
ACTC1_1	0.323334	0.244838	0.285808	0.271501
ACTG1_1	46.5121	53.7199	54.3515	25.8006
ACTG2_1	59.1088	50.5402	66.1273	30.2763
ACTL6A_1	34.7375	33.4551	33.8915	15.467
ACTL9_1	0	0.246308	0	0
ACTN1_1	18.1239	19.375	15.5493	12.5329
ACTN1_2	26.6366	28.3558	27.8844	12.2712
ACTN1_3	5.04731	5.41951	4.81562	3.2291
ACTN1_4	4.16973	4.20992	3.75668	3.44743
ACTN2_1	2.48861	2.72198	1.46653	0.940352
ACTR10_1	37.1339	28.0708	36.5275	23.4098
ACTR1A_1	39.7705	38.5966	37.2972	21.4616
ACTR2_1	62.0135	64.4663	60.0272	31.6291
ACTR3_1	62.9487	60.6296	68.4509	32.3364
ACTR5_1	5.38827	4.17504	6.64594	1.85189
ACTR6_1	26.9961	29.353	33.9589	21.9012
ACTR6_2	1.5533	0.522757	1.37303	0.347812
ACTR8_1	26.5897	20.5686	26.1933	10.6638
ACVR1_1	34.0772	37.1704	40.7009	17.0324
ACVR1C_1	1.35698	0.811885	0.666382	0.337613
ACVR2A_1	23.5319	25.1771	24.2159	16.6334
ACVR2B_1	0.544853	1.65031	0.963238	0.976021
ACYP1_1	11.7882	8.84136	9.52695	7.24003
ACYP2_1	36.4528	27.165	22.2486	14.5758
ADA_1	4.79368	4.53096	4.23734	2.60355
ADAD1_1	0	0.0973308	0.0852134	0.0647582
ADAL_1	8.38943	4.54886	6.72912	2.92218
ADAM10_1	5.37512	0.904488	1.00785	1.03946
ADAM10_2	55.1568	48.6813	54.8903	32.7169
ADAM11_1	0.200686	0.20262	0.0591316	0.0449372
ADAM12_1	0.774799	0.130378	0.684877	0.260237
ADAM12_2	0.488971	0.394947	0.259333	0.394162
ADAM12_3	2.61951	2.25907	2.79789	2.12627
ADAM17_1	24.8142	22.712	25.7609	12.0474
ADAM19_1	1.36548	1.03398	0.452628	0.401305
ADAM22_1	0.243884	0.656625	0.574877	0.81915
ADAM23_1	4.92349	3.72821	3.36297	1.57852
ADAM33_1	1.7218	0.948216	0.830166	0.630887
ADAM33_2	0.564738	0.760242	0.499196	0.316138
ADAM8_1	1.84212	0.875237	1.24519	0.218374
ADAM9_1	32.8078	29.1776	32.5685	13.0855
ADAMTS10_1	4.47966	5.24387	4.18931	1.96254
ADAMTS12_1	3.34892	4.09302	4.4144	1.5787
ADAMTS13_1	58.1037	54.3183	60.6904	29.0154
ADAMTS15_1	12.2605	12.671	12.8856	5.70685
ADAMTS17_1	16.6496	8.61002	16.0334	9.95685
ADAMTS18_1	0.331285	0.468269	0.234269	0.133525
ADAMTS19_1	0.685302	0.543641	0.735574	0.328825
ADAMTS1_1	2.79105	4.34944	3.91522	3.13842
ADAMTS20_1	0.183638	0.0741631	0	0.0246719
ADAMTS2_1	15.7228	17.2143	21.3584	8.02425
ADAMTS3_1	17.5662	16.3617	12.9032	5.9832
ADAMTS5_1	5.94481	11.8817	9.43731	5.94943
ADAMTS6_1	0.167238	0.13508	0.177395	0.0898744
ADAMTS7_1	14.1941	12.4067	11.8374	4.91911
ADAMTS8_1	1.1617	3.04953	3.59406	0.936452
ADAMTS9_1	7.97229	8.49631	9.03066	4.52236
ADAMTSL1_1	0.127974	0.103366	0.090497	0.137547
ADAMTSL2_1	4.65759	4.89058	6.34024	2.87845
ADAMTSL3_1	0.60176	0.520766	1.10184	0.259865
ADAMTSL5_1	2.89308	3.11569	3.58024	1.16606
ADAP1_1	58.4143	55.3966	73.5797	22.2828
ADAP2_1	5.72672	5.36892	4.8813	1.78608
ADAR_1	21.2584	19.6382	18.8552	10.346
ADARB1_1	4.86236	5.01368	5.48687	2.08488
ADARB2_1	0.10163	0.102609	0	0.0341351
ADAT1_1	9.07416	8.29368	11.0606	6.73725
ADAT2_1	22.4356	14.2232	15.2197	10.5148
ADCK1_1	9.92832	9.69355	10.512	3.81108
ADCK2_1	12.4284	11.5911	12.9411	6.36777
ADCK3_1	43.8899	30.378	42.4561	29.2978
ADCY1_1	0.650421	0.930312	0.718669	0.691796
ADCY2_1	0.206659	0.208651	0.243566	0.0462747
ADCY3_1	3.27131	3.22945	3.14869	1.75802
ADCY5_1	7.30866	6.12841	6.46043	4.36874
ADCY7_1	0.975422	0.606045	0.46427	0.252017
ADCY8_1	0.142936	0.144314	0.126347	0.0480089
ADCY9_1	14.265	12.38	12.0729	7.74761
ADCYAP1_1	0	0	0	0
ADCYAP1R1_1	0	0	0	0
ADCYAP1R1_2	0	0	0	0
ADD1_1	27.7634	24.577	26.4604	13.9214
ADD2_1	1.17371	0.507868	0.741067	1.12635
ADD3_1	24.1968	22.8519	21.5544	10.3742
ADD3_2	2.66738	0.646341	0.565874	1.21844
ADD3_3	0.308419	0.103797	0.636125	0.276243
ADGB_1	0.210651	0.372193	0.139653	0.176882
ADGRA1_1	1.21688	2.0236	1.64512	0.769361
ADGRA2_1	2.63253	3.68483	2.3799	1.32631
ADGRA3_1	4.11472	3.19232	4.86233	1.9785
ADGRB1_1	0	0.0356085	0.0311754	0
ADGRB2_1	0.568771	0.689104	0.854694	0.229245
ADGRB3_1	0	0	0.0464065	0
ADGRD1_1	0.0994097	0	0	0.0667789
ADGRD2_1	0.156708	0.158219	0.0692606	0
ADGRF5_1	6.00635	4.09153	6.42869	1.92017
ADGRG1_1	10.5913	8.84264	12.5129	2.66804
ADGRG2_1	1.13028	0.90093	1.41978	0.999043
ADGRG3_1	0.363968	0.734952	0.750695	0.162998
ADGRG4_1	0	0	0	0
ADGRG5_1	1.4598	1.47387	0.129038	0.0980624
ADGRG7_1	0.229388	0.463197	0.101383	0.154092
ADGRL3_1	1.35342	1.31181	1.48347	1.16373
ADGRL4_1	11.4589	13.6498	10.7954	5.33428
ADGRV1_1	0.0702991	0.0141953	0.0372842	0.0188895
ADH5_1	280.005	237.609	269.639	163.877
ADH6_1	550.125	298.008	314.488	196.458
ADH6_2	177.137	104.225	92.043	53.0642
ADH6_3	71.1403	49.2882	40.9391	16.2566
ADHFE1_1	126.699	131.304	184.213	85.5397
ADIPOQ_1	3.63585	1.91525	1.39734	1.2743
ADIPOR1_1	21.8011	20.4071	20.8313	9.66449
ADIPOR2_1	41.1874	43.1361	40.5733	21.5424
ADIPOR2_2	19.2111	23.6749	19.9783	10.6278
ADK_1	661.57	711.653	703.328	485.978
ADM_1	4.63754	5.9037	4.63401	4.46976
ADMP_1	0.191508	0.193354	0.169282	0.257293
ADNP2_1	10.8201	11.5842	13.0948	8.3904
ADNP_1	26.3573	29.1556	27.9339	16.5161
ADORA3_1	0.559488	0.188293	0	0.125279
ADORA3_2	0.729243	0.245424	0.214869	0.489872
ADPGK_1	6.4135	5.75583	5.66916	3.43068
ADPRH_1	7.01917	4.47589	8.81698	2.72983
ADPRHL1_1	0.826005	0.833967	0.486761	0.184958
ADPRHL2_1	23.0066	15.222	22.1538	9.0098
ADRA1A_1	0	0	0	0
ADRA1B_1	12.8949	29.6233	9.91158	8.66218
ADRA1D_1	1.06721	1.26488	1.39452	0.77924
ADRA2A_1	0.843589	1.49051	2.42347	0.283342
ADRA2C_1	1.61546	2.03879	1.78497	1.0852
ADRB1_1	2.89023	2.46915	1.37566	1.04544
ADRB3_1	1.19895	0.51879	1.05981	0.46023
ADRBK2_1	26.562	26.818	30.7701	10.0015
ADRM1_1	100.744	95.456	103.144	49.6783
ADSL_1	907.505	1276.29	1591.31	712.504
ADSS_1	20.8626	16.8084	21.4217	6.79493
ADSSL1_1	28.614	24.1623	19.5447	11.0087
ADTRP_1	0.0789712	0	0.0698059	0
AEBP2_1	12.8949	9.53188	18.1152	5.41386
AEN_1	6.10154	5.2803	7.57645	1.95178
AFAP1_1	0.0919498	0.278508	0	0.0617677
AFAP1_2	1.00779	0.50875	0.0890825	0.135397
AFAP1_3	3.21725	2.23581	2.95466	1.31918
AFAP1L1_1	10.9328	9.52044	11.9592	5.32452
AFAP1L2_1	6.23072	7.03087	8.36939	3.11862
AFF1_1	21.5889	18.1061	21.2782	8.52539
AFF2_1	3.31553	3.85688	2.61218	2.22722
AFF3_1	0.0648449	0	0	0.0871196
AFF4_1	11.3491	11.604	10.9555	6.12323
AFG3L2_1	54.9871	45.6801	51.3773	28.2112
AFMID_1	87.322	74.1333	48.8025	37.8445
AFTPH_1	16.354	16.7036	18.6583	9.00587
AGA_1	41.4327	52.3834	56.2441	25.4718
AGAP3_1	29.8638	31.6185	39.6682	14.6392
AGBL1_1	0.0461001	0	0.0407498	0
AGBL2_1	0.107585	0.108622	0.190198	0.0722709
AGBL2_2	0	0	0	0.1357
AGBL3_1	0	0	0	0
AGBL5_1	5.3889	6.6877	7.54217	3.31835
AGFG1_1	61.8884	54.0124	61.6243	26.7222
AGGF1_1	5.32516	4.4183	4.33429	2.83342
AGK_1	15.6197	14.8605	16.9932	9.28194
AGL_1	40.9744	39.8393	38.3313	27.094
AGMAT_1	65.4869	37.0489	65.0393	27.1784
AGMO_1	0.459619	0.0773415	0.135425	0.411668
AGO1_1	11.5358	11.0445	11.3397	4.67624
AGO2_1	7.70547	4.95074	5.04205	1.54613
AGO3_1	18.7183	17.3869	18.5866	7.33491
AGPAT2_1	46.2765	85.3063	57.5319	24.0669
AGPAT3_1	84.0129	64.8083	106.971	38.5963
AGPAT4_1	13.0035	11.5165	8.26786	4.4442
AGPAT5_1	15.5254	18.3179	15.8778	7.64004
AGPAT9_1	10.3304	11.5036	15.4429	5.6128
AGPS_1	18.0101	13.1994	14.5461	8.22937
AGR2_1	1.0142	0.255995	0.224124	0.681295
AGR3_1	0.118301	0	0.209143	0
AGRN_1	8.49786	7.69221	9.20965	4.28683
AGRN_2	0.404771	0.89908	1.3954	0.326288
AGRP_1	0	0.389462	0.68195	0.259125
AGT_1	1262.3	1298.81	1237.73	747.947
AGTPBP1_1	0.264556	0.114474	0.167037	0.0761643
AGTR2_1	0.965391	1.21837	1.7067	0.648506
AGTRAP_1	28.5486	27.3402	29.132	12.9731
AGXT2_1	17.9441	14.823	15.8615	11.6887
AGXT_1	20.879	14.2243	16.268	10.4446
AHCTF1_1	10.8317	10.449	13.6902	5.26676
AHCY_1	337.917	254.97	389.328	181.813
AHCYL1_1	124.201	117.097	145.196	56.5224
AHCYL2_1	16.4449	14.3896	16.5626	4.95437
AHI1_1	1.04338	0.84275	1.53715	0.373811
AHNAK2_1	0	0	0	0
AHR_1	35.6112	38.3974	38.4062	25.7594
ahrr_1	0	0	0.210801	0.160199
AHSA1_1	84.36	78.7206	77.7975	57.1599
AHSA2_1	18.8356	14.0776	15.136	13.3102
AHSG_1	10679	9402.57	9790.91	5844.12
AICDA_1	0	0	0	0
AIDA_1	17.6412	14.249	17.673	9.48043
AIF1L_1	272.509	86.7995	227.221	114.998
AIFM1_1	142.332	119.193	124.71	68.0283
AIFM2_1	21.4799	35.089	29.4406	16.3748
AIFM3_1	0.0973547	0.0491465	0.043028	0.0326992
AIG1_1	37.681	41.5907	35.8482	17.3754
AIM1_1	1.08218	0.993287	0.695701	0.561744
AIM1L_1	0.121595	0.163689	0.143311	0.0544547
AIMP1_1	62.6378	57.4421	64.0723	32.3388
AIMP2_1	67.9604	70.9998	71.9021	31.5515
Aiolos_1	0.911758	1.10466	1.28951	0.612478
AIP_1	22.1904	16.2781	15.0178	6.87096
AIPL1_1	0.535162	1.08064	0.946105	0.539247
AIRE_1	0.211887	0.641789	0.374592	0.427009
AJAP1_1	1.31198	0.794774	0	0.352531
AK1_1	22.5937	30.8626	29.0762	8.7047
AK2_1	137.564	131.011	111.124	61.3471
AK3_1	74.071	50.0185	56.9713	46.8496
AK4_1	180.866	146.429	159.576	69.7192
AK5_1	0.23681	0.119546	1.36062	0
AK6_1	8.89168	7.70786	12.0675	4.34402
AK7_1	0	0	0	0
AK8_1	1.13874	0.459886	0	0.305981
AK9_1	0	0.0507899	0	0
AKAP10_1	13.2938	14.0987	13.9234	7.57941
AKAP11_1	4.51781	3.81665	4.93073	1.95098
AKAP12_1	3.25614	2.92888	2.9044	1.86917
AKAP13_1	7.20103	7.94675	11.2503	3.43112
AKAP14_1	0	0.477142	0.417739	0.317462
AKAP17A_1	13.3339	12.5393	13.8743	5.93728
AKAP1_1	78.4914	82.2141	86.2051	45.7339
AKAP2_1	3.65802	4.24228	4.19478	1.95919
AKAP5_1	0	1.61657	1.41531	0.268893
AKAP5_2	1.23087	0.621369	1.08802	0
AKAP6_1	0.627688	0.149115	0.293739	0.0496062
AKAP7_1	5.88205	6.92853	6.25853	1.53661
AKAP9_1	11.7105	9.31675	9.67169	6.36117
AKIRIN2_1	50.3305	42.227	63.2875	32.3811
AKR1A1_1	124.583	93.1247	88.5567	51.5296
AKR1B1L_1	33.3452	13.1337	26.722	6.03071
AKR1B1L_2	25.2957	14.0055	20.4021	9.47508
AKR1B1L_3	0.284745	2.01242	1.76188	0.191278
AKR1D1_1	436.16	399.523	564.137	161.772
akr_1	4.28056	5.82506	4.44182	1.87532
AKT1_1	34.6553	36.6494	30.7451	22.6002
AKT3_1	2.13138	2.25952	2.73183	1.43177
AKTIP_1	25.5551	26.8895	29.9376	13.237
AKTIP_2	5.82349	1.67989	3.30919	0.279425
ALAS1_1	144.86	119.475	154.227	35.2913
ALB_1	16420.8	15758.4	17994.2	8491.42
ALC_1	0.323141	0	0.285638	0
ALCAM_1	4.60569	2.35305	2.55061	1.52831
ALDH18A1_1	27.1202	23.7951	34.1173	7.98477
ALDH1A1_1	104.145	69.1768	106.257	73.3351
ALDH1A2_1	7.19041	6.41392	4.81321	1.40685
ALDH1A2_2	0.521757	0.351191	0.768672	0.233662
ALDH3A2_1	522.961	412.441	579.369	210.916
ALDH4A1_1	140.586	136.701	141.824	82.464
ALDH5A1_1	94.3703	88.1856	92.8919	60.7349
ALDH6_1	3.41064	2.40396	3.41299	1.25363
ALDH6A1_1	254.213	239.079	319.745	151.757
ALDH7A1_1	363.902	325.245	454.816	206.166
ALDH8A1_1	99.0415	89.5468	136.184	56.4991
ALDH9A1_1	195.828	217.362	144.765	136.325
ALDOB_1	5284.02	6880.79	10208.8	3615.24
ALDOB_2	34.4494	63.8774	49.4833	22.4184
ALDOC_1	45.6622	26.8301	36.0618	19.7368
ALG10_1	15.3455	15.4934	20.6777	7.29132
ALG11_1	7.07253	6.27516	6.82004	2.8794
ALG12_1	60.9637	70.7533	62.1238	44.7622
ALG13_1	1.2068	0.879977	1.24453	0.405336
ALG14_1	23.9087	22.0401	23.8905	10.1253
ALG2_1	20.3451	21.7424	21.8751	8.07227
ALG3_1	27.6031	21.7664	24.0433	12.0458
ALG5_1	19.3802	23.8557	21.8244	11.057
ALG6_1	12.3993	11.5128	11.7432	6.69318
ALG8_1	14.4729	14.8855	11.7171	12.1755
ALK_1	0.0633877	0.191996	0	0
ALKBH1_1	13.2467	12.6027	12.2722	6.1605
ALKBH2_1	5.93573	4.54637	6.3324	4.26234
ALKBH3_1	10.0632	8.62079	10.7822	3.68728
ALKBH4_1	3.89794	3.00951	2.63483	2.00235
ALKBH5_1	29.4695	33.6381	36.3967	14.3523
ALKBH8_1	7.53488	8.77789	5.63572	3.34844
ALMS1_1	5.86078	6.40032	4.86341	3.01302
ALOX5_1	1.02202	0.897283	0.589181	0.44775
ALOX5AP_1	0.0934088	0.377237	0.247704	0.188243
ALPK1_1	0.578616	1.02234	0.511463	0.728789
ALPK2_1	2.88077	3.64721	4.85035	0.798641
ALPK3_1	1.37665	1.02957	1.0366	0.616514
ALPL_1	12.5464	29.0292	13.4007	6.55516
ALS2_1	14.2458	12.5904	13.8411	5.31349
ALS2CL_1	5.03497	6.32843	6.05526	5.77515
Alx-4_1	0	0	0.0847608	0.0322071
ALX1_1	0	0	0	0
ALX3_1	0	0	0	0
ALYREF_1	83.9574	73.3052	79.2307	46.5488
AMACR_1	77.3692	61.5407	74.1942	35.7675
AMBP_1	2294.55	2608.15	3227.22	1125.44
AMBRA1_1	10.6519	8.8799	12.295	4.35454
AMD1_1	51.7442	54.0304	62.6687	22.1098
AMDHD1_1	50.1742	78.7923	72.996	32.7057
AMER1_1	7.31871	7.38925	9.44371	3.22107
AMER2_1	0.758195	0.647733	2.21682	0.313428
AMER3_1	0	0.0928045	0.0812507	0
AMFR_1	65.5062	61.5447	69.6014	32.3919
AMH_1	1.05479	0.77451	0.339043	0.128828
AMIGO2_1	0.582349	1.17592	0.643453	0.684592
AMIGO3_1	0	0	0	0
AMMECR1_1	6.48375	6.93132	5.39413	3.07446
AMMECR1L_1	15.2559	15.6474	15.2513	6.99481
AMN1_1	1.6802	1.13093	1.23767	1.12868
AMN_1	101.368	66.3935	68.1542	48.7076
AMOT_1	6.96474	7.03187	5.98913	4.85659
AMOTL1_1	3.19519	2.5347	3.0261	0.766565
AMOTL2_1	10.7181	5.54943	4.85855	3.56919
AMPD1_1	0.343499	0.924828	0.708479	0.153832
AMPD3_1	0.651203	0.87664	0.863439	0.437449
AMPH_1	0.422848	0.256154	0.598038	0.624911
AMT_1	289.192	322.323	295.478	194.472
AMY1A_1	102.757	100.727	117.738	55.9074
AMY2A_1	1.59383	1.60919	2.53594	1.49893
AMZ1_1	0	0	0.288391	0
ANAPC10_1	5.80269	7.32327	5.12924	3.24832
ANAPC16_1	55.0678	49.9877	59.3946	31.562
ANAPC1_1	13.6308	10.7244	11.3638	5.81854
ANAPC2_1	23.5645	20.1624	22.1536	11.738
ANAPC4_1	0.81197	0	0	0.545445
ANAPC4_2	14.9391	15.3431	14.6472	6.97863
ANAPC5_1	37.9109	37.9345	33.7105	20.0854
ANAPC7_1	13.2923	11.8599	12.1595	5.13946
ANG-1_1	1.19855	1.45212	0.847558	0.778293
ANG_1	5.99224	3.74524	2.01783	0.191682
ANGEL1_1	33.3573	27.2244	31.7317	14.2045
ANGEL2_1	12.1826	13.0307	10.6621	8.34579
angiopoietin-2_1	0	0.0932	0.0815969	0.186029
ANGPT4_1	12.5321	16.9532	12.9602	4.23677
ANGPTL1_1	0	0	0	0
ANGPTL2_1	0.723914	0.389809	0.17064	0.194517
ANGPTL3_1	16.2745	22.704	25.0109	37.7421
ANGPTL4_1	26.2116	20.194	26.7216	11.7794
ANGPTL5_1	0.140525	0	0.124216	0.0943985
ANGPTL7_1	0	0	0	0
ANKDD1A_1	5.18814	3.4921	7.51597	2.42025
ANKDD1B_1	0.166539	0	0	0.111873
ANKEF1_1	0.0718472	0	0	0.0482637
ANKFN1_1	0	0	0	0
ANKFY1_1	27.041	27.533	26.401	14.8809
ANKH_1	146.059	77.8047	103.128	60.3142
ANKHD1_1	1.62151	1.22785	1.91109	0.340393
ANKHD1_2	15.9091	16.6016	18.4356	6.64634
ANKIB1_1	6.85073	6.61273	7.65275	3.48944
ANKK1_1	0	0	0.071752	0
ANKLE2_1	22.2203	32.3949	24.2054	13.2543
ANKMY1_1	2.60377	2.62887	1.30089	1.21676
ANKMY2_1	21.9248	19.7972	21.6474	9.94841
ANKRA2_1	1.17928	1.9348	2.21513	0.990233
ANKRA2_2	5.60344	5.78043	6.02988	1.88207
ANKRD10_1	6.95158	6.69589	6.78047	3.22052
ANKRD11_1	19.9216	21.7383	18.7475	10.4206
ANKRD12_1	2.83279	3.80091	4.54677	2.42875
ANKRD13B_1	2.64618	3.41382	0.779689	1.28381
ANKRD13C_1	17.0809	15.5906	16.9286	9.27204
ANKRD16_1	0.824957	0.832908	0	0.415626
ANKRD16_2	4.08171	4.35654	3.60799	2.66357
ANKRD17_1	23.8157	22.9374	27.9133	11.6302
ANKRD1_1	0.14547	0.36718	0.128587	0.34202
ANKRD22_1	0.545652	0.100166	0.0876954	0.166611
ANKRD24_1	0.0710554	0	0.0628089	0
ANKRD27_1	2.09977	0.314075	1.78733	0.574659
ANKRD27_2	1.74705	3.36742	2.45682	1.60034
ANKRD28_1	6.74482	7.73462	7.87577	3.13245
ANKRD29_1	0.301886	0	0.26685	0.405587
ANKRD2_1	0.967115	1.70876	2.56462	1.46174
ANKRD31_1	0.389069	0.392819	0.343915	0.174239
ANKRD33B_1	0.0553767	0.0559105	0.0489498	0.0371996
ANKRD34B_1	0	0.706466	0.463885	0.11751
ANKRD34C_1	0	0	0	0
ANKRD40_1	4.91687	4.50461	4.82914	2.81361
ANKRD42_1	0	0.121243	0.212297	0.161336
ANKRD44_1	5.23403	5.65532	4.70775	2.2823
ANKRD46_1	14.2934	15.8671	13.5145	9.02841
ANKRD49_1	9.57991	9.24237	9.03263	3.7182
ANKRD50_1	5.61582	7.22573	5.96293	3.3354
ANKRD54_1	15.6144	14.9011	18.2769	7.23217
ANKRD55_1	0.109455	0	0	0
ANKRD60_1	0	0.323553	0	0.215273
ANKRD6_1	0.185792	0.468957	0.492689	0.436824
ANKRD9_1	31.9474	30.9388	18.6343	6.86162
ANKS1A_1	8.61096	8.23638	6.47653	4.05927
ANKS1B_1	0.21021	0.382024	0.185813	0.141209
ANKS3_1	10.7078	7.5547	9.57914	4.59314
ANKS4B_1	0.314326	0	0.555693	0.105575
ANKS6_1	2.27876	1.53381	1.34286	0.459229
ANKZF1_1	12.1324	15.6631	14.2406	5.94551
ANLN_1	4.94252	4.93145	3.70072	4.41386
ANO10_1	5.17908	4.6314	5.49361	2.38565
ANO1_1	5.95651	4.47189	4.25267	3.84742
ANO2_1	0.0827604	0.0835581	0.0365777	0.0555947
ANO3_1	0.221597	0	0.0652931	0
ANO3_2	0.179928	0.181663	0.0795231	0.0604338
ANO4_1	0	0.0841496	0.0736733	0
ANO5_1	5.90676	6.53797	5.64667	2.93918
ANO6_1	0.235882	0.340222	0.208506	0.113182
ANO9_1	1.06751	2.51487	1.25816	1.37445
ANP32B_1	111.426	93.3814	105.454	43.719
ANP32E_1	146.75	155.457	167.299	81.325
ANPEP_1	260.316	244.199	202.817	173.436
ANTXR1_1	1.26464	1.59604	1.25761	0.849531
ANTXR2_1	32.3031	31.6826	36.2229	19.3438
ANTXRL_1	4.32575	5.59033	3.67077	2.20844
ANXA10_1	0	0	0	0
ANXA11_1	15.2481	15.1703	12.6913	8.5981
ANXA13_1	1.12549	1.81814	0.795892	0.45363
ANXA13_2	0.825586	0.312579	0.456106	0.485267
ANXA1_1	11.8052	6.23452	6.26105	4.8801
ANXA4_1	94.2698	110.547	123.459	47.8983
ANXA5_1	321.114	374.789	319.153	271.04
ANXA6_1	27.4824	20.5197	13.7466	12.2708
ANXA6_2	13.0796	4.70032	8.81818	4.54206
ANXA7_1	44.9033	34.8434	37.612	24.1048
AOAH_1	1.72679	0.633976	0.416286	0.210905
AOC1_1	20.5164	27.3766	14.6355	10.6387
AOX1_1	0.446011	0.38598	0.675853	0.171205
AOX2P_1	0	0	0	0
AP1AR_1	33.2204	22.2524	28.6557	15.7398
AP1B1_1	27.6297	25.8029	24.8969	13.1339
AP1G1_1	48.5466	51.4128	54.5919	29.1708
AP1M1_1	26.0568	27.1758	27.7113	12.672
AP1S2_1	36.7368	33.6495	41.847	20.6075
AP1S3_1	47.9499	52.3298	31.8499	25.694
AP2A2_1	40.8353	33.9446	40.6027	17.9321
AP2B1_1	23.3923	23.839	20.0964	13.3955
AP2M1_1	183.103	167.895	181.331	106.748
AP3B1_1	13.9487	15.6567	16.0495	8.42787
AP3B2_1	0.498303	0.215617	0.440471	0.191278
AP3D1_1	29.7922	32.5141	30.4646	14.7482
AP3M1_1	84.2607	91.9999	91.3489	58.1868
AP3M2_1	29.8634	32.4706	35.1696	17.5301
AP3S1_1	36.8373	45.6935	38.9416	20.5035
AP3S2_1	15.841	20.2185	17.4372	6.62571
AP4B1_1	17.0034	13.0096	13.5622	6.15722
AP4E1_1	8.24128	7.75573	8.04927	3.75909
AP4S1_1	7.13716	7.20595	10.7621	7.61466
AP5M1_1	13.8553	9.03077	11.4721	4.8304
AP5Z1_1	20.7726	18.0442	20.016	7.29132
APAF1_1	6.14462	4.03972	5.64201	2.43181
APBA1_1	1.10124	1.18854	1.3091	0.535692
APBA2_1	0.393022	0.496013	0.260556	0.264014
APBA3_1	7.83569	9.65633	7.02815	3.71552
APBB1_1	3.98224	4.97791	4.19056	3.94894
APBB1IP_1	0.743594	0.875888	0.876392	0.832521
APBB2_1	3.50824	4.35377	5.87913	2.50397
APBB3_1	0.209429	0	0	0
APC2_1	0.110482	0.0557736	0.09766	0.0371085
APC_1	7.22112	7.61049	7.55888	3.42536
APCDD1_1	0.616277	1.86665	1.08951	0.827974
APEH_1	61.6751	48.1616	65.804	31.4775
APH1A_1	30.8375	28.2159	29.6437	12.6881
API5_1	58.7384	63.348	70.2572	31.8697
APIP_1	12.4769	13.558	11.9636	5.78888
APITD1_1	14.4792	7.77594	12.2542	8.89869
APLF_1	4.22252	3.15108	3.73246	2.95982
APLNR_1	21.8969	26.0383	24.087	13.075
APLP2_1	165.376	156.956	183.973	92.8204
APLP2_2	3.71865	7.88443	4.40468	5.5456
APOA1_1	24164.1	23044	24249.4	9974.14
APOA5_1	1158.01	1459.47	1236.86	476.659
apoAIV_1	2191.63	2361.88	2056.06	570.447
APOB_1	846.722	839.089	887.849	407.097
APOBEC2_1	0.80116	2.02221	1.41636	0.807274
APOBEC4_1	0	0	0	0
ApoD_1	0.283849	0.57317	1.00363	0.190677
APOH_1	1301.94	1323.02	1404.11	621.41
APOLD1_1	1.59759	2.82274	2.11827	2.68298
APOO_1	74.2821	70.9073	77.301	34.4759
APOOL_1	36.3202	32.4926	42.8743	19.148
APOPT1_1	27.8426	17.6827	15.4813	12.9717
APOV1_1	0.354904	0.358325	0	0
APP_1	176.891	249.771	215.873	137.745
APP_2	4.05792	1.19913	2.36215	3.39079
APPBP2_1	30.3119	30.604	36.9125	15.4408
APPL1_1	6.88096	7.69545	10.2932	3.4134
APRT_1	2.12109	2.14153	2.08324	3.00802
APTX_1	5.87568	6.19024	9.48426	8.40885
AQP10_1	0.727936	0	0.321727	0.244497
AQP11_1	12.2514	13.0971	31.0553	8.83508
AQP12_1	0	0	0	0
AQP1_1	42.8229	57.5416	51.0737	30.7759
AQP3_1	20.774	13.1089	11.8355	11.8836
AQP4_1	0	0.523759	0	0
AQP8_1	0	0	0	0
AQP9_1	100.314	69.4174	89.1702	38.2362
AQR_1	18.125	17.2639	17.7848	6.04949
AR_1	15.8992	8.73526	13.7064	6.94412
ARAP2_1	0.532008	0.390644	0.171005	0.227423
ARAP3_1	10.6262	8.96014	10.2703	4.70649
ARC_1	0	0	0	0
ARCN1_1	90.7576	97.5243	97.8554	39.9034
AREG_1	1.53134	3.73641	2.70723	0.68579
AREL1_1	15.4672	17.2576	17.7368	11.0454
ARF1_1	416.809	429.863	437.162	209.815
ARF4_1	157.867	173.413	181.149	82.6645
ARF6_1	73.395	84.2616	88.1594	44.4327
ARFGAP1_1	27.4661	19.2131	19.5686	8.6074
ARFGAP2_1	32.5714	32.0916	33.8545	14.9388
ARFGAP3_1	64.636	63.4925	62.7752	27.1027
ARFGEF1_1	14.6123	16.1347	15.8108	6.95976
ARFGEF2_1	23.2311	25.6106	28.2636	13.6933
ARFGEF3_1	0.610534	0.164378	0.575655	0.0546839
ARFIP1_1	18.0402	17.9288	19.6105	7.84704
ARFIP2_1	22.5516	22.0683	25.9145	10.954
ARFRP1_1	9.81337	12.0619	10.9374	7.92972
ARG2_1	1.43232	6.72021	4.61749	1.41495
ARGLU1_1	70.9289	78.5917	70.7998	36.3408
ARHGAP10_1	1.38868	1.63574	1.22751	1.55475
ARHGAP11A_1	1.30381	1.5189	1.41846	1.11165
ARHGAP11A_2	17.9466	19.3089	15.9862	14.8485
ARHGAP12_1	9.12043	7.68944	11.9682	3.85287
ARHGAP15_1	2.42049	2.34199	2.31787	0.948485
ARHGAP17_1	25.1505	23.6793	22.4362	13.6818
ARHGAP18_1	14.8951	15.1016	15.2047	6.86595
ARHGAP19_1	4.91761	5.35698	3.88932	5.17247
ARHGAP20_1	0.490743	0.148642	0.173515	0.0329659
ARHGAP21_1	13.409	11.9502	13.8086	7.2526
ARHGAP21_2	0.474866	1.79791	0.979425	0.584821
ARHGAP22_1	1.29	1.30243	1.23531	1.51648
ARHGAP24_1	10.7535	8.99277	5.76088	6.85886
ARHGAP25_1	6.05679	5.49591	5.21831	2.4206
ARHGAP26_1	7.79088	8.58106	10.33	4.12341
ARHGAP27_1	17.6709	20.4481	22.5385	12.1415
ARHGAP28_1	3.46429	2.09861	3.06223	1.86172
ARHGAP29_1	0.378995	0.637747	2.56841	0.763775
ARHGAP29_2	11.9034	13.052	12.1813	6.76379
ARHGAP31_1	10.6764	11.8817	14.5313	5.90868
ARHGAP32_1	4.04438	3.71691	2.68125	2.3511
ARHGAP36_1	1.08317	1.82268	0.957458	0.242541
ARHGAP40_1	8.33392	6.78831	10.2137	3.38065
ARHGAP42_1	7.84008	9.58209	8.48034	5.82099
ARHGAP44_1	0.998823	1.1205	1.8639	0.521861
ARHGAP5_1	12.697	13.8682	14.9985	5.93171
ARHGAP6_1	2.26037	1.65456	2.34769	0.835127
ARHGAP8_1	1.20889	1.83082	2.3509	0.974496
ARHGDIA_1	212.317	184.54	201.531	109.014
ARHGDIB_1	35.4067	33.1518	26.4018	14.882
ARHGDIG_1	2.92924	6.24356	2.01388	3.27955
ARHGEF10_1	4.95593	3.53595	5.02327	2.08628
ARHGEF10L_1	24.9907	24.9407	24.7004	16.9811
ARHGEF12_1	39.1436	37.9283	40.1265	20.6827
ARHGEF16_1	33.5813	22.488	39.3009	13.0632
ARHGEF17_1	2.49046	2.63712	1.77188	1.06091
ARHGEF26_1	37.6381	19.8931	21.7706	10.7752
ARHGEF28_1	0.593295	1.13497	1.04888	0.629287
ARHGEF33_1	0	0	0	0
ARHGEF37_1	2.30733	1.58609	1.47542	0.758491
ARHGEF38_1	0.808335	0.544084	0.555739	0.422335
ARHGEF3_1	9.94865	9.60463	14.7637	9.31725
ARHGEF4_1	1.16793	0.673819	0.663673	0.22416
ARHGEF5_1	0.973683	1.31076	1.14757	0.363376
ARHGEF6_1	12.4451	10.4335	6.67903	4.62789
ARHGEF7_1	6.68338	6.70126	7.61892	2.60087
ARHGEF9_1	2.73182	3.79246	4.07493	1.37634
ARID1B_1	18.3278	10.7764	16.0504	9.71231
ARID2_1	4.75765	5.3998	4.58253	2.66698
ARID3A_1	25.1428	18.1322	14.0803	8.70714
ARID3B_1	16.5524	16.1256	14.5031	9.36352
ARID4A_1	6.26045	7.65149	7.03871	4.09482
ARID4B_1	5.89474	7.34709	7.51046	4.09636
ARID5B_1	7.94257	6.9332	6.65511	4.83526
ARIH1_1	35.3835	29.892	36.1706	16.4928
ARIH2_1	11.2559	11.4654	14.5927	4.73836
ARIH2_2	5.07796	3.35221	1.20848	3.14875
ARL10_1	1.25877	1.2709	1.66902	0.845582
ARL11_1	1.14066	1.15165	1.00828	0.766242
ARL13A_1	0	0	0	0.114695
ARL13B_1	5.33996	7.37774	5.90027	3.91754
ARL14_1	0	1.43142	1.25322	0.317462
ARL15_1	6.43841	6.88285	10.0433	4.83386
ARL16_1	9.06539	5.01926	3.36041	2.16087
ARL1_1	80.465	95.3198	98.1112	39.875
ARL2BP_1	4.33267	6.18127	2.99726	2.97376
ARL3_1	9.33766	9.85619	9.75467	6.55773
ARL4A_1	61.4971	45.3256	36.5117	18.0391
ARL4C_1	5.61227	4.72197	7.02798	3.14172
ARL5A_1	23.7652	23.664	29.3906	13.1816
ARL5B_1	26.8144	31.5293	31.8958	13.7134
ARL6_1	5.43915	2.74579	3.77763	1.30492
ARL6IP1_1	52.6208	51.2306	49.9872	37.8731
ARL6IP4_1	33.7678	30.1595	30.1358	15.9222
ARL6IP5_1	17.4826	22.3496	23.4584	10.4767
ARL8A_1	19.499	23.8704	23.9149	12.9348
ARL9_1	18.7405	14.0607	14.8938	4.50433
ARMC1_1	22.1469	25.7456	28.5459	9.30571
ARMC2_1	0.511894	0.103366	0	0.343867
ARMC3_1	0	0	0.0908749	0.0690607
ARMC4_1	0	0.0637004	0.0557699	0
ARMC6_1	18.5047	16.6483	21.0537	10.0922
ARMC7_1	24.1691	14.94	21.3641	13.9163
ARMC8_1	16.3711	12.1628	15.9273	5.74075
ARMC9_1	4.87914	8.061	5.39109	1.71328
ARMT1_1	14.1566	13.2994	12.3129	5.28885
ARNT2_1	2.87322	2.03441	2.07799	1.95517
ARNT_1	36.3198	38.6361	43.38	22.7628
ARNTL2_1	14.0942	11.5356	13.5642	4.59386
ARPC1A_1	59.5298	64.7668	70.1612	33.5543
ARPC1B_1	19.6016	14.4764	11.2302	8.53446
ARPC3_1	62.1801	56.7891	56.4321	28.5374
ARPC4_1	94.7772	80.122	101.397	52.5506
ARPC5_1	192.53	167.346	162.557	98.7489
ARPC5L_1	29.3592	29.6422	30.0931	11.3298
ARPP19_1	86.5081	109.728	94.7819	51.5196
ARPP21_1	1.61453	1.63009	1.42715	0.843551
ARR3_1	21.6634	15.2247	18.586	5.42151
ARRDC1_1	11.5627	5.46051	13.6003	3.57047
ARRDC2_1	16.2047	11.0875	27.109	15.0239
ARRDC3_1	9.49178	13.584	16.6989	15.6308
ARRDC4_1	8.13722	5.86832	5.73264	4.56203
ARSA_1	9.04031	7.16154	7.74523	4.76487
ARSB_1	43.5804	51.629	40.7886	16.0425
ARSG_1	4.82361	5.68179	4.26379	2.97026
ARSH_1	8.19726	13.4133	11.6184	5.88631
ARSI_1	1.79597	2.01475	1.05835	1.13942
ARSJ_1	1.09316	0.788357	1.10433	0.524527
ARSK_1	9.84997	8.86755	11.3914	5.29341
ART1_1	2.71698	0.914388	1.33425	0
ART3_1	1.0919	0.734952	0	0.488994
ART4_1	0	0.092428	0	0.122992
ART5_1	0	1.25702	0.550263	0
ART7B_1	9.81192	8.55176	3.78061	4.90115
ARV1_1	8.98306	7.99561	9.29875	3.17601
ARVCF_1	37.2413	32.7964	34.5807	22.6889
ARX_1	0.530965	0.268041	0	0
AS3MT_1	30.088	17.5551	16.4388	14.8287
ASAH1_1	49.7646	60.7833	61.7277	27.5047
ASAP1_1	3.32075	3.65755	3.05395	1.50969
ASAP2_1	2.80523	2.1242	1.4723	1.35443
ASAP3_1	22.079	18.0301	15.6419	12.7596
ASB10_1	0	0	0.17421	0
ASB11_1	0	0	0	0
ASB12_1	0.292748	0.29557	0.258773	0
ASB13_1	23.4229	20.4763	22.2195	10.7455
ASB14_1	0.142597	0.143972	0	0.0957903
ASB15_1	0	0	0	0
ASB18_1	0	0	0	0
ASB1_1	7.94939	5.95478	8.84017	3.61745
ASB2_1	0.275195	0.138924	0.608142	0.0924318
ASB3_1	0.294446	1.28823	1.12785	0.659318
ASB3_2	2.5222	2.70084	2.90507	1.07819
ASB4_1	0	0	0	0
ASB5_1	14.5679	16.655	13.8241	9.64216
ASB6_1	9.80066	8.60875	12.9948	4.27936
ASB7_1	4.5348	6.86776	5.72643	1.95832
ASB9_1	39.1916	30.7596	33.9895	16.6904
ASCC1_1	11.6865	11.1249	17.4137	7.06539
ASCC2_1	17.181	12.4318	15.0183	6.60427
ASCC3_1	8.38445	8.87189	9.67685	4.62389
ASCL2_1	1.20352	0.60756	1.41846	0.26949
ASCL4_1	0	0	0	0
ASF1A_1	12.6188	12.7404	10.2499	0.458201
ASH1L_1	26.3496	20.579	26.9732	10.1599
ASH2L_1	18.0157	20.5473	19.3654	9.93572
ASIC2_1	0.446852	0.451159	0	0
ASIC4_1	0.505209	0.340052	0.595434	0.452502
ASIC5_1	0	0	0	0
Asip_1	0.401173	0	0	0
Asip_2	0	0	0	0
ASL1_1	4.47022	3.1246	3.34351	1.38595
ASMT_1	0	0	0	0.126587
ASMTL_1	23.5339	16.149	20.6675	11.9423
ASNS_1	34.1882	13.3322	34.5376	5.3466
ASNSD1_1	12.7155	12.6003	15.1944	5.69444
ASPA_1	6.34979	5.47606	5.84672	5.42074
ASPG_1	18.0268	24.2674	22.8328	14.4162
ASPH_1	18.4325	65.031	47.6898	31.164
ASPHD2_1	0.425105	0	0.375769	0.142783
ASPM_1	3.57117	4.09844	3.134	5.5055
ASPN_1	0.326518	0.219777	0.288623	0.0731133
ASPR_1	0.144577	0	0	0
ASPSCR1_1	14.4479	14.0693	18.7789	6.28846
ASRGL1_1	5.35991	4.1175	6.69479	4.305
ASS1_1	24.5121	9.19701	10.248	7.23173
ASTE1_1	1.68289	1.08125	0.270468	0.61663
ASTN1_1	0.127073	0	0.308894	0.298766
ASTN2_1	0.0610167	0.431234	0.215741	0.245929
ASUN_1	66.5308	66.7007	67.6136	38.9948
ASXL1_1	6.40742	4.87839	7.05652	3.98669
ASXL2_1	11.064	9.95752	10.7977	6.7933
ASXL2_2	2.81511	2.73293	2.77552	1.5274
ASXL2_3	0.725277	1.86395	0.641103	1.24017
ASXL3_1	0.322756	0.611	0.285297	0.352321
ATAD1_1	44.5034	33.6358	38.2272	15.5388
ATAD2_1	12.505	11.3095	13.9701	6.89535
ATAD2B_1	8.37378	8.15362	9.40389	3.98363
ATAD5_1	6.70541	6.23339	4.80681	3.0487
ATCAY_1	0.160644	0.108128	0.142	0.0719422
ATE1_1	1.77181	1.49074	0.69608	0.528988
ATE1_2	14.2665	13.4694	12.1776	7.901
ATF2_1	1.21044	4.88842	1.22281	2.09087
ATF2_2	19.2243	14.7088	19.6483	9.88728
ATF3_1	2.89975	1.57645	2.36604	0.82412
ATF4_1	346.696	329.702	334.649	244.17
ATF6_1	13.7781	17.0319	16.629	7.00094
ATF7IP_1	7.7341	7.36102	7.18486	3.80556
ATF7IP_2	0.282271	0.284992	0.249511	0.126411
ATG10_1	7.38054	6.25941	5.87158	2.67727
ATG12_1	29.9819	33.3558	26.1647	12.3152
ATG13_1	67.8293	47.7556	69.1853	19.315
ATG14_1	6.87355	8.11826	3.09523	3.48479
ATG16L1_1	29.3043	22.7199	29.5402	9.92726
ATG2B_1	12.236	15.4776	12.9976	6.7485
ATG3_1	10.305	9.63362	8.77164	5.12772
ATG4A_1	11.7736	15.0648	14.3227	6.49943
ATG4B_1	18.0405	17.5639	20.2589	8.03799
ATG4C_1	9.67115	8.77696	9.79743	4.59874
ATG5_1	10.2129	12.2826	10.8862	6.75967
ATG5_2	0	0.67175	0	1.34083
ATG7_1	8.97584	7.9136	10.0573	5.01048
ATG9A_1	24.2465	28.1764	28.9657	12.9818
ATHL1_1	7.92245	4.32723	9.06945	3.57705
ATL1_1	6.32794	4.84677	5.40065	2.9316
ATL2_1	37.7441	36.04	39.2475	15.2817
ATM_1	6.38143	7.3467	7.17226	3.64665
ATMIN_1	5.7747	4.47688	6.74523	3.46355
ATN1_1	14.8869	15.7295	18.2086	5.15523
ATOH7_1	0	0	0	0
ATOX1_1	158.918	179.565	174.452	102.129
ATP10A_1	1.17559	1.36952	1.39886	0.577093
ATP10B_1	0.0371865	0.0375449	0	0.0499604
ATP10D_1	6.23452	3.36984	3.72963	1.90367
ATP11A_1	1.85749	2.78775	3.28383	1.24778
ATP11B_1	27.4086	26.3069	23.9677	12.9594
ATP11C_1	122.95	91.2946	112.828	46.4781
ATP12A_1	0	0	0.0621726	0
ATP13A2_1	28.6048	29.9428	25.3431	16.3
ATP13A3_1	36.8942	46.349	40.392	14.7568
ATP13A4_1	0	0	0	0
ATP13A5_1	0	0.0656901	0	0.0437063
ATP1A1_1	160.943	194.417	209.183	89.9949
ATP1B1_1	106.996	123.698	129.899	20.1871
ATP1B1_2	81.4578	52.3941	68.1119	40.1418
ATP1B3_1	20.4115	16.7613	20.6888	16.6366
ATP1B4_1	0.524537	0.397194	0.579575	0.26427
ATP2A3_1	5.21703	4.34198	3.80142	2.6521
ATP2B1_1	4.52137	8.57991	6.50055	3.00066
ATP2B1_2	14.8156	11.9585	12.9522	5.87851
ATP2B2_1	6.99331	5.53624	13.7683	3.52334
ATP2B4_1	4.49153	3.63979	2.50753	1.6277
ATP2C1_1	27.2597	24.7414	29.973	13.9093
ATP2C2_1	0.187335	0.0945701	0.0827965	0.125843
ATP4B_1	0	0	0	0
ATP5A1_1	1095.88	1081.11	1243.49	697.196
ATP5C1_1	568.099	581.754	640.837	352.597
ATP5F1_1	297.535	318.99	341.839	195.776
ATP5G3_1	951.911	1018.39	1086.37	597.615
ATP5H_1	385.567	395.31	433.638	236.951
ATP5J2_1	4.47396	7.84545	10.4072	3.7963
ATP5J_1	356.676	418.869	447.201	248.111
ATP5S_1	3.21606	5.52	7.95987	3.02456
ATP6_1	38158.7	35028.3	29236.8	21234.6
ATP6AP1_1	63.6443	56.6177	55.6606	32.4054
ATP6AP1L_1	0	0.343902	0.150544	0
ATP6AP2_1	94.9621	87.9459	88.8427	51.064
ATP6AP2_2	0.536753	1.62578	0.948918	0.54085
ATP6V0A1_1	22.5358	23.4115	25.2367	10.3682
ATP6V0A2_1	29.1431	34.2407	32.2698	13.7248
ATP6V0B_1	84.4027	68.0091	57.151	39.0707
ATP6V0C_1	176.536	147.742	156.738	76.0856
ATP6V0D2_1	0.804015	0	0	0.32406
ATP6V0E1_1	128.674	120.219	123.926	55.4748
ATP6V0E2_1	13.3313	11.4969	10.5566	2.79855
ATP6V1A_1	1.32741	1.93585	2.08597	1.88247
ATP6V1A_2	48.6374	58.2491	58.4855	19.0344
ATP6V1C1_1	25.3451	24.0929	26.334	15.3331
ATP6V1C2_1	0.842277	0	0.558393	0.141451
ATP6V1D_1	119.804	114.021	111.973	57.7554
ATP6V1E1_1	76.1925	76.0952	85.9164	39.2861
ATP6V1G1_1	134.6	129.732	121.325	67.0555
ATP6V1G3_1	0	0	0	0
ATP6V1H_1	30.0438	22.0972	29.1951	13.0983
ATP7A_1	5.72796	7.55352	5.88983	3.69073
ATP7B_1	66.5691	43.8757	64.852	29.8447
ATP8_1	25228	24531.6	19642.4	15169.8
ATP8A1_1	22.6138	21.2759	25.6281	7.39083
ATP8A2_1	0	0.22975	0.0670489	0
ATP8B1_1	0.453926	0.611068	0.178331	0.101642
ATP8B2_1	18.3478	17.1284	19.8859	8.98071
ATP8B3_1	0.145353	0.146754	0.256967	0.781131
ATP9A_1	3.78624	3.28755	5.02023	1.27171
ATP9B_1	9.17832	7.79688	8.95239	4.03952
ATPAF1_1	13.7406	6.88932	13.22	6.09074
ATPAF2_1	20.7415	18.2268	16.8064	9.54683
ATR_1	5.96814	5.76509	5.13291	2.6872
ATRIP_1	18.2375	16.9168	19.254	6.79658
ATRN_1	33.8404	33.6785	35.163	15.124
ATRNL1_1	0.555851	2.05777	3.11182	2.20926
ATRX_1	11.5806	12.0565	11.8949	4.79848
ATXN10_1	4.79278	4.718	8.68491	3.05859
ATXN1_1	5.18921	3.74231	5.14863	3.48588
ATXN1L_1	9.01334	8.30889	9.69929	5.70375
ATXN2_1	25.1425	26.7358	27.1425	12.3478
ATXN3_1	15.9655	14.654	18.3281	8.49637
ATXN7_1	7.21436	6.96892	6.8252	4.11279
ATXN7L1_1	10.1503	9.65919	10.7255	5.79967
AUH_1	58.2438	48.772	50.9961	30.9666
AUH_2	3.16346	3.19395	3.35558	5.95019
AURKA_1	13.9694	14.755	12.7281	20.2118
AURKAIP1_1	60.714	62.0514	67.4962	30.5261
AUTS2_1	6.51114	6.75401	6.46505	3.17556
AVEN_1	9.70581	8.81942	7.20668	4.30315
avenaII_1	2.34888	1.80687	1.58192	1.4276
avenaII_2	8.95846	11.3419	14.3711	8.81987
avenaII_3	1.39753	1.577	3.12467	1.71192
AVL9_1	9.88236	11.1561	13.2751	6.95215
AVP_1	0.734517	0	0.649271	0
AVPR2_1	0.0450419	0.0909521	0	0.0302571
AVR2_1	0	0	0	0.750127
AVT2R_1	0.167985	0	0	0
AXDND1_1	0.153467	0	0.0678279	0
AXIN1_1_1	0.81728	0.137526	0.240809	1.09802
AXIN1_1_2	6.8544	6.21966	9.89363	2.85594
AXIN2_1	10.3929	10.493	16.3886	6.6367
AZI2_1	27.6353	28.2419	29.0455	12.2252
AZIN1_1	61.2506	52.3091	63.0978	28.2294
AZIN2_1	6.48957	4.36808	5.38874	2.37785
B-BTN2_1	0	0	0	0
B-G_1	7.79088	5.48234	9.39094	6.34371
B-G_2	22.4466	38.0931	34.1949	10.9079
B-G_3	30.7665	42.4449	42.3507	11.3593
B2M_1	203.891	178.837	159.952	82.1786
B3GALNT1_1	1.65117	5.27911	1.94605	3.51241
B3GALNT2_1	6.22376	6.40231	6.02044	3.62865
B3GALT1_1	0	0.278697	0	0.185429
B3GALT2_1	0	0	0	0
B3GALT5_1	3.33283	7.85155	8.83808	2.98512
B3GALT6_1	5.75597	7.66054	7.40064	4.92112
B3GAT1_1	0.650943	1.09536	0.191799	0.291516
B3GAT2_1	0	0.194178	0	0
B3GLCT_1	7.92211	7.19054	6.08314	4.46164
B3GNT2_1	18.3227	14.4122	16.8553	4.72297
B3GNT4_1	1.23989	1.75258	1.09599	0.832902
B3GNT5_1	0	0	0	0.161694
B3GNT7_1	1.43428	0.868863	0.887475	1.25253
B3GNT9_1	3.90566	3.9433	3.26058	3.20667
B3GNTL1_1	2.2462	1.00793	1.98551	2.51483
B4GAL-T7_1	77.5178	70.1233	80.7079	30.5798
B4GALNT3_1	0.366629	0.444195	0.518526	0.147771
B4GALNT4_1	2.59917	2.07175	2.90212	2.34332
B4GALT2_1	17.6309	15.5187	19.9803	9.41416
B4GALT3_1	4.20485	3.15371	3.71684	1.37196
B4GALT4_1	30.9096	40.7639	37.9114	17.7833
B4GALT5_1	14.4849	10.9299	15.4994	6.45274
B4GALT6_1	3.99963	7.90574	5.27827	4.46534
B9D1_1	6.78677	3.42609	5.69916	3.19133
BAALC_1	0	0	0	0
BAAT_1	99.571	87.8867	94.911	59.8538
BACE1_1	42.3166	37.3839	37.8579	14.3278
BACE2_1	43.7787	39.1453	43.4828	22.3178
BACH1_1	18.4922	29.7932	20.4325	21.871
BACH2_1	2.51645	0.883724	1.93426	0.587978
BAFF_1	0.766327	0.422025	0.80055	0.233993
BAG1_1	11.8259	12.9517	14.8828	4.84723
BAG2_1	1.20799	1.01636	0.889831	1.08197
BAG3_1	0.616839	1.55696	1.0905	0.207182
BAG3_2	7.45237	8.20822	8.50382	6.09842
BAG4_1	25.0555	26.6869	27.2586	10.82
BAG5_1	10.3263	8.1543	10.6577	4.34032
BAHCC1_1	11.2205	15.6219	11.7187	8.32955
BAHD1_1	6.85273	5.20011	6.40466	2.75615
BAIAP2_1	22.3419	15.717	27.932	7.33043
BAIAP2L1_1	66.8607	42.402	51.813	16.9617
BAIAP2L2_1	10.9632	10.9306	9.93315	4.69494
BAMBI_1	104.312	118.444	123.579	61.6894
Band_1	19.2808	12.5143	16.891	8.78884
BANK1_1	0.170955	0.345205	0	0
BANP_1	3.18723	5.6933	3.35912	3.78799
BAP1_1	30.4177	26.5912	37.0523	15.9479
BARD1_1	5.40331	4.42757	4.56855	2.89324
BARD1_2	0.375405	0.631706	0.331836	0.16812
BARX1_1	0.615437	0	0	0
BARX2B_1	0.105861	0.106881	0.18715	0.142225
BASP1_1	82.8955	61.004	61.5509	62.8627
BATF3_1	15.4355	5.42061	10.678	9.24181
BATF_1	1.41628	0.571971	0	0.570834
BAZ1A_1	17.3274	16.0614	17.0937	7.46851
BAZ1B_1	9.01552	10.2237	13.6285	4.16913
BAZ2B_1	9.61862	8.58771	10.5752	3.87147
BBOF1_1	6.52258	4.88597	6.13755	1.69609
BBOX1_1	275.774	210.71	314.697	111.629
BBS12_1	2.18277	1.426	1.47546	1.03503
BBS2_1	14.5162	13.0397	12.5485	9.32115
BBS4_1	3.78164	5.18169	4.17843	5.80647
BBS5_1	8.94031	8.62531	5.61971	4.27072
BBS7_1	5.88454	4.89893	4.5628	4.16102
BBS9_1	0.532846	0.215193	0.565206	0.143177
BBX_1	6.58566	7.26156	5.59156	3.08512
BCAN_1	0.329097	0.332269	0.290903	0.257918
BCAP29_1	51.7916	43.154	46.15	19.0791
BCAR1_1	85.7562	46.2756	57.6222	22.2486
BCAR3_1	17.2677	14.7351	18.3291	10.3378
BCAS1_1	0.398517	0.402358	0.176133	0.200779
BCAS2_1	49.1797	54.2513	58.2311	33.2406
BCAS3_1	8.49402	6.89003	8.47081	5.41328
BCAT1_1	16.5656	10.4812	8.39533	5.93494
BCCIP_1	36.0377	44.4022	44.6334	19.6951
BCHE_1	17.2084	28.3549	22.0259	14.9816
BCHE_2	30.7743	28.117	34.4823	16.3053
BCKDHB_1	56.6742	73.5893	72.458	41.1225
BCL10_1	10.1106	9.82283	11.8038	4.80554
BCL11A_1	1.2253	0.927835	0.541549	0.720215
BCL2_1	2.5535	1.59597	2.47211	1.47028
BCL2A1_1	9.2843	11.9776	16.4136	15.2454
BCL2L13_1	24.6536	25.9953	23.2862	9.21549
BCL2L14_1	14.6933	7.64923	6.39253	20.4345
BCL2L15_1	36.0343	34.5805	32.1676	26.8425
BCL2L1_1	81.154	95.8738	134.72	26.2274
BCL2L1_2	1.83277	4.39479	2.4301	1.07728
BCL6_1	7.96143	7.20304	4.75256	10.4879
BCL7A_1	14.1599	13.8687	13.4793	7.72338
BCL9_1	2.83159	3.32563	2.73282	2.17386
BCL9L_1	6.23695	5.31144	5.0337	2.33166
BCLAF1_1	33.6231	31.4832	37.6304	11.9004
BCO1_1	16.9467	19.0808	19.0582	14.9005
BCO2_1	0	0	0.145334	0
BCO2_2	0	0	0	0.0854419
BCOR_1	10.549	7.64405	9.68166	4.54341
BCORL1_1	5.2615	4.84002	5.73607	3.06318
BCR_1	3.34569	2.32233	2.71095	1.4515
BCS1L_1	13.8308	11.7592	7.97882	6.25913
BDH1_1	6.20473	8.61373	7.24754	8.11282
BDH2_1	91.1553	78.5356	80.1463	41.8024
BDKRB1_1	0	0	0	0.1689
BDKRB2_1	0.168194	0.0849075	0	0
BDNF_1	0	0	0	0
BDP1_1	4.19496	4.08935	4.34743	1.06889
BDP1_2	1.58865	1.45814	1.14895	0.776132
BEAN1_1	1.34857	0.544626	1.19205	1.08709
BECN1_1	40.8466	32.3395	34.4176	18.5558
BEGAIN_1	0	0	0.0796819	0.0605545
BEND2_1	2.81912	1.89753	2.90726	1.68334
BEND3_1	18.933	16.7261	18.9378	7.57244
BEND4_1	4.1764	5.98492	5.23982	1.62901
BEND5_1	8.76851	6.91875	6.31792	3.26688
BEND6_1	0.802455	1.03115	1.28968	0.784077
BEND7_1	32.8804	33.4088	36.8396	21.5248
BERT_1	9.71117	18.4782	14.8571	7.77804
BEST1_1	0.52327	0.660392	1.04072	0.878772
BEST3_1	0	0.0482957	0.211415	0
BEST4_1	0.184589	0.559105	0.489498	0.247997
BET1_1	19.9655	24.5622	21.5043	9.80533
BET1L_1	31.1931	31.585	32.9276	15.2449
BF1_1	20.1627	29.6336	43.3157	22.1167
BF1_2	22.5065	37.692	53.5255	22.7982
BF1_3	19.0373	37.9027	54.1008	23.545
BF1_4	21.572	36.3853	46.4372	29.1527
BFAR_1	10.5641	10.2215	9.18239	5.97285
bFGF_1	0	0	1.00363	0
bFGF_2	0.608522	0	0.537898	0
BFIV21_1	230.44	93.2693	166.905	86.9466
BFIV21_2	88.0846	69.3132	67.9083	33.7947
BFIV21_3	86.5626	91.219	56.6623	29.8373
BFIV21_4	88.636	71.5923	64.7579	39.3704
BFSP1_1	0.0994828	0	0.087937	0.133656
BG1_1	112.499	63.874	55.6879	41.9646
BHLHE23_1	0	0	0.361033	0
BHLHE40_1	57.6285	33.9928	31.9518	18.3155
BICC1_1	4.84971	6.89501	2.7121	1.72864
BICC1_2	1.43054	0.892083	2.45464	1.6393
BICD1_1	0.127582	0	0.22555	0.128555
BICD2_1	9.60256	10.7723	11.0345	5.37547
BID_1	20.5942	19.4655	20.3344	10.8908
BIK_1	4.21057	3.18836	4.65237	1.59101
BIN1_1	3.28547	2.44421	1.22281	1.97471
BIN1_2	8.45749	9.38522	8.08209	3.63402
BIRC2_1	31.2896	41.4673	36.9493	26.039
BIRC5_1	1.48583	1.87519	1.31339	0.748584
BIRC5_2	32.9211	33.2384	26.5327	27.5352
BIRC6_1	11.7326	12.0396	11.2506	5.13699
BIRC7_1	0.196368	0.198261	0	0
BIVM_1	15.8267	15.3327	17.548	7.80474
BKJ_1	0	0.263393	0.230602	0.175246
BLB1_1	51.0246	39.7528	38.3552	18.3525
BLCAP_1	42.8946	42.9904	49.3191	16.2743
Blec1_1	0	0	0.282603	0
Blec2_1	0	0	0	0
Blimp-1_1	1.70687	2.51511	1.75344	1.45649
BLK_1	4.70852	2.21849	1.94229	0.632594
BLM_1	1.14027	0.644708	1.29016	0.674066
BLMH_1	81.8394	87.3672	75.0009	46.4062
BLNK_1	10.6193	7.29985	5.39244	5.00867
BLNK_2	0	0.564298	0.123511	0.375451
BLOC1S2_1	17.3654	16.437	13.911	8.0199
BLOC1S4_1	24.2875	23.3942	24.6768	13.1272
BLOC1S5_1	29.1489	34.2436	36.2064	18.2707
BLVRA_1	12.3753	12.3302	14.1057	4.92229
BLZF1_1	11.1755	12.5852	9.97352	7.07412
BMAL1_1	6.39224	5.10634	9.93472	4.10527
BMF_1	2.79167	3.28834	1.64512	1.56276
BMF_2	1.19292	1.20441	0	0.267116
BMI1_1	10.4731	12.0078	11.6897	8.10855
BMP-10_1	8.45196	8.4226	8.63537	4.3504
BMP15_1	0.29402	0	0	0
BMP2_1	2.49004	2.19979	3.02645	1.25452
BMP2K_1	16.6927	19.1518	21.0897	11.4965
BMP3_1	0.0563329	0.170628	0.049795	0.0378419
BMP4_1	10.8451	12.3042	12.2548	8.93757
BMP5_1	7.12611	6.34835	7.26245	3.85776
BMP6_1	13.5194	10.2882	18.1931	6.37077
BMP7_1	0.870714	1.48772	0.592047	0.539913
BMPER_1	10.7016	10.5929	13.1692	4.72208
BMPR-II_1	11.1611	11.2686	10.5275	5.12024
BMPR1A_1	11.1205	10.6445	14.4257	4.85082
BMPR1B_1	1.44358	2.3077	2.97744	1.4546
BMPR1B_2	0.471489	1.74546	1.11139	0.739025
BMS1_1	29.0134	27.6381	30.0413	12.039
BMX_1	0	0	0.125453	0
BNC1_1	0.0813923	0	0.0719461	0.0546756
BNC2_1	0.287247	0.165723	0.181364	0.082697
BNIP1_1	19.5638	17.1027	16.8715	9.29563
BNIP2_1	21.8058	19.5448	18.4883	10.3135
BNIP3_1	38.2341	60.8887	59.9282	23.0361
BNIP3L_1	65.8224	58.5694	70.9684	36.6306
BOC_1	0.808193	1.19997	1.21867	0.798393
BOD1L1_1	10.9696	10.0914	11.7948	3.99498
BOK_1	12.7874	7.5945	12.6331	4.80029
BORA_1	5.0853	5.226	2.40809	3.53807
BORCS6_1	6.4955	8.33057	6.90549	3.53788
BPGM_1	7.16665	6.0185	7.22297	3.64442
BPHL_1	49.2034	45.3921	63.9378	29.503
BPIFB3_1_1	1.3897	0.601324	2.85167	0.366746
BPIFB3_2_1	0	0.188683	0.330386	0
BPIFB4_1	0.372223	0.187905	0.164512	0.125021
BPIFB6_1	0	0	0.464485	0
BPIFB7_1	0	0.207123	0	0
BPIFC_1	0	0	0	0
BPNT1_1	117.176	107.046	143.841	50.9632
BPTF_1	9.3896	8.84641	8.34425	5.3462
BRAF_1	5.34084	2.75353	4.01787	1.90837
BRAP_1	15.841	12.8755	16.0281	8.23194
BRAT1_1	9.86258	9.09176	12.5084	3.96074
BRCA1_1	10.0816	9.24453	8.26583	9.02986
BRCA2_1	6.67436	6.73869	7.30008	3.94272
BRCC3_1	17.5795	16.5543	17.9299	6.9265
BRD1_1	6.51934	6.35905	6.64178	3.53816
BRD2_1	40.3307	34.4275	41.0547	21.4053
BRD3_1	4.17013	4.12074	5.1763	2.26488
BRD7_1	43.2281	48.101	42.4568	23.196
BRD8_1	13.6177	12.9226	11.9715	8.44795
BRD9_1	11.1578	8.81011	9.35709	4.8047
BRDT_1	0	0	0	0
BRE_1	16.5225	14.9913	17.8375	10.3887
BRF1_1	13.4861	12.6904	15.4331	7.28855
BRI3BP_1	120.18	118.214	107.6	54.052
BRICD5_1	1.84212	0	0.814165	0
BRINP1_1	2.09673	1.37601	1.39004	0.915515
BRINP2_1	0.112502	0	0	0
BRINP3_1	0	0.0656743	0	0
BRIX1_1	36.0178	37.2519	36.4968	15.9334
BRMS1L_1	12.8357	13.7955	17.019	8.1357
BROX_1	13.5927	13.2949	12.3906	7.98959
BRPF1_1	1.59245	0.84218	1.13951	0.356578
BRPF3_1	15.9599	12.0853	15.8379	3.94458
BRS3.5_1	0	0	0	0
BRSK2_1	0.101993	0	0	0.137029
BRSK2_2	0	0	0.196846	0
BRT-1_1	33.6376	29.4083	21.7604	13.5072
BRT-1_2	26.9048	23.3914	18.7176	12.802
BRWD1_1	11.5459	11.6972	13.5377	6.44999
BRWD3_1	14.0527	13.4923	11.8802	6.84205
BSDC1_1	22.8814	24.0573	25.0162	9.47667
BSG_1	848.141	828.202	894.23	454.765
BSN_1	0.194168	0.367575	0.493447	0.228259
BSND_1	0	0	0	0
BSPRY_1	3.93307	2.97824	3.65044	2.50996
BST1_1	59.6907	125.432	73.9971	40.5865
BST1_2	0.770025	3.10979	1.81509	0.68969
BTAF1_1	16.0107	14.3816	15.8469	7.64989
BTBD10_1	4.74796	3.99477	7.06482	2.60473
BTBD10_2	0.78199	1.69185	0.592487	1.27574
BTBD11_1	0.477167	0.240883	0.35149	0.160269
BTBD17_1	0.581099	0.146675	0.385243	0.390356
BTBD19_1	1.19555	0.603537	0.528399	0.401558
BTBD1_1	0.535162	0	0	0
BTBD1_2	22.1687	23.9468	25.9171	9.6077
BTBD2_1	14.5718	15.6317	13.4173	9.78865
BTBD3_1	7.20103	6.42504	9.32589	3.59987
BTBD6_1	0.816131	0	0.865695	0.767535
BTBD7_1	7.4326	7.06872	9.35637	3.54405
BTBD9_1	10.5373	13.789	14.57	5.69444
BTBD9_2	2.00352	2.76809	1.30495	0.495849
BTC_1	0.707029	0	0	0.316633
BTD_1	24.5907	25.8169	25.5472	13.5574
BTF3L4_1	2.26921	2.67293	1.00292	0.762175
BTF3L4_2	102.54	104.075	99.9746	45.1733
BTG1_1	112.6	104.095	111.439	84.5723
BTG2_1	81.4709	76.8208	72.9673	46.5915
BTG4_1	0	0	0	0
BTK_1	5.57377	2.46203	3.79781	0.936051
BTN1A1_1	2.45649	2.48017	1.40502	0.776546
BTRC_1	5.85496	9.60602	9.57458	4.03143
BUB1_1	5.5714	3.7315	3.36446	7.52228
BUB1B_1	7.20477	6.34559	6.2331	11.8936
BUB3_1	37.7819	40.9372	42.7063	24.7611
BUD13_1	15.5307	19.0309	16.075	8.91695
BUD31_1	82.0146	62.7576	88.2673	44.2683
BVES_1	0.415325	0.419328	0.642466	0.557993
BYSL_1	50.4867	44.9663	48.8346	18.9557
BZW1_1	385.473	353.396	404.164	221.644
BZW2_1	32.3425	29.4196	36.8149	17.9344
c-met_1	0.0628872	0.0634933	0.555886	0.126734
c-met_2	10.508	13.7069	11.1868	9.8411
c-mos_1	0.257897	0	0	0
c-myb_1	3.19157	2.14822	4.26791	1.53925
c-src_1	17.9176	18.4316	21.3665	5.45036
C10H15ORF44_1	34.6483	38.1228	32.1546	18.0513
C10H15ORF44_2	0.123199	0.746321	0.762308	0.165519
C10orf107_1	0.370441	1.87006	0.654896	0.248845
C10orf11_1	1.06001	0.987903	1.15322	0.383421
C10orf54_1	3.64983	1.68088	2.49043	1.20439
C10ORF57_1	156.699	159.517	152.479	81.34
C10ORF58_1	103.235	123.643	156.811	98.8719
C10orf67_1	0	0	0	0
C10orf71_1	0	0	0	0.0424914
C10orf76_1	18.6963	17.1206	22.2146	10.0475
C10orf88_1	8.2154	9.09214	9.63603	3.50227
C11H16ORF70_1	13.2258	11.3163	14.4649	8.5833
C11H16ORF80_1	35.0243	27.2928	31.5828	16.1062
C11H16ORF87_1	13.9062	15.3166	19.8912	7.30341
C11H19ORF12_1	36.1874	29.8792	34.0207	18.4378
C11orf16_1	0.477587	0.482191	0.844319	0.160411
C11orf1_1	0	0	0.368253	0
C11orf24_1	41.7603	41.2605	57.8841	24.8326
C11orf49_1	1.09411	1.93315	0.725347	0.734973
C11orf57_1	16.9507	21.3397	16.4633	8.01285
C11ORF61_1	9.89993	6.27159	6.52033	3.78155
C11orf63_1	0.0627997	0	0	0
C11orf74_1	22.9288	20.8055	17.1891	10.9182
C11ORF75_1	10.4151	7.22938	5.75396	8.74547
C11orf87_1	2.22569	2.24714	1.63948	0.498372
C11orf88_1	0	0	0	0
C11orf91_1	0.606477	0	0	0
C12H3ORF19_1	12.9525	11.4885	11.1283	5.04165
C12H3ORF37_1	22.9342	20.6061	26.782	11.3073
C12orf29_1	9.59328	7.9247	10.6641	5.27263
C12ORF32_1	0.972324	0.490848	0.429739	1.63291
C12orf40_1	0.470125	0.237328	0	0.157904
C12orf43_1	4.55879	3.68218	4.02971	2.44991
C12orf45_1	32.7273	33.0428	34.5282	14.5383
C12orf50_1	21.6981	14.5464	17.3386	8.51226
C12ORF57_1	118.094	127.551	127.451	52.2103
C12orf66_1	14.1527	16.3962	17.4104	4.68784
C13H5ORF15_1	52.7101	62.5673	53.6235	33.0158
C13H5ORF41_1	2.14971	4.19617	1.52018	3.12884
C13H5ORF41_2	0.371967	0.250368	0.657595	0.249871
C14H17ORF103_1	6.49102	4.45308	6.69397	3.07462
C14orf105_1	0.521088	0.526111	0.460612	0.350043
C14orf159_1	10.6107	6.31041	14.1332	8.983
C14orf1_1	102.594	112.039	113.822	50.1648
C14orf37_1	0.611466	0.705554	0.617715	0.234717
C14orf39_1	0.0855583	0	0	0.0574742
C14orf79_1	0.44085	0.22255	0.194843	0
C14orf80_1	3.36426	1.85274	2.8116	1.72578
C15H12ORF49_1	17.9681	12.4607	16.6849	5.05971
C15H22ORF25_1	15.3076	16.1782	16.617	9.6816
C15ORF23_1	10.6478	13.438	9.62592	17.7192
C15orf39_1	1.12549	0.909068	0.994865	2.11694
C15orf40_1	21.4281	15.3775	22.6551	8.96123
C15orf43_1	0	0	0	0
C15orf43_2	0	0	0	0
C15orf48_1	2.75615	1.25222	1.58358	0.740584
C15orf59_1	0	0.183615	0.482266	0
C15orf61_1	10.8089	7.46687	10.0573	6.11448
C15orf62_1	0	0	0	0
C16ORF45_1	1.79809	1.45234	0	0.48315
C16orf52_1	2.68643	2.16986	5.22423	1.08277
C16orf59_1	6.75815	5.64686	6.3858	3.13091
C16ORF5_1	32.5658	31.0928	58.1984	11.8893
C16ORF61_1	6.41402	13.7612	13.111	12.3874
C16orf62_1	27.3211	32.1969	27.8718	14.3214
C16orf72_1	45.3713	47.2583	61.4276	26.0417
C16orf89_1	0	0.268568	0	0
C16orf96_1	1.37808	1.39136	3.04535	1.15716
C17H9ORF114_1	22.0589	17.6636	22.0202	9.8362
C17H9ORF16_1	37.6795	35.8327	41.4604	15.1238
C17H9ORF7_1	10.8572	8.70502	12.1376	3.11042
C17orf105_1	2.71698	6.85791	6.00413	1.52095
C17orf58_1	0.227556	0.22975	0	0.305724
C17orf62_1	12.9395	7.38413	8.28825	4.787
C17orf64_1	0	0	0	0
C17orf75_1	9.2058	12.9408	14.0214	6.89758
C18H17ORF106_1	11.3232	4.62157	8.73127	8.0919
C18H17ORF67_1	0	0	0	0.38296
C18H17orf70_1	7.34045	9.23862	6.93295	4.18795
C18orf21_1	13.2474	12.5883	17.5649	9.16073
C18orf32_1	58.613	57.9944	37.3036	22.0492
C18orf42_1	0	0	0	0
C18orf63_1	0	0	0	0.161982
C18orf8_1	25.8663	16.2442	22.208	10.9742
C19H17ORF85_1	10.8	7.70556	9.73751	4.69154
C19orf25_1	56.7836	55.6023	59.7781	22.8101
C19orf35_1	0.625386	0.210471	0.921342	0.140035
C19orf44_1	3.84405	2.87489	1.88773	2.1997
C19orf45_1	0.186496	0.188293	0	0.250559
C19orf70_1	77.4209	83.4635	80.7476	50.0636
C1D_1	3.96343	4.00164	2.14727	1.37417
C1D_2	16.0549	11.3467	19.6317	6.65071
C1GALT1_1	18.632	19.1426	20.2851	6.97379
C1GALT1C1_1	27.1357	23.9726	27.9842	10.127
C1H11ORF54_1	90.0043	93.0354	119.682	67.3968
C1H11ORF67_1	16.347	12.199	15.3922	6.44548
C1H11ORF70_1	0.169882	0	0.300332	0.228238
C1H11ORF73_1	50.2668	49.4416	49.8796	23.3101
C1H12ORF23_1	34.4628	31.7083	36.4411	12.6332
C1H12ORF4_1	14.6106	13.7489	10.6579	5.14558
C1H12ORF4_2	1.15231	1.16341	3.1406	1.1611
C1H12ORF73_1	31.8579	30.8467	33.0078	11.402
C1H21ORF33_1	125.222	117.895	128.122	61.4064
C1H21ORF59_1	18.0911	13.3367	10.9148	10.0309
C1H21ORF91_1	2.02841	1.91996	2.07315	1.02194
C1H22ORF40_1	12.2031	9.3872	8.21853	5.07463
C1H2ORF49_1	6.89999	5.58634	7.01983	3.06092
C1H7ORF60_1	1.81587	1.37503	2.20705	0.914866
C1orf100_1	0.414055	0	0	0
C1orf101_1	0.0933444	0	0	0.0627045
C1orf101_2	0.199112	0.201031	0.176003	0
C1orf109_1	4.03565	6.11182	3.92401	3.25316
C1orf112_1	2.8051	4.75394	2.21388	1.88434
C1orf116_1	68.1782	58.4938	54.1824	31.9303
C1orf123_1	14.4364	11.7046	15.6612	10.212
C1orf131_1	15.044	13.4021	14.0803	2.97232
C1ORF146_1	0	0	0	0
C1orf159_1	2.62905	2.33265	1.69013	1.87311
C1orf168_1	27.9476	26.6228	23.0292	16.9708
C1orf174_1	8.94746	8.768	9.65367	6.01049
C1orf198_1	7.80881	9.46089	8.51313	4.72104
C1orf216_1	1.44038	1.63605	2.70558	0.725688
C1orf21_1	3.87227	5.66217	5.42937	2.69091
C1orf228_1	2.70169	1.25895	1.10222	0.279211
C1orf35_1	6.29749	6.72004	5.7929	2.37313
C1orf43_1	31.303	29.2235	28.4281	14.1146
C1orf50_1	12.8347	11.6839	10.7872	7.34973
C1orf53_1	7.38008	5.7317	10.5381	3.05083
C1orf74_1	2.05146	4.83287	3.92896	3.21551
C1orf94_1	0	0	0	0
C1ORF95_1	1.84631	3.10684	1.63203	1.24027
C1QA_1	113.307	57.084	58.4754	37.2115
C1QB_1	100.129	49.053	43.6001	32.9684
C1QBP_1	421.862	365.34	364.193	231.444
C1QL1_1	0.547423	0.368467	0.322594	0.122578
C1QTNF1_1	6.48481	5.72029	5.79254	4.44791
C1QTNF2_1	0.970968	0.871401	1.52583	0.869669
C1QTNF4_1	0.238164	0	0	0.479963
C1QTNF5_1	9.16148	9.24978	8.56542	3.43219
C1QTNF7_1	3.26861	5.33096	4.22277	2.19571
C1QTNF8_1	0.997393	0.251752	1.32246	0.335002
C1S_1	685.119	871.889	965.784	389.052
C20H20ORF108_1	22.8566	22.6857	26.3678	9.62878
C20H20ORF111_1	21.5544	18.01	18.1768	9.31997
C20H20ORF11_1	16.1336	15.1713	15.4496	7.70337
C20H20ORF24_1	62.1974	58.5773	59.1077	34.9279
C20H20ORF43_1	68.0481	52.0227	56.4376	20.8806
C20H20ORF4_1	25.4416	20.077	24.0399	9.62569
C20orf194_1	17.8418	16.3286	15.9237	5.79934
C20orf195_1	0	0	0	0.192493
C20ORF7_1	17.8949	18.0674	15.1202	8.66218
C20orf85_1	0	0.363084	0.317881	0
C20orf96_1	0.622034	0.209343	0.366561	0.139285
C21H1ORF144_1	46.859	43.9777	59.983	37.453
C21H1orf158_1	0	0	0	0
C21orf140_1	0	0	0	0
C21orf58_1	0.282075	0	0	0
C21orf62_1	3.77849	0.847759	1.48443	2.53822
C22H2ORF42_1	7.96808	7.30228	8.6687	4.69381
C22orf23_1	0.404771	0.817346	0	0.271907
C22orf39_1	22.276	18.2737	11.076	8.88486
C26H6ORF106_1	82.9106	83.5952	80.6571	51.5051
C26H6ORF125_1	50.0624	67.2018	57.3268	31.7189
C26H6ORF130_1	18.5143	17.0673	20.2079	12.0045
C26H6ORF89_1	35.2938	32.8619	32.0588	18.4137
C28H19ORF10_1	118.111	135.039	109.315	73.5364
C2_1	214.825	166.168	174.111	137.621
C2CD2_1	12.511	13.0319	22.079	5.77056
C2CD2L_1	11.3905	15.7315	12.5381	7.50722
C2CD3_1	1.93679	2.0641	1.5852	0.987833
C2CD4C_1	0.215427	0	0	0
C2CD5_1	10.0721	9.23624	10.0875	5.27623
C2H18ORF19_1	34.441	34.7729	41.7651	15.9059
C2H18ORF1_1	41.9083	21.3369	23.4299	2.40616
C2H18ORF1_2	18.4484	10.6808	16.0793	2.51323
C2H3ORF39_1	1.71783	2.36507	1.38042	0.524527
C2H3ORF75_1	10.6744	9.45374	12.7462	4.78037
C2H7ORF64_1	3.88416	3.10768	2.72079	0.541533
C2orf40_1	4.04947	4.35228	7.8518	3.24675
C2orf44_1	2.25011	1.57278	1.68297	0.988303
C2orf47_1	61.53	64.8571	63.0327	34.8653
C2orf50_1	0	0.0595518	0	0.0396223
C2orf54_1	0	0.367229	0	0
C2orf70_1	0	0	0	0
C2orf71_1	0.056251	0	0	0.0377868
C3AR1_1	1.48055	1.94326	1.30872	0.696195
C3H20ORF3_1	204.396	123.557	176.646	88.7665
C3H20ORF72_1	8.57508	10.0247	8.7767	6.51829
C3H20ORF94_1	2.87122	4.52953	2.69662	3.49587
C3H2ORF43_1	21.9491	23.5196	23.2913	16.1354
C3H6ORF120_1	19.0679	13.7922	15.5971	9.46331
C3H6ORF138_1	0	0	0	0
C3H6ORF154_1	0.569689	0.766906	0.335715	0.382691
C3H6ORF203_1	66.4207	52.7757	60.1017	32.7378
C3H6ORF72_1	101.547	104.634	100.306	49.383
C3orf14_1	2.32108	2.73402	3.41949	1.81906
C3orf17_1	11.7226	7.10135	11.7437	3.14988
C3orf18_1	3.70384	1.24651	2.91021	1.38226
C3orf30_1	0	0	0	0
C3orf33_1	4.86901	6.05039	4.30393	2.76759
C3orf38_1	9.74852	8.88557	10.532	5.18432
C3orf52_1	8.90275	12.172	14.4275	7.35099
C3orf58_1	4.82808	3.60297	2.59776	1.97417
C3ORF64_1	4.93898	4.12683	7.52719	3.08897
C3orf67_1	0	0	0	0.0572391
C4_1	260.563	222.243	257.918	144.699
C4BPA_1	30.088	25.1165	31.0287	14.5313
C4BPA_2	1.63058	0.117592	1.44134	0
C4H4ORF29_1	17.8645	17.045	17.799	10.8459
C4H4ORF41_1	15.6874	15.1581	17.9293	5.84536
C4H4ORF52_1	111.907	101.032	118.501	42.0769
C4H8ORF40_1	37.9065	33.4329	44.0985	15.5125
C4orf19_1	0.0727349	0	0.0642935	0
C4orf27_1	30.7612	32.94	29.8004	24.5255
C4orf33_1	3.21415	1.62256	1.7757	1.88923
C4orf45_1	0	0	0.910131	0
C4orf47_1	0.112971	0	0	0.113833
C4orf48_1	11.6404	6.18557	8.66478	4.11552
C5_1	246.028	257.113	228.372	120.874
C5H11ORF10_1	220.56	199.368	176.078	125.278
C5H11ORF2_1	12.131	12.8119	11.7813	7.50569
C5H11ORF46_1	0.594494	2.4009	0.525499	0.599031
C5H11ORF46_2	6.10983	4.88842	7.23494	3.79454
C5H11ORF58_1	179.803	195.81	175.598	74.7592
C5H14ORF129_1	5.21454	6.73404	3.96618	3.74728
C5H14ORF166_1	129.546	117.831	123.087	58.4629
C5H14ORF169_1	11.6953	9.68867	10.2055	4.83471
C5H15ORF29_1	5.4727	4.59258	6.09406	2.72143
C5H15ORF41_1	14.5873	12.3682	15.8864	5.84697
C5H15ORF57_1	24.2585	27.4541	26.729	12.506
C5H15ORF57_2	0.627479	0.844703	0.986054	0.655685
C5orf22_1	12.6604	13.2343	15.9388	4.20939
C5orf24_1	43.049	42.0619	46.2362	27.9855
C5orf28_1	10.0238	8.6099	5.55432	4.82402
C5orf30_1	1.33395	1.97532	1.7294	0.955827
C5orf34_1	3.37908	1.99993	2.88391	1.87855
C5orf42_1	2.67824	2.43365	2.48578	1.54424
C5orf49_1	0	0	0	0
C5orf63_1	5.88039	5.54127	4.76477	2.50178
C6_1	166.774	160.105	146.936	69.752
C6H10ORF32_1	12.7168	14.3498	12.8278	4.32152
C6H10ORF46_1	11.9694	13.0419	13.0943	5.73182
C6orf132_1	26.3719	30.5054	23.5428	17.0115
C6ORF162_1	12.6934	15.6637	22.7521	10.6585
C6orf163_1	0.955849	0.482531	0.506949	0.385258
C6ORF192_1	20.8408	16.2723	21.4925	7.74663
C6orf52_1	40.2416	34.9159	39.6471	16.8953
C6orf58_1	0	0	0	0.0907261
C6orf62_1	70.3929	69.0262	59.5374	40.0941
C7_1	22.0516	22.2642	27.1045	8.0587
C7H2ORF69_1	3.08068	3.57693	4.08472	1.86252
C7H2ORF76_1	6.47375	6.21731	7.39727	3.6063
C7orf25_1	9.66575	9.9114	10.68	5.07267
C7orf26_1	7.55457	6.44382	7.48374	4.28734
C7orf31_1	0	0	0	0
C7orf50_1	20.0659	12.9817	14.6374	9.16073
C7orf55_1	19.0657	21.3548	21.3295	13.6079
C7orf57_1	0	0	0.29298	0
C7orf62_1	0	0.276723	0.484544	0.184115
C7orf72_1	0	0	0	0
C8A_1	1038.17	1419.28	1486.26	686.38
C8B_1	542.252	708.418	686.607	262.216
C8G_1	121.241	151.925	195.572	78.9637
C8H1ORF27_1	16.975	15.7104	16.2554	12.1497
C8H1ORF52_1	17.7073	12.6454	13.3617	5.80242
C8orf22_1	700.652	670.262	968.787	603.348
C8orf34_1	1.14668	0.267168	0.545782	0.533274
C8orf37_1	1.21978	0.410514	0.718813	0.546264
C8orf46_1	0	0	0	0
C8orf4_1	336.818	258.719	256.076	127.979
C8orf88_1	0	0	0	0
C9H21ORF2_1	34.4527	31.2088	28.4619	13.4104
C9H2ORF82_1	0	0	0	0
C9orf152_1	21.0079	51.9655	28.2261	24.1318
C9orf172_1	0.340191	0.34347	0	0.15235
C9orf24_1	0	0	0	0
C9orf3_1	3.21097	4.0524	4.65168	1.97724
C9orf64_1	9.81496	12.9587	16.1282	5.49437
C9orf72_1	3.20622	3.0348	3.07029	1.39099
C9orf78_1	24.9998	31.1381	36.3487	14.9103
C9orf84_1	0	0.0622642	0.0545125	0
C9orf85_1	4.5248	6.20836	6.461	2.41606
C9orf91_1	14.3183	9.13031	12.6566	5.73729
C9ORF9_1	0	0.720427	0.315368	0.239665
C_1	27.1023	22.0072	23.8549	14.0226
CA10_1	1.58098	1.39669	1.39749	0.829711
CA12_1	0	0	0	0
CA13_1	21.2786	9.71181	13.6559	7.0491
CA14_1	0	0.678979	0.198149	0.150584
CA2_1	58.6465	57.3078	54.6738	26.4752
CA3_1	0.158482	0	0.0933923	0.0354869
CA4_1	52.0129	20.7869	84.1943	21.2551
CA6_1	0.346503	0.524764	0.612577	0.93106
CA7_1	0	0.168767	0	0
CA8_1	0.840752	1.62697	0.743176	0.564779
CA9_1	89.287	40.2932	60.1899	34.8363
CAAP1_1	10.3375	10.1826	8.46914	4.57305
CAB39_1	29.3798	28.3173	30.324	13.8191
CAB39L_1	2.5177	2.96562	5.19283	2.06711
CABIN1_1	11.5759	14.5829	13.5402	7.68219
CABLES1_1	8.41158	12.4832	16.3936	11.6414
CABLES2_1	1.27132	2.18208	2.92182	1.02482
CABP1_1	0.337646	0.681801	0.447689	0.113408
CABP2_1	3.23071	5.6341	3.37499	3.55131
CABP4_1	0.372992	0	0	0.501118
CABP7_1	0.235267	0.475069	0.207962	0.474125
CACHD1_1	2.23147	3.16635	1.91918	1.45849
CACNA1C_1	0.417655	0.42168	0.469869	0.22955
CACNA1D_1	2.88573	2.22801	5.92691	2.87925
CACNA1E_1	0.457516	0.490796	0.278037	0.364964
CACNA1G_1	0.0495639	0.100083	0.153341	0.0998842
CACNA1H_1	0.621939	0.920969	0.659709	0.41779
CACNA1I_1	0.0247751	0.0250139	0.0218998	0
CACNA1S_1	0.73743	0.509421	0.651846	0.0521444
CACNA2D1_1	0	0.165398	0	0
CACNA2D1_2	0.519381	0.852129	0.803429	0.261672
CACNA2D2_1	5.69434	4.34815	5.03347	2.50727
CACNA2D3_1	0.157774	0.106196	0.139463	0.0353284
CACNA2D4_1	0	0	0	0
CACNB1_1	1.95801	3.163	3.46153	2.6306
CACNB2_1	1.32143	0.821028	2.06659	0.546264
CACNB4_1	0	0	0.402971	0
CACNB4_2	0.764949	0.965403	1.01426	0.256929
CACNG1_1_1	0	0	0.0758924	0
CACNG1_2_1	0	0	0	0
CACNG2_1	0.631557	0.931941	0.257658	0.0652694
CACNG3_1	0	0	0	0.492303
CACNG4_1_1	0.215556	0	0	0.0362002
CACNG4_2_1	0	0	0.0536933	0.0408044
CACTIN_1	50.5388	47.6931	55.8417	15.7514
CACYBP_1	34.3114	33.0967	35.2902	22.449
cad19_1	0.0960596	0.0969855	0.169822	0
cad19_2	0.124655	0.0839043	0.146917	0.0279125
CAD_1	2.88493	6.17105	4.49511	1.83942
CADM1_1	21.2563	15.6731	14.8606	11.7694
CADM2_1	0	0.104832	0	0.0697492
CADM3_1	17.4638	17.8412	19.9521	9.32018
CADPS2_1	1.9003	2.51818	1.52227	0.837724
CADPS_1	0.368258	0.371807	0.0542531	0.329838
CALB1_1	0	0.126575	0	0.126323
CALB2_1	1.156	0.291785	0.127729	0.194136
CALCA_1	3.99006	5.63993	7.05397	2.14427
CALCA_2	2.99549	2.41949	3.17741	0
CALCOCO2_1	28.5181	30.042	32.6903	15.6582
CALCR_1	0.315241	0	0	0
CALCRL_1	9.1132	12.9566	9.69953	5.9969
CALD1_1	25.3498	21.4731	24.6865	13.9983
CALHM1_1	0	0	0	0
CALHM2_1	1.07457	1.44657	0.31662	0.120308
CALHM3_1	0	0	0.263327	0
CALM1_1	137.65	120.413	144.631	67.0913
CALM_1	394.099	373.487	371.87	249.714
CALML3_1	0	0	0	0
CALML4_1	141.734	107.81	126.643	78.6968
CALN1_1	0	0	0	0
CALR3_1	17.7955	30.7388	23.311	18.1474
calsyntenin-1_1	1.21095	1.1644	0.713608	0.348627
calsyntenin-1_2	9.5006	8.63798	11.3439	4.14334
CAMK1_1	6.19226	8.89699	9.26301	3.51973
CAMK1D_1	4.7683	4.87369	3.79861	1.77951
CAMK1G_1	0.118768	0.119913	0.104984	0.159567
CAMK2A_1	1.23791	0.937379	0.957458	0.519731
CAMK2A_2	0.946274	1.11463	1.25468	0.211888
CAMK2D_1	0.771487	0.194731	0.852438	0.259125
CAMK2D_2	5.53839	5.05639	6.56221	2.92886
CAMK2G_1	6.17172	7.25903	6.41155	3.20558
CAMK2G_2	1.13026	0.760771	1.99817	0.632716
CAMK4_1	0.596458	2.25828	1.97713	0.901516
CAMKK1_1	8.30188	7.7723	11.3411	2.33213
CAMKK2_1	27.9372	24.2562	27.5466	11.9426
CAMKV_1	0.659396	0.887669	0.388579	0
CAMLG_1	19.0574	18.5699	19.5879	10.569
CAMSAP1_1	2.76029	2.29509	2.29641	1.14526
CAMSAP2_1	7.43846	8.13056	9.11947	3.6064
CAMTA1_1	0.901513	2.61683	0.946302	1.21119
CAND1_1	43.3746	48.927	52.9497	21.25
CAND2_1	19.0387	15.6181	18.1815	7.30821
CANT1_1	10.7575	9.98729	9.18111	5.39903
CANX_1	189.211	247.19	216.72	154.764
CAP1_1	68.4309	62.1537	64.7807	30.9535
CAP2_1	0.562587	0.56801	0.497295	0.251947
CAPN13_1	4.77216	2.18498	0.588601	1.19283
CAPN14_1	0.127853	0	0.113014	0
CAPN15_1	16.3312	12.56	15.6866	7.56456
CAPN1_1	42.2211	33.4068	39.0915	18.2444
CAPN2_1	1.49265	0.75352	1.20947	0.752022
CAPN3_1	0.0855854	0.0864103	0.151305	0.114985
CAPN5_1	4.3348	3.43874	6.21675	2.4365
CAPN6_1	0.636944	0.551214	0.160863	0.42787
CAPN7_1	4.74935	4.63529	5.73747	2.28645
CAPN8_1	0.352441	0	0.103846	0.157836
CAPN9_1	0	0.104792	0	0
CAPRIN1_1	118.512	130.284	140.055	70.3818
CAPRIN2_1	3.30303	3.27834	3.563	1.20343
CAPS2_1	1.81187	1.82933	2.03838	1.77037
CAPSL_1	19.8781	13.6322	12.2666	8.5662
CAPZA1_1	59.3815	49.2814	55.7876	24.2263
CAPZA2_1	48.9842	42.35	51.4546	23.7046
CAPZA3_1	0	0	0	0
CAPZB_1	75.0631	59.6921	63.4976	33.8871
CAPZB_2	29.2195	45.2852	43.9246	24.2541
CARD10_1	7.1091	8.04764	11.6159	2.96664
CARD11_1	1.8174	0.851924	1.43435	1.04644
CARD19_1	3.53471	3.79183	3.46622	1.92925
CARD8_1	8.13426	5.9608	6.0305	1.85079
CARD9_1	4.33653	4.37833	2.41352	1.72627
CARF_1	3.20403	1.77398	3.19762	0.902586
CARHSP1_1	15.247	15.1395	12.3636	5.0788
CARKD_1	85.0748	82.7955	89.5437	38.1487
CARS2_1	47.9575	41.789	52.1121	27.0858
CARS_1	18.9738	14.3896	16.6172	8.16432
CARS_2	1.95518	1.64502	2.68841	1.89713
CASC1_1	1.2253	0.475813	0.916467	0.633156
CASC4_1	25.1816	32.895	29.7491	12.5867
CASC5_1	4.09749	3.7755	3.86809	3.26025
CASD1_1	1.24217	1.46316	1.647	0.417215
CASD1_2	9.32941	6.88336	8.35239	3.21388
CASK_1	21.9235	19.4949	25.6018	9.50288
CASKIN1_1	0.0472092	0.0953285	0.125191	0.095139
CASKIN2_1	9.66082	7.88492	7.6703	5.24616
CASP10_1	3.37436	4.2586	4.32497	1.47338
CASP18_1	7.0023	7.95352	5.31921	3.45437
CASP2_1	10.1126	8.20294	8.63332	5.39969
CASP3_1	1.66471	2.05425	1.4715	2.11229
CASP3_2	8.05901	6.20834	7.28841	4.78782
CASP6_1	13.5707	14.9586	13.8666	6.85806
CASP7_1	12.2907	10.9081	11.5652	7.12442
CASP8_1	11.2654	7.81961	5.47688	5.58109
CASP8AP2_1	5.03856	4.0635	4.67106	2.18766
CASP9_1	13.7241	19.3691	17.0882	8.22789
CASQ2_1	0.259131	0.261629	0.229057	0.69629
CASR_1	0	0.0521362	0	0
CASS4_1	1.21234	0.111275	0.876793	0
CAST_1	11.2436	8.16918	8.54542	4.72941
CAST_2	0.267846	0.540855	1.06542	0.80967
CASZ1_1	0.400951	0.506019	0.841741	0.437678
cat-1_1	9.23427	4.96434	9.54066	1.69177
CAT_1	190.141	174.243	210.194	107.88
CATHB1_1	0.942432	0.317172	0.277685	0.211028
CATHL1_1	19.4915	9.48825	6.461	5.14387
CATHL2_1	31.2867	10.8925	10.9669	7.24724
CATIP_1	0	0.497547	0	0.165519
CAV1_1	21.5914	6.81235	10.338	6.94989
CAV2_1	5.71477	3.10684	2.72005	1.87024
CAV3_1	0	0	0	0
CBFA2T2_1	5.7646	4.65613	3.69429	1.06491
CBFA2T3_1	2.67029	3.18622	1.60935	1.3861
CBFB_1	31.7227	19.0314	26.0091	9.57399
CBL_1	26.7135	18.0491	20.2014	7.43726
CBLB_1	2.92005	4.85586	4.32724	1.78848
CBLL1_1	4.8463	5.05477	5.02733	3.04028
CBLN1_1	0	0	0.343915	0.522718
CBLN2_1	0.697918	0	0	0
CBLN4_1	0.149115	0	0	0.100168
CBR1_1	123.008	158.921	257.658	83.0227
CBR4_1	22.9939	20.5108	24.2719	13.4967
CBWD1_1	6.88657	7.13433	7.04013	3.37906
CBX1_1	13.1565	12.6994	9.32921	8.2552
CBX1_2	28.2481	20.8494	22.3866	12.4324
CBX2_1	0.114307	0.577041	0	0
CBX3_1	38.8075	39.3553	43.6591	23.1212
CBX4_1	20.4514	18.7367	11.7171	3.94341
CBX7_1	0.935056	1.3217	0.991842	0.502502
CBX8_1	2.39514	2.9161	2.30398	1.5143
CBY1_1	16.0108	16.3994	17.6395	9.66423
CC2D1B_1	20.6136	22.6397	22.9321	12.3612
CC2D2A_1	4.52516	3.62159	2.43901	1.66818
CCAR1_1	42.7978	40.0505	37.6925	22.8105
CCBE1_1	5.94645	8.45145	5.05415	3.44146
CCBL1_1	55.1586	40.5425	42.9062	22.0342
CCBL2_1	24.6175	19.6997	22.0828	18.7418
CCDC101_1	54.1895	57.2201	55.0374	20.4435
CCDC102A_1	7.92562	5.94089	3.71519	2.98471
CCDC102B_1	0.205613	0.415189	0.3635	0.552485
CCDC104_1	14.7104	16.6916	18.6696	8.83918
CCDC109B_1	2.2276	2.24907	3.56893	1.21582
CCDC111_1	7.10771	4.47043	4.94385	5.00945
CCDC112_1	4.79463	3.36754	4.42244	1.40035
CCDC113_1	0.191779	0.580883	0.508565	0.128828
CCDC117_1	7.24874	9.40963	7.78049	6.26062
CCDC122_1	0.393736	0.397531	0.34804	0
CCDC125_1	0.523101	0.880239	0.462391	0.351396
CCDC126_1	24.85	21.2769	24.4425	10.4741
CCDC127_1	14.423	11.7406	12.271	5.14714
CCDC127_2	0.243299	0.491289	0.215063	0.163437
CCDC12_1	78.2194	59.6592	59.3714	34.4108
CCDC132_1	3.63479	5.83836	4.96546	1.14685
CCDC132_2	4.38502	2.38393	4.65133	4.21456
CCDC134_1	38.647	38.4887	36.9505	16.2479
CCDC137_1	15.9159	12.052	12.8964	4.15785
CCDC13_1	0.878788	1.64776	3.55107	0.758995
CCDC141_1	0.957632	0.219741	0.384769	0.204684
CCDC148_1	0.2837	0.286435	0.125387	0
CCDC149_1	3.40997	2.12646	4.34402	0.741098
CCDC14_1	7.3952	4.97765	5.7299	2.88253
CCDC152_1	1.17226	1.18356	0.690807	1.04996
CCDC152_2	1.77685	0.717591	0.628253	0.954886
CCDC153_1	0.322756	0	0.285297	0
CCDC157_1	0	0.650029	0.113821	0.0864983
CCDC157_2	0.11637	0.469965	0.102864	0.703546
CCDC157_3	0	0.359424	0.209785	0.0797133
CCDC15_1	10.3089	8.73549	5.69528	7.667
CCDC167_1	22.4854	20.9934	30.348	11.6939
CCDC170_1	0	0	0	0.102801
CCDC171_1	0.890764	1.41326	1.18108	0.598374
CCDC172_1	0	0	0	0
CCDC173_1	2.91174	1.7293	1.36261	0.805402
CCDC175_1	0	0	0	0
CCDC177_1	0	0	0.604456	0
CCDC177_2	1.49816	1.32352	1.48982	1.00639
CCDC178_1	0	0	0	0
CCDC180_1	0	0	0.0517321	0
CCDC181_1	1.21283	0.5566	0.87715	0.296264
CCDC183_1	0	0	0	0
CCDC186_1	8.88128	8.17569	10.3904	4.79623
CCDC189_1	8.40166	9.13516	7.99786	6.72921
CCDC18_1	1.23205	2.48785	0.458553	0.566278
CCDC18_2	0.935558	0.73467	1.31704	0.884507
CCDC191_1	4.52604	3.88908	3.31978	2.84632
CCDC25_1	66.2698	68.0621	61.9453	27.3754
CCDC27_1	0.625942	2.04177	1.61733	0.549858
CCDC28A_1	9.27036	7.88186	17.6828	8.19396
CCDC28B_1	13.3087	8.77519	12.2443	2.91925
CCDC30_1	4.64293	6.20429	4.46621	3.02718
CCDC33_1	0.199589	0.0503781	0.0882125	0
CCDC34_1	18.7001	13.4341	9.53644	10.6293
CCDC36_1	0	0	0.294421	0
CCDC39_1	0	0.0841237	0.0736506	0
CCDC3_1	0.646282	0.570947	1.07114	0.217071
CCDC40_1	0.503643	0.508498	0.593589	0.563874
CCDC43_1	19.5344	16.8643	20.5205	8.55804
CCDC47_1	77.0261	68.4438	63.4332	32.7579
CCDC50_1	77.4662	77.1838	67.4996	26.1903
CCDC51_1	15.0268	19.5511	17.5278	5.82765
CCDC53_1	41.5168	32.7329	37.2139	14.8063
CCDC58_1	38.8795	40.9759	50.3449	24.7429
CCDC59_1	6.85879	6.83725	8.82556	2.6828
CCDC60_1	0.120674	0	0	0
CCDC61_1	16.9245	17.0876	18.0134	13.1093
CCDC63_1	0	0	0	0
CCDC64_1	0.298394	0.602539	0.659407	0.200447
CCDC66_1	5.81797	4.40553	4.31083	1.66675
CCDC67_1	0.218645	0.110376	0	0
CCDC69_1	0.488207	0.164304	0	0.109318
CCDC6_1	32.7227	31.6017	36.6802	16.2473
CCDC71_1	10.9801	10.9298	13.8069	6.96042
CCDC71L_1	9.0264	9.11341	7.18094	4.24447
CCDC73_1	0.84755	0.256716	0.524429	0.113869
CCDC77_1	3.14613	3.97057	3.67489	3.54754
CCDC79_1	3.51983	1.77688	1.65937	0.551707
CCDC80_1	7.00136	7.87881	9.47659	3.42941
CCDC82_1	7.69866	8.11082	7.10105	5.9586
CCDC83_1	0	0.402358	0	0.133853
CCDC84_1	3.78527	5.58564	3.08858	1.36918
CCDC84_2	2.97901	3.3085	3.15993	1.60093
CCDC85A_1	1.36278	0.728425	1.13376	0.538502
CCDC85C_1	7.46221	4.92617	4.31288	2.50639
CCDC86_1	65.789	77.6913	96.5766	44.5886
CCDC88A_1	2.12178	1.11575	0.586103	0.415717
CCDC88C_1	7.21826	7.00872	7.35796	3.15694
CCDC89_1	0.425105	0	0.187884	0
CCDC90B_1	4.56718	4.10816	4.77114	3.23537
CCDC92_1	1.44519	1.09434	1.27746	0.121351
CCDC92_2	0	1.5623	0	0.296989
CCDC93_1	12.4677	14.3991	16.6501	9.03805
CCDC96_1	0.254743	0.514397	0	0.171125
CCK1R_1	0	0.114108	0	0
CCK_1	0	0.808882	0.708179	0.269091
CCKBR_1	0.272481	0.275108	0.0963432	0.366081
CCL19_1	9.97432	5.99942	14.2568	3.13631
CCL1_1	0.513837	1.03758	1.36261	0.345172
CCL20_1	0.647828	0.327036	0.572643	0
CCL4_1_1	0	0	0	0
CCL4_1_2	0	0	0	0.257657
CCL4_1_3	0	0	0	0
CCL4_1_4	0	0	0	0
CCL4_2_1	0	0.990588	0	0
CCL4_2_2	0.936997	0	0.414126	0.314716
CCLI10_1	101.081	23.725	27.3654	12.2774
CCLI5_1	0.326256	0.3294	0	0.438327
CCM2_1	15.1732	11.4896	12.5469	6.90469
CCM2L_1	1.77278	2.83396	2.61172	2.08403
CCNA1_1	0	0	0	0
CCNA2_1	32.5728	28.4692	25.0681	25.3645
CCNB2_1	27.2947	21.1518	24.9735	31.2022
CCNB3_1	15.1423	12.7071	10.7775	23.118
CCNC_1	32.4205	28.3435	35.1361	13.8515
CCND1_1	40.9438	37.4014	32.9366	17.1719
CCND2_1	20.4145	16.974	20.4336	7.86511
CCND3_1	13.3575	12.5054	12.4513	6.93363
CCNDBP1_1	33.6776	36.0023	33.9448	19.8592
CCNE1_1	9.82047	7.06821	8.25099	2.93923
CCNE2_1	3.62227	3.43554	2.13458	1.40098
CCNF_1	6.68622	4.77203	5.91024	6.11774
CCNG1_1	88.5177	92.787	97.5403	50.4439
CCNG2_1	7.47606	7.08053	6.14055	7.822
CCNH_1	15.748	13.7881	16.9654	8.01675
CCNI2_1	0.476327	0.721378	0.842092	0.159988
CCNI_1	198.008	190.332	203.8	118.892
CCNJ_1	6.89623	6.03434	7.51824	3.39722
CCNJL_1	0.532008	0.179045	0.156755	0
CCNK_1	17.5099	19.7343	23.3965	9.16368
CCNL1_1	58.7812	42.0464	51.7831	26.5028
CCNL2_1	47.9278	51.5791	52.0902	29.781
CCNO_1	0.468094	0.945211	0.413768	0.314444
CCNT2_1	15.6392	15.4169	14.5861	5.95599
CCNY_1	9.79528	12.2505	11.3957	5.22157
CCNYL1_1	65.0453	71.0289	71.8469	32.7174
CCP110_1	5.88216	6.08196	7.51734	4.04658
CCPG1_1	43.7326	49.276	49.713	15.4526
CCR10_1	0	0	0	0
CCR2_1	2.28838	2.05373	0.899022	0.512411
CCR4_1	0	0.241735	0	0
CCR5_1	1.51175	0.95395	0.66815	0.253881
CCR6_1	0.203297	0	0	0
CCR7_1	0.298032	0.300905	0.210755	0.160164
CCR8_1	0	0	0.476442	0
CCR8L_1	0	0	0.21108	0
CCR9_1	0	0	0	0
CCSAP_1	2.20708	2.39977	2.25108	1.71071
CCSER1_1	5.24181	2.64617	2.22406	1.33806
CCSER2_1	2.68386	0.280317	1.06348	0.186506
CCSER2_2	3.38241	6.22738	4.39685	2.33898
CCT2_1	43.3499	44.0826	41.4694	25.3196
CCT5_1	76.4623	72.1013	75.8137	43.6593
CCT6_1	162.333	180.733	161.634	89.4211
CCT7_1	142.597	128.312	127.027	82.6071
CCT8_1	170.845	161.556	169.296	92.4964
CCXCR1-L_1	0.268643	0.271232	0	0
CCZ1_1	30.1544	27.5814	34.8359	15.3427
CD1.2_1	8.24994	3.5931	3.00278	2.93396
CD101_1	0.253868	0.170876	0.224404	0.0568456
CD109_1	0.12476	0.188944	0.165421	0.0838083
CD14_1	0	0	0	0
CD151_1	49.1809	43.6517	48.6538	25.2203
CD164_1	178.996	186.6	191.681	108.402
CD180_1	1.88123	0.73864	0.554299	0.561654
CD1A1_1	0.700174	0.530192	0	0.235172
CD1A1_2	0	0	0	0.155342
CD200_1	7.00605	5.92207	5.54485	3.5024
CD200R1_1	1.1593	0.682774	0.426979	0.0648968
CD200R1L_1	0	0	0.654002	0
CD226_1	0	0	0.301088	0
CD247_1	1.86519	0.684789	0.599536	0.455619
CD274_1	2.23268	1.93217	1.12775	2.03546
CD276_1	3.19519	2.36572	2.0712	1.82442
CD28_1	3.5251	3.23553	0.849815	0.861093
CD2_1	0.211062	0	0.186566	0
CD2AP_1	2.50785	0.562672	3.89171	1.4226
CD2AP_2	39.7986	41.6303	60.1383	22.2189
CD300A_1	0.433962	1.75258	2.30158	0.583031
CD300A_2	1.16095	0.293036	0.769661	0
CD300A_3	5.01799	2.53318	1.90098	0.842714
CD300L-S1_1	0.582349	0	0	0
CD320_1	16.9245	16.518	24.4351	12.1271
CD320_2	6.60469	14.0776	3.89211	2.95782
CD34_1	3.83942	5.4726	1.59709	3.64115
CD36_1	221.813	182.781	208.81	140.66
CD38_1	2.93759	3.50516	3.30484	1.25576
CD3D_1	3.41048	1.72168	3.6176	1.8328
CD3E_1	1.59791	0.752878	0.847475	0.357801
CD40_1	5.59245	3.56612	8.32572	3.3613
CD40LG_1	0	0.306505	0	0
CD44_1	6.80693	3.12388	3.82896	1.16393
CD47_1	5.12742	8.08882	4.67398	4.4131
CD47_2	121.986	121.415	114.903	52.5958
CD47_3	58.0504	51.7832	58.602	50.1847
CD4_1	3.72081	6.12198	6.69977	2.96233
CD5_1	0.412793	0.138924	0.121628	0
CD72_1	0	0	0.187296	0.142336
CD72_2	0	0	0	0
CD79B_1	0.170417	0.172059	0.451915	0.457913
CD80_1	5.4583	2.14313	3.21655	0.611106
CD82_1	49.6298	47.4955	45.2587	24.6473
CD83_1	0.64349	0.41344	0.620517	0.039297
CD86_1	0	0	0	0
CD8A_1	0	0.173149	0.303185	0
CD8A_2	0.196797	0	0	0
CD8B_1	0.136008	0.137319	0	0.0913641
CD93_1	16.9317	17.7879	15.3711	7.60823
CD99_1	11.8758	6.29193	7.17158	3.87034
CD99L2_1	21.8208	11.9185	17.0749	10.0925
CD9_1	3.42414	4.60952	5.54902	2.1085
CDA_1	19.7523	17.3859	23.7275	7.03127
CDADC1_1	2.98354	2.43853	2.00936	0.858947
CDAN1_1	7.31341	7.12019	6.58007	3.50916
CDC123_1	25.9489	24.9132	24.3445	10.0524
CDC14A_1	8.14639	7.46335	6.80089	2.93887
Cdc14B_1	2.56675	4.75106	4.41167	0.957903
Cdc14B_2	2.04723	0.375811	0.493535	0.500085
CDC16_1	8.26287	10.5601	9.61526	3.86436
CDC20_1	17.7246	15.7413	10.445	22.1594
CDC20B_1	0	0	0	0.0504453
CDC23_1	27.2962	20.9866	24.2292	13.5796
CDC25A_1	2.12016	2.25952	4.37291	0.870363
CDC25A_2	12.157	8.18281	6.95337	4.80385
CDC26_1	8.95181	16.1932	6.92377	6.76509
CDC27_1	24.7286	26.6817	27.2633	13.4627
CDC2L1_1	37.3386	34.1753	34.4446	18.9095
CDC34_1	17.499	16.9538	17.4992	10.2114
CDC37L1_1	14.7571	13.7819	17.6099	7.43484
CDC40_1	6.02929	6.0057	6.43838	3.42501
CDC42_1	138.144	142.185	153.062	68.7619
CDC42BPA_1	4.01814	2.20817	1.43871	1.43502
CDC42BPA_2	5.16689	6.30746	7.26605	2.55583
CDC42BPB_1	50.9679	52.949	60.4228	30.4605
CDC42EP1_1	129.61	129.858	151.685	61.0795
CDC42EP3_1	10.7457	8.31779	5.69916	5.77479
CDC42EP4_1	13.351	9.37714	11.0318	5.84906
CDC42SE2_1	3.20529	2.90141	2.93099	1.78193
CDC45_1	10.1701	11.8996	9.49393	11.8121
CDC5L_1	40.243	42.3894	40.0291	24.4471
CDC6_1	6.1626	6.039	3.685	3.89624
CDC73_1	14.6306	18.1016	18.8382	7.61255
CDC7_1	5.93219	5.48323	3.39734	3.42371
[truncated: 13,347 more rows]

## Sheet: D1
Feature ID	D1Liver-Bird#1-RPKM	D1Liver-Bird#2-RPKM	D1Liver-Bird#3-RPKM	D1Liver-Bird#4-RPKM
10._1	42.2772	48.8764	36.3845	57.5614
5-MCDG_1	9.18713	11.5342	9.07078	7.62372
6._1_1	0	0	0	0
6._2_1	0	0	0	0
6._3_1	3.06892	4.87619	4.73857	2.60227
6._4_1	15.1756	17.9923	11.6557	14.0444
7._10_1	0	0.404043	0.34072	0.0867458
7._11_1	0.23384	0	0	0
7._1_1	29.1754	50.9084	37.8461	32.0343
7._2_1	1.60395	2.0024	1.12572	1.18224
7._3_1	26.5612	38.0928	40.2325	26.2242
7._4_1	1.21193	1.00866	1.0207	0.779593
7._5_1	0	0	0	0.130493
7._6_1	4.43153	5.53239	2.24627	4.09122
7._7_1	0	0	0.0425839	0
7._8_1	26.3968	27.052	25.9922	24.6044
7._9_1	5.3988	6.09804	6.22494	5.0646
[2Fe-2S]_1_1	114.526	122.588	106.442	101.596
[2Fe-2S]_2_1	121.624	113.671	107.257	95.1871
[4Fe-4S]_1_1	14.1219	11.3013	12.1032	13.3205
[4Fe-4S]_2_1	16.76	21.6984	13.3966	14.7243
[4Fe-4S]_3_1	21.4205	22.677	14.0716	22.7815
[4Fe-4S]_4_1	2.62471	3.43277	3.94742	3.45718
A1CF_1	115.623	142.405	127.628	97.8154
A2ML1_1	0.113074	0.188218	0.634881	0.303071
A4GALT_1	0.263946	0.219676	1.29674	0.565959
A4GNT_1	0	0	0	0.0811989
a_1	3.27323	3.54976	3.96804	5.15756
AACS_1	11.1876	11.4979	9.22007	11.2675
AADAT_1	24.3334	24.7814	17.9512	21.0455
AAED1_1	4.89036	8.43099	5.39354	3.74501
AAGAB_1	20.5762	18.1037	17.3295	17.8056
AAK1_1	5.3834	7.0873	9.06789	8.34259
AAMP_1	26.4913	25.1574	22.6449	25.9134
AANAT_1	0.393707	0	0	0
AARS2_1	9.99863	10.3496	10.3198	9.23332
AARS_1	196.664	141.789	147.881	196.111
AASDH_1	2.93489	3.37748	2.79729	2.93288
AASDHPPT_1	1.37072	1.44796	1.85006	1.35652
AASS_1	60.2757	64.3877	57.9165	55.0714
AATF_1	9.30944	8.7874	7.4899	12.0499
AATK_1	1.74728	2.63914	1.81676	1.45699
ABAT_1	96.4375	118.851	148.975	141.441
ABCA12_1	2.64231	5.99489	11.7874	2.81345
ABCA13_1	0	0	0.125298	0
ABCA1_1	0.273646	0.357892	0.329239	0.209556
ABCA1_2	22.7238	41.1097	30.8897	37.4198
ABCA2_1	6.49366	6.85216	7.40596	6.81689
ABCA3_1	25.5038	26.1933	23.7079	27.7695
ABCA4_1	0.082377	0.0342803	0.115631	0.176635
ABCA5_1	2.54642	4.64449	4.44894	3.48517
ABCA7_1	0.040537	0.134952	0.056901	0.0217301
ABCB10_1	22.8504	21.812	18.3176	21.5956
ABCB11_1	94.8075	150.658	152.953	136.373
ABCB1LB_1	73.274	63.9533	46.6696	49.7967
ABCB1LB_2	59.3777	43.8168	40.6915	32.58
ABCB6_1	9.34746	8.47898	6.78157	7.7132
ABCB7_1	7.08213	6.94685	6.83448	6.64374
ABCB9_1	5.76977	8.72208	5.86758	5.23902
ABCC10_1	3.91761	3.86647	3.35784	2.7691
ABCC1_1	2.57699	4.01152	3.75125	2.99306
ABCC2_1	59.5534	77.0954	54.638	70.603
ABCC3_1	5.25461	4.9907	3.21064	4.63938
ABCC4_1	1.85571	3.9577	2.72693	3.04647
ABCC5_1	21.161	29.5626	28.6424	17.8254
ABCC6_1	45.413	48.7581	50.9043	49.774
ABCC8_1	7.11829	8.86587	6.63792	4.93653
ABCC9_1	2.01409	1.64342	1.46901	1.79945
ABCD2_1	54.7957	75.8835	66.2937	52.4151
ABCD3_1	67.7895	84.8873	66.1737	76.3672
ABCD4_1	50.6517	51.8945	50.5688	47.0417
ABCE1_1	89.54	89.989	75.2082	89.7222
ABCF2_1	19.7831	20.88	16.644	23.1835
ABCF3_1	51.0106	50.7438	43.2173	42.384
ABCG1_1	0.630166	0.524473	0.221138	0.394105
ABCG2_1	46.9155	63.6317	59.8507	46.5012
ABCG4_1	0.139001	0.694125	0.390227	0.447074
ABCG5_1	21.7182	36.969	31.0027	21.8093
ABCG8_1	37.1009	37.3365	39.9945	30.2222
ABHD10_1	10.1128	12.362	11.5336	7.96213
ABHD11_1	9.77291	8.49528	8.53568	6.2866
ABHD12_1	13.4363	15.134	17.603	15.9898
ABHD12B_1	20.5061	16.4187	15.1207	19.8977
ABHD13_1	19.0255	27.0066	18.0264	16.4879
ABHD14A_1	38.1798	27.5394	24.5631	23.7071
ABHD17A_1	16.6901	13.6359	16.2274	17.4833
ABHD17B_1	9.80803	15.9419	8.8273	11.505
ABHD17B_2	1.50585	1.00262	0.845491	0.484331
ABHD17C_1	13.1759	12.6013	12.1676	11.1521
ABHD2_1	48.4602	55.0923	53.5498	42.7798
ABHD3_1	5.11502	14.4269	6.8807	11.1962
ABHD5_1	1.8987	0.632099	0.621874	0.678541
ABHD5_2	18.2249	24.7222	18.2728	16.05
ABHD6_1	34.8451	44.6487	39.5866	32.1842
ABI1_1	30.404	39.3627	36.6184	34.005
ABI2_1	6.58851	7.96409	10.2391	8.40908
ABI3_1	6.28358	9.37735	7.90771	7.54975
ABI3BP_1	4.36481	18.8196	4.33982	6.43441
ABL2_1	4.89103	4.91068	5.23082	4.9108
ABL_1	13.2483	15.7737	14.7221	14.1379
ABLIM1_1	13.2992	19.034	21.7211	15.7241
ABLIM1_2	1.38659	1.50024	0.486584	0.445975
ABLIM2_1	0.339632	0.282668	0.476735	0.159304
ABLIM3_1	0.962461	1.15705	1.20088	1.14652
ABR_1	7.39073	6.91323	6.10519	6.34597
ABRA_1	0	0	0.143055	0
ABRACL_1	29.2305	24.3279	26.6978	29.8359
ABTB1_1	9.82924	12.5116	13.7971	7.55133
ABTB2_1	0.626606	0.52151	1.09944	0.587818
ACAA1_1	224.906	196.26	181.714	175.814
ACAA2_1	286.236	524.101	258.113	372.907
ACACA_1	70.7248	85.7529	107.467	106.466
ACAD11_1	100.917	121.515	100.993	66.7464
ACAD8_1	34.9443	37.9122	33.5033	36.5443
ACAD9_1	450.056	561.144	489.294	489.787
ACADL_1	843.623	798.864	681.925	651.608
ACADS_1	78.6178	118.358	79.4754	104.65
ACADSB_1	26.3916	13.8542	18.7352	14.8937
ACAN_1	0	0.0364591	0.0307451	0.0234827
ACAN_2	0	0.0362619	0.0305788	0
ACAP2_1	3.01592	4.86328	5.29174	3.30919
ACAP2_2	7.52184	5.45953	0.736624	5.57934
ACAP3_1	1.99501	3.15476	3.08039	2.0854
ACAT1_1	1246.26	1331.89	1161.91	948.204
ACAT2_1	103.95	85.1942	126.559	80.3941
ACBD3_1	19.4102	19.3315	14.8768	17.5883
ACBD5_1	51.3198	78.4072	72.5488	48.4581
ACBD6_1	15.3621	19.6045	14.5553	16.6071
ACBD7_1	26.3761	24.9249	18.1261	13.6972
ACD_1	11.2529	13.334	10.5749	12.9845
ACE2_1	1.35613	0.902941	1.39596	0.484641
ACE_1	0.745259	0.827016	0.435878	0.699126
ACER1_1	0	0	0	0.108479
ACER2_1	3.70913	5.4023	3.90483	3.72807
ACER3_1	11.6531	14.8943	11.8785	9.51881
ACKR1_1	7.65185	3.56634	4.94075	1.64073
ACKR2_1	1.47589	1.22835	0.690558	0.791158
ACKR4_1	0	0.115687	0	0
acl_1	190.285	188.828	193.109	230.56
ACMSD_1	30.6307	46.7695	32.8125	38.5185
ACO1_1	415.09	485.947	362.813	404.899
ACO2_1	261.847	299.471	241.426	260.614
ACOT11_1	35.624	34.8054	37.413	36.8783
ACOT12_1	0.802102	0.593397	0.437848	0.477746
ACOT13_1	80.3828	102.197	83.2622	79.3445
ACOT7_1	6.65648	6.44191	6.30149	6.80456
ACOT8_1	35.7674	37.3577	31.1167	32.7
ACOT9_1	12.8774	14.9041	14.4041	13.051
ACOX1_1	297.538	397.087	298.291	308.522
ACOX2_1	276.669	247.215	254.265	206.413
ACOX3_1	9.37324	10.1221	11.2542	7.51611
ACP1_1	110.837	97.1666	81.9384	89.518
ACP2_1	66.2721	76.2694	67.8771	72.326
ACP6_1	29.9785	24.7492	19.0888	26.3084
ACPP_1	0	0	0.154446	0
ACRBP_1	0	0	0.104791	0
ACRC_1	2.54943	3.94055	3.7064	5.07608
ACSBG1_1	0	0.104042	0.526417	0.268046
ACSBG2_1	13.5937	11.3137	15.1014	14.3658
ACSBG2_2	1.38819	0.0770237	0.584571	0.198439
ACSF2_1	71.0277	81.7152	59.3146	67.4851
ACSF3_1	18.2761	15.9021	14.7703	12.3947
ACSL1_1	324.929	448.099	380.262	408.979
ACSL3_1	22.4824	26.755	30.4157	25.8487
ACSL4_1	5.71407	6.11446	6.87492	5.61562
ACSL5_1	196.647	277.205	210.376	190.405
ACSL5_2	25.0984	39.7987	29.7602	27.0499
ACSM3_1	96.1944	81.9161	76.2318	86.4834
ACSM4_1	34.3876	32.3727	24.2612	36.0939
ACSS1_1	2.88657	2.40243	2.48898	2.07789
ACSS2_1	10.9667	9.9571	7.52196	9.21898
ACSS3_1	103.388	80.3551	86.8822	77.6637
ACTA1_1	4.97168	11.9997	3.31486	7.59553
ACTB_1	1340.88	1380.53	1123.9	1665.63
ACTC1_1	0.33659	0.35017	0.118116	0.0451078
ACTG1_1	54.288	42.7404	38.8739	42.374
ACTG2_1	69.8006	121.308	89.7455	101.531
ACTL6A_1	20.5298	20.9895	19.1628	22.4013
ACTL9_1	0	0	0	0
ACTN1_1	16.6473	15.2407	12.8521	11.3036
ACTN1_2	20.7756	23.7752	20.1667	25.013
ACTN1_3	4.42024	3.54004	3.21937	3.71072
ACTN1_4	3.08857	3.89055	2.9293	4.16149
ACTN2_1	1.29532	1.79678	1.70458	1.82271
ACTR10_1	36.8722	36.6275	24.4871	30.7111
ACTR1A_1	29.9326	35.8889	32.679	31.1075
ACTR2_1	43.5952	49.4169	43.574	51.5666
ACTR3_1	66.5351	64.8606	54.4603	56.3298
ACTR5_1	4.17428	4.9941	3.6621	3.35647
ACTR6_1	34.1559	30.4063	28.5237	31.1725
ACTR6_2	0.538995	4.71023	0.945721	0.577863
ACTR8_1	19.555	22.5789	15.2709	17.9384
ACVR1_1	27.2392	36.2026	28.4541	29.8261
ACVR1C_1	0.837102	1.26277	0.84455	0.617009
ACVR2A_1	21.2061	23.431	24.891	26.1652
ACVR2B_1	0.756256	2.3603	2.38847	3.54721
ACYP1_1	12.9727	9.62969	11.8116	8.83361
ACYP2_1	47.8859	36.0945	22.1941	24.7009
ADA_1	6.15814	8.48323	6.70661	5.46391
ADAD1_1	0.301062	0.334089	0.140865	0.161386
ADAL_1	8.89511	10.2299	7.26453	6.24211
ADAM10_1	1.52604	0.493925	1.13054	0.499917
ADAM10_2	43.4756	62.4513	50.4398	49.3965
ADAM11_1	0.0696379	0.231832	0.0488747	0.0746596
ADAM12_1	0.134427	0.447524	0.28304	0.288242
ADAM12_2	0.610822	0.338915	0.21435	0.109145
ADAM12_3	1.98837	4.2554	2.83091	2.52765
ADAM17_1	15.5311	22.0348	20.4453	15.7452
ADAM19_1	0.533049	0.591526	1.05999	0.857233
ADAM22_1	0.67702	0.915636	0.47516	0.272191
ADAM23_1	4.77589	6.68941	3.18841	3.87144
ADAM33_1	0.733251	0.813691	1.65824	1.35389
ADAM33_2	0.97982	1.22322	0.343839	0.577762
ADAM8_1	0.78962	0.375533	0.791696	0.302343
ADAM9_1	21.1454	26.5371	18.7733	21.4902
ADAMTS10_1	2.63579	2.6437	2.41911	2.02882
ADAMTS12_1	3.11925	5.19216	3.86332	4.03269
ADAMTS13_1	43.2042	53.049	40.1305	36.6269
ADAMTS15_1	7.63778	10.2879	8.60502	6.68014
ADAMTS17_1	8.59563	5.80525	6.18111	6.34508
ADAMTS18_1	0.41384	0.45924	0.387267	0.258815
ADAMTS19_1	0.764355	1.18749	0.607983	0.84679
ADAMTS1_1	2.65283	3.41697	2.61547	3.18271
ADAMTS20_1	0.0764666	0.0318207	0	0.0204952
ADAMTS2_1	8.25454	13.2684	9.17491	9.34356
ADAMTS3_1	14.0368	13.3437	14.4158	16.8438
ADAMTS5_1	8.08299	12.4034	8.68674	5.28077
ADAMTS6_1	0	0.115916	0.122187	0.130654
ADAMTS7_1	7.10087	8.12611	7.91526	8.48058
ADAMTS8_1	0.967462	2.41559	1.18826	1.16688
ADAMTS9_1	7.37702	9.31191	7.24849	7.08514
ADAMTSL1_1	0.0532881	0.110876	0.130899	0.099979
ADAMTSL2_1	4.46066	6.37582	3.53902	4.99025
ADAMTSL3_1	0.402706	0.633086	0.533867	0.575661
ADAMTSL5_1	2.20857	1.33683	1.69098	1.39918
ADAP1_1	54.9455	57.2979	47.7084	52.9704
ADAP2_1	4.68404	6.02484	5.82776	3.99463
ADAR_1	19.2697	19.6713	17.6977	18.0365
ADARB1_1	3.82321	4.79536	3.70369	4.47416
ADARB2_1	0	0	0	0
ADAT1_1	12.2303	15.0617	12.1429	10.9269
ADAT2_1	29.33	19.4382	20.9662	18.6341
ADCK1_1	7.04168	7.46758	6.93493	6.87976
ADCK2_1	11.403	10.2205	10.5425	7.93466
ADCK3_1	46.4077	38.8632	37.7136	34.3504
ADCY1_1	0.959208	1.26793	1.06922	0.695668
ADCY2_1	0.0717106	0.119366	0.150988	0.115323
ADCY3_1	2.95138	2.96023	2.17762	2.0689
ADCY5_1	5.41608	7.29815	5.56609	6.11772
ADCY7_1	0.468652	1.75522	0.931938	1.04677
ADCY8_1	0.223194	0	0.0522156	0.0398815
ADCY9_1	11.8799	15.094	13.305	16.4288
ADCYAP1_1	0	0	0	0
ADCYAP1R1_1	0	0	0	0.0746596
ADCYAP1R1_2	0.199078	0.165688	0.279442	0
ADD1_1	23.2857	25.3652	24.8508	20.7062
ADD2_1	6.45826	4.79397	8.69783	4.21053
ADD3_1	17.118	19.014	21.1504	15.7357
ADD3_2	0.777486	1.29417	1.01339	1.6671
ADD3_3	0.428085	0.267214	0.225336	0.229478
ADGB_1	0.0548219	0.182508	0.0769525	0.0587752
ADGRA1_1	1.04322	1.92256	1.72585	1.43801
ADGRA2_1	2.17992	4.45798	3.05991	3.53906
ADGRA3_1	4.14816	3.33984	2.75312	4.0364
ADGRB1_1	0.0734291	0.0305567	0.0515355	0.118086
ADGRB2_1	0.710509	0.246392	0.290887	0.380872
ADGRB3_1	0	0.0454855	0	0
ADGRD1_1	0.103485	0	0.0726303	0
ADGRD2_1	0	0.0678861	0.0572468	0
ADGRF5_1	1.69498	3.88725	2.80219	2.58448
ADGRG1_1	6.67895	4.32347	6.62211	6.08082
ADGRG2_1	2.66289	0.824654	0.869266	3.12048
ADGRG3_1	0.37889	0.630683	0.443201	0.812425
ADGRG4_1	0	0	0	0.0989595
ADGRG5_1	1.06375	1.39124	1.06655	1.22192
ADGRG7_1	0	0.0993707	0.58658	0.256012
ADGRL3_1	0.619919	0.938082	0.87017	0.785464
ADGRL4_1	9.05117	13.2373	7.74782	6.4786
ADGRV1_1	0	0.0243628	0.0205446	0.0235376
ADH5_1	332.143	335.262	277.012	274.839
ADH6_1	552.73	632.736	573.598	555.508
ADH6_2	152.628	212.319	166.365	126.733
ADH6_3	55.3798	85.6758	65.6943	93.1347
ADHFE1_1	217.608	240.006	193.415	155.474
ADIPOQ_1	1.31649	3.01314	3.34939	1.32321
ADIPOR1_1	14.7011	14.6825	12.8973	13.2986
ADIPOR2_1	30.5039	34.9746	33.0864	33.6184
ADIPOR2_2	12.0581	15.2983	18.1642	18.9973
ADK_1	816.538	815.748	605.911	717.22
ADM_1	7.34646	7.68654	6.33457	6.4135
ADMP_1	0.199359	0.165922	0.139919	0.320604
ADNP2_1	11.8684	11.4507	11.8314	10.536
ADNP_1	27.367	31.097	28.9104	29.7966
ADORA3_1	0.194142	0.32316	0.272514	0.208142
ADORA3_2	0.253047	0.42121	0.355197	0.406942
ADPGK_1	4.5746	5.55665	5.46677	5.03704
ADPRH_1	7.30695	5.76133	8.09734	4.12309
ADPRHL1_1	0.143312	0.477101	0.50291	0.384116
ADPRHL2_1	19.1598	19.3391	16.4513	21.0332
ADRA1A_1	0.200779	0	0	0
ADRA1B_1	47.0796	68.6518	29.4924	54.4375
ADRA1D_1	1.15926	1.04523	0.610214	1.26875
ADRA2A_1	0.219544	0.182721	0.924509	0.823815
ADRA2C_1	1.05106	2.27441	1.62289	1.46491
ADRB1_1	0.925761	2.11885	1.46191	1.24065
ADRB3_1	0.356602	0.74198	1.25139	0.477897
ADRBK2_1	19.2101	20.4697	18.3852	20.4004
ADRM1_1	75.3716	72.5136	61.3109	66.3505
ADSL_1	1783.44	1702.32	1699.67	1322.81
ADSS_1	14.0399	15.7018	12.0093	15.1699
ADSSL1_1	17.7369	18.9314	21.3809	19.3062
ADTRP_1	0	0.0684206	0.173093	0.0440686
AEBP2_1	7.67059	10.7731	8.0753	10.6652
AEN_1	3.32708	4.65704	3.29034	5.43157
AFAP1_1	0.382878	0.159331	0	0.0513111
AFAP1_2	0.734373	0.436573	0.515413	0.562379
AFAP1_3	2.34876	3.07703	3.14427	2.58808
AFAP1L1_1	7.46881	8.28816	7.48845	7.70236
AFAP1L2_1	5.02361	7.09188	8.07804	6.44259
AFF1_1	12.0627	16.5533	16.7306	12.9326
AFF2_1	3.67656	4.99578	5.3187	4.90699
AFF3_1	0.135007	0	0.0473767	0.180928
AFF4_1	10.2016	13.2041	11.8191	10.3341
AFG3L2_1	52.3451	51.8131	45.2474	47.2457
AFMID_1	189.819	184.665	185.771	161.381
AFTPH_1	17.6184	16.1462	14.6578	12.681
AGA_1	54.1068	42.3075	35.0688	30.088
AGAP3_1	36.8857	35.0348	30.4286	35.3569
AGBL1_1	0	0	0.0336815	0
AGBL2_1	0	0.372847	0.157207	0.0600362
AGBL2_2	0.525726	0.43755	0.0737952	0.225455
AGBL3_1	0	0	0	0
AGBL5_1	7.24604	4.86348	4.34734	4.94933
AGFG1_1	43.6785	52.8511	42.6817	50.6105
AGGF1_1	3.40293	7.76566	3.50543	5.79612
AGK_1	21.1069	12.7522	15.1429	13.0745
AGL_1	49.7532	66.5565	60.2137	58.3173
AGMAT_1	87.1737	67.8245	59.6697	49.7753
AGMO_1	3.74796	2.45565	2.18273	0.812196
AGO1_1	9.00654	9.99458	7.7743	9.65602
AGO2_1	4.89617	11.0978	10.8939	4.57913
AGO3_1	8.31393	12.9741	10.9407	11.8382
AGPAT2_1	114.995	120.54	135.896	114.125
AGPAT3_1	48.2162	57.3041	55.0361	48.4974
AGPAT4_1	17.5739	5.53429	16.8343	10.3117
AGPAT5_1	15.5042	18.2999	14.5086	15.0104
AGPAT9_1	6.32582	13.4253	10.8218	9.66433
AGPS_1	15.7983	16.7921	15.2291	15.9682
AGR2_1	0	3.07547	0.370496	0.28298
AGR3_1	0.246303	0	0.0864329	0.0660162
AGRN_1	7.79556	10.5784	15.819	17.4604
AGRN_2	0.674187	0.666318	1.09421	1.15197
AGRP_1	0	0	0	0.215258
AGT_1	844.903	1174.11	899.056	892.124
AGTPBP1_1	0.0786865	0.392934	0.193289	0.0210902
AGTR2_1	0.753728	0.418207	1.23433	0.40404
AGTRAP_1	22.9449	28.0082	20.7047	18.1568
AGXT2_1	80.7569	56.8476	45.0249	58.7654
AGXT_1	41.2238	32.0003	52.9039	43.4529
AHCTF1_1	8.11152	10.2833	8.93607	9.40995
AHCY_1	360.877	366.626	364.347	300.479
AHCYL1_1	72.6588	72.597	67.3542	70.8699
AHCYL2_1	9.44143	10.1894	10.777	10.7897
AHI1_1	1.3758	0.843719	1.37216	0.621058
AHNAK2_1	0	0	0	0
AHR_1	32.362	44.1611	38.931	32.1419
ahrr_1	0	0.103309	0	0.0665395
AHSA1_1	68.8103	69.9255	63.1023	86.2037
AHSA2_1	22.1543	20.7698	19.3019	17.6092
AHSG_1	10163.4	11367.3	11619.5	11429.8
AICDA_1	0.348879	0	0.244858	0.374037
AIDA_1	14.0794	16.0485	10.7408	13.1258
AIF1L_1	67.5965	107.218	53.0096	121.943
AIFM1_1	95.3126	102.764	81.8948	111.63
AIFM2_1	17.3357	18.4011	14.2829	13.3333
AIFM3_1	0.0506731	0.168696	0.0355644	0.217309
AIG1_1	62.4954	56.9935	42.9286	37.2432
AIM1_1	2.97	2.59972	4.49239	4.74881
AIM1L_1	0.210967	0.140467	0.0888392	0.022618
AIMP1_1	50.9688	56.8762	38.1701	52.5073
AIMP2_1	54.9038	54.1068	39.684	62.8165
Aiolos_1	0.379656	0.789947	1.06583	0.61055
AIP_1	13.3548	16.5221	11.6528	12.4797
AIPL1_1	0.557103	0.231832	0.195499	1.19455
AIRE_1	0.220575	0.183579	0.309616	0.472961
AJAP1_1	0.546307	0.454679	0	0.292851
AK1_1	13.4894	22.166	28.645	31.1493
AK2_1	129.064	115.179	110.219	115.793
AK3_1	249.599	383.384	221.917	345.704
AK4_1	257.963	261.268	274.908	222.422
AK5_1	0	0	0	0.066074
AK6_1	4.48787	10.8942	5.11838	11.3271
AK7_1	0	0	0	0.066335
AK8_1	0.47417	0.394641	0.998376	0.381273
AK9_1	0	0	0.0367537	0.0561438
AKAP10_1	16.0484	18.6801	16.7319	13.9641
AKAP11_1	3.26333	5.07252	4.64804	4.37332
AKAP12_1	2.2803	3.38534	3.09268	3.25414
AKAP13_1	4.88129	6.23897	6.97413	5.51364
AKAP14_1	0	0	0.17264	0.263719
AKAP17A_1	11.2631	13.7309	11.0223	10.8848
AKAP1_1	57.2431	61.0882	49.8812	63.6164
AKAP2_1	2.93318	4.45416	2.85319	3.77916
AKAP5_1	1.25009	0.346806	1.31604	0.55843
AKAP5_2	0.640669	1.77738	0	0.457913
AKAP6_1	0.192183	0.351889	0.404646	0.453292
AKAP7_1	4.76249	5.37933	4.8546	5.04514
AKAP9_1	9.58326	13.4011	13.8692	9.67356
AKIRIN2_1	52.394	56.5039	47.6485	54.9855
AKR1A1_1	117.183	94.8066	101.151	122.23
AKR1B1L_1	44.2486	43.4941	19.9451	36.8065
AKR1B1L_2	25.362	24.4411	17.8852	25.0442
AKR1B1L_3	0.889256	0.493405	0.416078	0.794485
AKR1D1_1	353.677	303.437	229.696	230.059
akr_1	1.93742	1.12873	2.03964	1.6617
AKT1_1	35.1545	43.8326	32.3427	35.9956
AKT3_1	0.887506	2.40062	1.7908	1.78407
AKTIP_1	21.6349	25.4754	15.1842	17.7828
AKTIP_2	1.08254	0.720781	1.51955	1.27667
ALAS1_1	478.403	734.187	299.825	562.337
ALB_1	32777.6	32799.8	41991	33693
ALC_1	0	0	0	0
ALCAM_1	2.02178	3.26921	3.08119	2.66302
ALDH18A1_1	19.9829	17.2824	14.5738	17.1544
ALDH1A1_1	150.893	187.982	147.508	128.553
ALDH1A2_1	2.39817	2.29836	3.16225	2.45424
ALDH1A2_2	0.724198	0.45205	0	0.0970527
ALDH3A2_1	527.74	565.516	610.672	499.228
ALDH4A1_1	228.569	173.875	214.222	178.605
ALDH5A1_1	121.017	125.957	126.167	112.918
ALDH6_1	3.75144	2.00716	1.83364	1.83143
ALDH6A1_1	380.043	351.849	374.89	320.165
ALDH7A1_1	516.487	961.668	454.122	824.076
ALDH8A1_1	184.52	169.69	146.733	146.798
ALDH9A1_1	340.455	413.466	361.789	399.32
ALDOB_1	5509.88	6777.4	5857.95	3361.6
ALDOB_2	37.6721	48.3578	35.6968	26.3405
ALDOC_1	24.1568	24.1586	30.0801	25.4811
ALG10_1	11.1043	14.7546	10.8015	12.0095
ALG11_1	6.13541	6.40617	4.93242	5.92006
ALG12_1	82.8605	67.91	54.8994	81.9413
ALG13_1	1.53545	0.987482	1.46951	1.30946
ALG14_1	18.3962	17.5623	14.2403	17.5475
ALG2_1	21.7985	20.9256	13.039	17.727
ALG3_1	17.8281	14.838	16.7815	19.1138
ALG5_1	25.1494	23.2314	23.4698	25.4815
ALG6_1	13.7144	11.8938	10.3533	11.0584
ALG8_1	15.2071	16.5238	16.7012	15.5489
ALK_1	0.0659865	0	0	0.0353725
ALKBH1_1	12.1986	13.4633	11.0741	10.7327
ALKBH2_1	3.40915	5.85205	3.88811	5.48249
ALKBH3_1	6.34897	5.54831	5.56996	4.5946
ALKBH4_1	3.34168	2.58254	2.51285	3.1988
ALKBH5_1	23.1787	27.4473	21.2917	26.5404
ALKBH8_1	6.99909	7.73343	4.48878	4.78691
ALMS1_1	4.7937	6.86537	4.95923	4.88909
ALOX5_1	0.832638	1.65547	1.00643	0.942275
ALOX5AP_1	0.194477	0.242788	0.34123	0.208501
ALPK1_1	0.903507	0.939961	0.845491	0.524691
ALPK2_1	1.71364	5.11064	1.5702	3.36823
ALPK3_1	0.902316	0.662627	0.447023	0.68286
ALPL_1	21.0423	19.6267	15.7869	17.6005
ALS2_1	8.15015	11.5734	7.81355	9.88641
ALS2CL_1	5.70492	10.0006	8.25814	5.39
Alx-4_1	0.0499105	0.0415393	0	0
ALX1_1	0	0	0	0
ALX3_1	0	0	0	0
ALYREF_1	68.9348	46.7179	50.282	59.6526
AMACR_1	78.758	132.21	65.6007	107.06
AMBP_1	3308.17	3028.73	2616.56	2604.42
AMBRA1_1	6.61246	7.47898	6.21166	7.83458
AMD1_1	42.0538	50.13	35.6885	54.2922
AMDHD1_1	97.6994	93.6558	77.0334	70.0628
AMER1_1	3.7656	6.77823	4.97839	4.69435
AMER2_1	0.728566	0.505307	0.767006	1.17166
AMER3_1	0	0	0	0
AMFR_1	68.3641	62.8456	55.2322	53.032
AMH_1	0.399284	0.0830787	0.210175	0.535096
AMIGO2_1	0.909336	1.00909	1.48916	0.812425
AMIGO3_1	0	0	0	0
AMMECR1_1	5.16144	4.29575	5.5731	3.61815
AMMECR1L_1	11.0287	12.2211	10.7923	11.1146
AMN1_1	2.47787	3.39669	1.94367	1.95335
AMN_1	77.2743	57.223	57.0666	68.5849
AMOT_1	4.64964	7.05089	7.57751	5.66086
AMOTL1_1	2.25705	2.57057	1.91759	2.35614
AMOTL2_1	9.9178	6.19077	6.15756	9.04826
AMPD1_1	0.834359	0.793621	1.00386	0.575053
AMPD3_1	0.790886	1.1284	0.634373	0.54509
AMPH_1	2.99326	5.93496	1.11218	1.17982
AMT_1	529.948	454.615	459.995	502.962
AMY1A_1	144.702	163.27	134.725	132.357
AMY2A_1	5.97304	4.0046	3.02764	4.26918
AMZ1_1	0.339632	0.141334	0	0
ANAPC10_1	7.04736	9.21699	4.59283	7.8254
ANAPC16_1	59.9551	50.5559	47.4311	52.1559
ANAPC1_1	9.01682	10.2298	8.32681	8.24243
ANAPC2_1	18.7098	15.4852	13.569	20.3376
ANAPC4_1	0.42263	0.703491	0.296619	0
ANAPC4_2	12.4234	14.5797	11.4165	11.9777
ANAPC5_1	28.7767	28.7402	29.347	28.7741
ANAPC7_1	8.12538	9.10603	9.25987	9.27194
ANG-1_1	0.99815	1.03842	0.875678	1.09242
ANG_1	2.67339	2.71945	1.8763	3.5031
ANGEL1_1	25.5104	26.7704	24.7306	22.1361
ANGEL2_1	11.4264	11.6001	10.8396	10.4331
angiopoietin-2_1	0.0960949	0.359899	0.168608	0.0515122
ANGPT4_1	11.2553	9.93527	9.7546	8.09034
ANGPTL1_1	0	0	0	0
ANGPTL2_1	0.452156	0.25088	0.317342	0.296244
ANGPTL3_1	96.1674	124.035	126.848	127.144
ANGPTL4_1	13.4054	17.6455	31.3616	11.5181
ANGPTL5_1	0	0	0	0
ANGPTL7_1	0	0	0	0
ANKDD1A_1	5.70089	9.73917	9.68693	8.0421
ANKDD1B_1	0.346733	0.432868	0.121676	0.371737
ANKEF1_1	0	0.248994	0.104985	0.0801863
ANKFN1_1	0	0	0	0
ANKFY1_1	19.8797	28.5243	28.2955	24.1693
ANKH_1	118.093	125.148	106.058	122.009
ANKHD1_1	1.82866	0.907315	1.06129	1.30073
ANKHD1_2	11.2652	12.0546	10.2886	11.0581
ANKIB1_1	4.62379	4.9571	6.60033	5.2933
ANKK1_1	0.169001	0	0.059306	0
ANKLE2_1	15.5488	19.7309	16.1671	19.0883
ANKMY1_1	3.06407	1.86357	1.73693	1.45299
ANKMY2_1	18.8619	22.0063	17.4694	15.836
ANKRA2_1	2.3018	3.83148	2.9079	2.13875
ANKRA2_2	5.19913	10.6595	5.25094	8.36107
ANKRD10_1	4.99075	6.99204	5.77948	4.81558
ANKRD11_1	12.5636	15.7543	16.3421	16.5586
ANKRD12_1	3.80257	4.6503	4.98357	4.76317
ANKRD13B_1	2.60163	2.29265	1.3963	2.87128
ANKRD13C_1	16.7933	17.3401	14.0552	15.0678
ANKRD16_1	1.28817	1.42948	0.602726	1.0358
ANKRD16_2	4.85606	5.15303	4.08982	3.05867
ANKRD17_1	12.9038	20.1058	17.5486	19.5721
ANKRD1_1	0.302868	0.25207	0.318848	0.202943
ANKRD22_1	0.568023	0.51573	0.688597	0.692028
ANKRD24_1	0.147937	0	0.0519142	0.0396513
ANKRD27_1	1.29532	1.21282	0.909109	1.69251
ANKRD27_2	1.90134	2.47687	2.37878	2.03845
ANKRD28_1	5.80778	8.22448	7.5439	6.5054
ANKRD29_1	0	0	0	0
ANKRD2_1	1.00677	1.88529	1.23653	0.269841
ANKRD31_1	0.135007	0.674179	0.758027	0.434227
ANKRD33B_1	0.0576471	0.0959567	0.0404591	0.123608
ANKRD34B_1	0.364204	0.15156	0.255614	0.390468
ANKRD34C_1	0	0	0	0
ANKRD40_1	5.78196	5.60108	3.52582	4.06486
ANKRD42_1	0.125009	0.208084	0.263208	0.0670116
ANKRD44_1	3.91918	5.48945	6.50762	5.4316
ANKRD46_1	16.582	16.3885	15.015	11.7857
ANKRD49_1	5.54037	7.00891	6.84369	9.50384
ANKRD50_1	5.02619	6.55662	4.80352	4.91092
ANKRD54_1	12.1724	11.6751	9.22026	11.021
ANKRD55_1	0.113943	0.0948319	0	0
ANKRD60_1	0.333603	0	0	0
ANKRD6_1	1.16046	0.482911	1.22168	1.03678
ANKRD9_1	35.9721	47.2618	43.5068	98.7195
ANKS1A_1	5.58284	7.52598	7.89172	5.90113
ANKS1B_1	0.218828	0.692077	0.276448	0.492677
ANKS3_1	6.17777	7.26533	7.16351	6.2633
ANKS4B_1	0.163607	0	0.344478	0.175405
ANKS6_1	1.89775	2.23755	1.88688	1.78027
ANKZF1_1	12.9404	10.1669	9.51806	10.9324
ANLN_1	3.26869	5.79357	5.48035	4.54274
ANO10_1	4.46718	4.99997	4.5407	3.13783
ANO1_1	16.1775	15.9453	14.1158	10.1423
ANO2_1	0.0430767	0.0717036	0.0906991	0.0692747
ANO3_1	0.153788	0.255989	0	0.0412196
ANO3_2	0.280958	0.0779449	0.197188	0.100406
ANO4_1	0	0	0	0
ANO5_1	4.91914	6.93721	5.49836	4.98088
ANO6_1	0.245552	0.554713	0.467777	0.188043
ANO9_1	2.22256	1.38734	3.11976	2.53176
ANP32B_1	62.9775	60.0999	58.0355	71.0228
ANP32E_1	106.108	125.08	106.021	111.225
ANPEP_1	436.4	371.319	458.342	445.004
ANTXR1_1	1.48106	2.32834	1.38595	2.02893
ANTXR2_1	34.3961	48.2982	45.9885	48.7223
ANTXRL_1	3.96273	4.34748	3.28688	3.86227
ANXA10_1	0	0	0	0
ANXA11_1	16.6842	18.7074	14.3932	12.7323
ANXA13_1	4.4522	4.29053	2.79581	3.76836
ANXA13_2	0.107429	0.536465	0.150796	0.748645
ANXA1_1	7.75162	14.0045	8.62503	7.29712
ANXA4_1	89.7947	80.7499	76.2893	70.4887
ANXA5_1	677.251	552.516	530.06	678.867
ANXA6_1	23.6411	23.7394	24.5878	22.7287
ANXA6_2	6.92331	13.1568	7.20761	10.3297
ANXA7_1	39.5999	38.9042	31.9474	35.7808
AOAH_1	0.326834	0.272016	1.14693	0.700805
AOC1_1	156.497	134.823	117.988	135.779
AOX1_1	0.596953	0.441627	0.931035	0.462222
AOX2P_1	0.0613748	0.0510808	0.0430753	0.0658006
AP1AR_1	27.5657	28.8285	24.7795	21.7622
AP1B1_1	18.0091	15.9176	17.1835	21.1827
AP1G1_1	46.1324	56.7885	49.0816	50.7846
AP1M1_1	24.5351	27.71	20.3926	22.7954
AP1S2_1	40.2143	54.4699	44.8264	37.6193
AP1S3_1	35.4892	25.9348	24.3003	28.3043
AP2A2_1	30.4926	38.255	31.9785	32.1279
AP2B1_1	19.3328	19.8399	20.8131	19.4124
AP2M1_1	157.501	165.431	152.699	153.393
AP3B1_1	15.4129	28.2887	19.2436	29.6569
AP3B2_1	0.666942	0.43173	0.728136	0.55614
AP3D1_1	24.79	25.7684	22.3539	26.6057
AP3M1_1	88.8313	86.5639	66.7315	78.9654
AP3M2_1	34.1487	34.5513	35.0441	31.7913
AP3S1_1	48.0519	58.7513	33.1756	39.6866
AP3S2_1	18.6685	13.4657	12.4472	8.33947
AP4B1_1	11.6851	13.3506	9.26867	9.89617
AP4E1_1	7.78479	8.24213	8.36279	6.64287
AP4S1_1	8.74091	7.27486	8.58862	4.68562
AP5M1_1	9.859	9.57299	9.99476	9.00403
AP5Z1_1	14.4162	13.3764	11.2117	11.9051
APAF1_1	6.14862	5.90147	4.10654	4.09342
APBA1_1	1.18592	1.21732	1.10977	0.911202
APBA2_1	0.409135	0.936414	0.646083	0.383809
APBA3_1	6.71748	8.18654	7.15609	8.16643
APBB1_1	3.9481	6.24323	4.84914	4.55027
APBB1IP_1	1.29013	1.2885	2.80695	5.53267
APBB2_1	3.80424	3.92607	2.61657	3.58914
APBB3_1	0.872063	0	0	0
APC2_1	0.172518	0	0.04036	0.0616528
APC_1	6.00056	11.4151	7.6824	11.2582
APCDD1_1	1.5397	1.49504	0.900523	1.51317
APEH_1	65.583	53.7484	55.0938	58.9522
APH1A_1	21.0668	26.8846	23.3753	21.4029
API5_1	58.7948	56.585	47.7169	48.5366
APIP_1	13.814	14.5202	12.2832	11.1814
APITD1_1	8.01747	14.1462	12.1543	11.5181
APLF_1	4.68231	4.05604	4.09103	3.22712
APLNR_1	24.5676	24.2414	25.4194	18.7362
APLP2_1	130.466	145.56	128.017	126.792
APLP2_2	5.65182	3.09296	4.94476	8.42504
APOA1_1	25478.9	22510.7	24451.9	23366.8
APOA5_1	784.179	807.755	863.467	760.501
apoAIV_1	548.742	769.785	896.325	607.469
APOB_1	724.646	798.141	824.465	820.123
APOBEC2_1	2.08502	0.694125	0.87801	1.34122
APOBEC4_1	0	0	0	0
ApoD_1	0.295487	0	0.414769	0
APOH_1	1234.52	1359.66	1202.49	1174.84
APOLD1_1	1.24732	1.38415	1.16723	2.0059
APOO_1	60.1046	59.3849	46.6243	62.7431
APOOL_1	38.2878	37.841	35.9413	30.7866
APOPT1_1	29.9191	17.8976	20.9985	15.5371
APOV1_1	0	0	0	0
APP_1	177.64	218.214	191.236	220.266
APP_2	4.12126	0.686006	2.24166	0.607537
APPBP2_1	27.36	32.4509	24.8226	26.2158
APPL1_1	5.39985	8.2546	8.73983	6.55721
APRT_1	3.43474	3.87961	2.92721	3.55091
APTX_1	9.8397	19.9201	8.58572	15.2537
AQP10_1	0.75778	0.315342	0.531841	0.203106
AQP11_1	21.5688	24.8195	19.8766	23.4257
AQP12_1	0	0	0	0.100007
AQP1_1	37.2035	45.5588	43.4799	36.1085
AQP3_1	13.2626	26.0839	13.8142	19.0644
AQP4_1	0	0	0.189507	0
AQP8_1	0.256035	0	0	0
AQP9_1	94.4536	114.988	100.878	93.56
AQR_1	11.3327	13.2344	12.5345	13.295
AR_1	12.5156	13.337	12.0677	12.7911
ARAP2_1	0.402778	0.460932	0.671379	0.431823
ARAP3_1	5.47013	7.48661	6.44126	7.78688
ARC_1	0	0	0	0
ARCN1_1	81.5127	71.1615	58.4817	76.9408
AREG_1	0.531375	1.32675	0.37294	0.640905
AREL1_1	14.7958	21.1676	15.2371	16.5108
ARF1_1	352.542	329.872	289.105	333.906
ARF4_1	130.485	137.059	108.415	130.319
ARF6_1	73.9395	80.6406	81.7327	100.163
ARFGAP1_1	22.8474	21.2137	14.7839	17.6633
ARFGAP2_1	27.9439	30.0688	28.5566	26.9506
ARFGAP3_1	50.2502	46.9942	39.7043	42.789
ARFGEF1_1	12.2098	15.9204	13.3896	11.8085
ARFGEF2_1	20.0559	31.6225	26.5923	23.5163
ARFGEF3_1	0.084742	0.176322	0.118951	0.113566
ARFIP1_1	15.3966	15.4668	12.8708	14.3252
ARFIP2_1	21.8509	19.9896	17.1102	18.0056
ARFRP1_1	11.6962	13.3079	10.8067	11.5079
ARG2_1	3.42062	3.43089	3.87811	2.16276
ARGLU1_1	80.8764	78.7689	67.1926	60.2935
ARHGAP10_1	2.16842	2.10551	1.60643	1.67901
ARHGAP11A_1	2.55793	1.60754	1.53879	0.895473
ARHGAP11A_2	15.4364	18.6106	18.1746	17.2842
ARHGAP12_1	8.3198	8.06486	7.2131	5.82407
ARHGAP15_1	3.14966	2.62139	2.57898	1.85723
ARHGAP17_1	23.3707	25.1993	19.3336	19.0719
ARHGAP18_1	11.3536	11.8792	13.7512	15.1285
ARHGAP19_1	2.69433	3.02728	4.302	3.61078
ARHGAP20_1	0.153259	0.297626	0.143418	0.0821554
ARHGAP21_1	11.3224	15.1282	13.848	11.9009
ARHGAP21_2	0.370751	0.239997	0.375856	0.68456
ARHGAP22_1	1.11907	2.79413	2.27769	6.35879
ARHGAP24_1	12.5512	14.0223	15.0784	12.4865
ARHGAP25_1	3.99058	5.18117	5.37744	4.10721
ARHGAP26_1	6.51281	9.00002	8.19323	7.18008
ARHGAP27_1	18.0594	21.2523	18.8648	21.3879
ARHGAP28_1	2.88506	3.9019	4.97776	3.09311
ARHGAP29_1	0.460289	0.985084	1.98445	1.05746
ARHGAP29_2	11.5476	13.6399	11.5646	9.90424
ARHGAP31_1	6.56743	10.6165	9.52882	8.05655
ARHGAP32_1	2.99572	3.45913	3.84514	3.21174
ARHGAP36_1	0.939648	2.18973	0.659483	0.705185
ARHGAP40_1	6.37049	8.85995	6.00065	4.35854
ARHGAP42_1	7.94673	11.4402	16.1291	10.88
ARHGAP44_1	1.73296	1.73076	1.45951	1.17669
ARHGAP5_1	10.574	13.3008	14.4209	12.7214
ARHGAP6_1	2.17656	1.56671	1.32117	1.95511
ARHGAP8_1	3.52368	2.82794	2.11977	2.69841
ARHGDIA_1	176.717	175.491	170.89	189.797
ARHGDIB_1	21.209	30.505	21.2441	25.8291
ARHGDIG_1	3.38815	2.81988	5.23148	3.08761
ARHGEF10_1	3.30184	3.89306	3.33121	4.09305
ARHGEF10L_1	22.0417	31.2611	23.4152	20.8582
ARHGEF12_1	25.5438	33.5597	32.4833	30.8091
ARHGEF16_1	26.2186	18.8523	19.0272	21.6078
ARHGEF17_1	1.26467	2.21036	1.86395	2.06769
ARHGEF26_1	19.7221	19.3688	17.5329	17.5498
ARHGEF28_1	1.20273	1.24449	0.775684	1.48114
ARHGEF33_1	0	0	0	0.0623653
ARHGEF37_1	1.43094	1.0208	1.36296	0.876642
ARHGEF38_1	0.934973	0.778157	0.656202	0.451078
ARHGEF3_1	12.322	14.282	9.81532	9.32034
ARHGEF4_1	0.347374	0.939613	0.670454	0.279318
ARHGEF5_1	2.25245	1.31226	2.05512	1.02632
ARHGEF6_1	6.362	6.64275	8.0372	7.81289
ARHGEF7_1	6.86143	6.94857	7.57704	6.01872
ARHGEF9_1	3.73252	3.10649	3.11861	2.57251
ARID1B_1	12.5719	15.3634	16.1867	15.2582
ARID2_1	4.20126	5.28756	5.226	3.86338
ARID3A_1	27.6367	18.9423	23.39	23.6166
ARID3B_1	12.3943	17.8634	19.095	15.7188
ARID4A_1	5.88828	7.04176	6.41963	5.39354
ARID4B_1	6.00946	7.11486	7.60371	5.49
ARID5B_1	3.96185	8.67349	9.24848	8.17191
ARIH1_1	30.3193	27.5281	30.0724	26.9985
ARIH2_1	10.2071	9.27534	6.17694	6.78367
ARIH2_2	2.94805	2.11517	4.78024	5.61285
ARL10_1	2.45695	2.86281	1.03463	2.1073
ARL11_1	1.66239	0.592959	1.00006	1.52766
ARL13A_1	0	0.147928	0	0
ARL13B_1	5.70518	6.87893	5.49284	4.46982
ARL14_1	1.96785	0.409449	2.76223	0.791158
ARL15_1	6.70238	9.51582	8.8546	7.81974
ARL16_1	3.04421	3.80045	3.41849	2.28462
ARL1_1	76.5057	67.2659	56.7238	64.146
ARL2BP_1	6.07911	3.99864	5.91814	4.20483
ARL3_1	11.9297	8.82561	12.7142	12.3163
ARL4A_1	35.6369	27.4397	27.4826	30.1422
ARL4C_1	1.46059	4.05206	3.75871	6.26367
ARL5A_1	20.0867	26.1627	17.6818	22.691
ARL5B_1	27.2245	32.6012	25.3957	20.1358
ARL6_1	5.25771	6.73211	3.97393	4.33604
ARL6IP1_1	62.7815	70.4583	65.5322	53.1987
ARL6IP4_1	22.3082	28.9751	23.0107	23.3733
ARL6IP5_1	22.3892	21.3583	20.4002	18.2484
ARL8A_1	20.2984	20.695	14.0682	17.1377
ARL9_1	15.3923	10.4273	9.42119	10.0741
ARMC1_1	18.8297	24.4629	18.3082	17.4302
ARMC2_1	0.213153	0.354804	0.149599	0.114262
ARMC3_1	0.214043	0.178143	0	0.0573694
ARMC4_1	0.065679	0	0	0
ARMC6_1	19.4541	16.9849	13.7876	14.7226
ARMC7_1	35.4293	33.7605	29.5506	25.8733
ARMC8_1	11.1471	14.8083	10.0803	11.951
ARMC9_1	3.2322	3.17046	2.59256	2.35144
ARMT1_1	10.0874	12.3309	10.2877	10.0544
ARNT2_1	2.56373	2.71567	2.67174	3.93551
ARNT_1	40.343	39.482	37.8474	34.6127
ARNTL2_1	8.50805	9.46549	7.49459	7.91158
ARPC1A_1	64.2854	55.5782	57.8662	62.7164
ARPC1B_1	16.8154	21.2285	16.5755	13.6729
ARPC3_1	66.953	70.7338	55.4867	59.9942
ARPC4_1	101.012	96.1267	86.5572	82.2716
ARPC5_1	137.23	139.995	117.402	133.343
ARPC5L_1	26.9864	24.625	15.9736	19.8693
ARPP19_1	74.9195	91.3263	80.4658	85.1902
ARPP21_1	1.12048	1.47654	1.63833	1.90203
ARR3_1	12.8234	15.2729	12.8793	11.9704
ARRDC1_1	7.47447	7.83663	6.19969	7.75329
ARRDC2_1	34.1563	29.7039	40.5083	26.1567
ARRDC3_1	14.5336	20.4793	14.9133	16.6873
ARRDC4_1	4.77679	4.08163	4.11246	2.76548
ARSA_1	7.38398	7.71202	7.72276	5.0448
ARSB_1	37.7825	31.3287	18.9269	24.8464
ARSG_1	4.74241	4.64353	4.79683	5.75733
ARSH_1	15.0069	15.4287	9.49986	11.8302
ARSI_1	1.2464	2.24759	2.25984	1.89307
ARSJ_1	0	1.75893	1.25507	0.87146
ARSK_1	8.03215	18.5615	7.61634	11.4971
ART1_1	0.314263	0.784663	0.661689	1.51617
ART3_1	0.37889	1.26137	0.265921	0
ART4_1	0.476495	0.237945	0.267539	0.408685
ART5_1	0.648033	0	0.454816	0.694764
ART7B_1	8.11897	7.04787	6.86238	5.94336
ARV1_1	6.27525	10.3431	8.03124	8.57462
ARVCF_1	25.9269	32.9783	29.784	29.37
ARX_1	1.38183	0	0	0
AS3MT_1	42.654	24.3653	33.8027	25.9867
ASAH1_1	47.2983	46.376	38.1028	42.3102
ASAP1_1	2.72362	3.80707	3.60253	3.1072
ASAP2_1	2.37269	1.82284	1.92145	1.46757
ASAP3_1	22.9842	23.7709	26.3319	18.3906
ASB10_1	0	0	0	0.109979
ASB11_1	0	0	0	0
ASB12_1	0	0.507274	0.213886	0.0816817
ASB13_1	23.4912	22.026	19.8262	21.3596
ASB14_1	0.148444	0	0	0.0795741
ASB15_1	0	0.0376225	0	0
ASB18_1	0	0	0	0
ASB1_1	8.54225	6.88735	5.62059	7.58418
ASB2_1	0.143239	0.715287	0.502655	1.22855
ASB3_1	1.43042	0.85036	1.00392	0.821554
ASB3_2	2.70517	2.84742	2.73621	3.1988
ASB4_1	0	0	0	0
ASB5_1	22.0787	21.3454	10.8001	14.7046
ASB6_1	8.77412	10.9538	7.59014	6.6723
ASB7_1	3.87773	4.3499	5.32477	4.15736
ASB9_1	41.4143	40.8749	50.8929	29.8756
ASCC1_1	12.1656	10.5591	13.1734	12.2976
ASCC2_1	10.3338	11.7431	9.1356	10.3866
ASCC3_1	8.04214	8.66004	8.31933	8.7038
ASCL2_1	2.08811	0.868941	0.879311	1.11934
ASCL4_1	0	0	0	0
ASF1A_1	11.716	13.5923	6.22937	8.56423
ASH1L_1	13.4382	18.0177	17.8917	16.3853
ASH2L_1	16.5548	18.9811	16.2501	13.8389
ASIC2_1	0	0	0.652954	0
ASIC4_1	0.876537	0.729522	0.369114	0.281924
ASIC5_1	0	0	0	0
Asip_1	0	0	0	0
Asip_2	0	0	0	0
ASL1_1	1.61082	1.78754	2.63793	1.24727
ASMT_1	0	0	0	0
ASMTL_1	37.0662	40.3381	36.7703	34.4804
ASNS_1	13.8405	8.38468	5.81508	9.08484
ASNSD1_1	10.0501	12.7508	11.4406	11.2348
ASPA_1	1.79024	6.53298	7.9254	3.83868
ASPG_1	22.0966	29.2761	25.5431	27.9577
ASPH_1	25.3328	40.1042	28.6743	37.6189
ASPHD2_1	0.221267	0.552467	0.465883	0.237223
ASPM_1	2.80824	4.51866	5.01182	3.56989
ASPN_1	0.339905	0.282895	0	0
ASPR_1	0	0.125261	0	0
ASPSCR1_1	14.5953	13.4436	10.712	10.8533
ASRGL1_1	8.36949	6.56193	8.08746	5.65691
ASS1_1	23.1033	17.9369	14.6417	12.015
ASTE1_1	1.59262	1.85571	1.11777	1.2806
ASTN1_1	0	0.0550479	0.139262	0.301371
ASTN2_1	0.190555	0.264324	0.133739	0.510741
ASUN_1	63.1022	67.4179	55.5444	63.2669
ASXL1_1	4.48319	4.82333	5.33368	4.1324
ASXL2_1	7.55679	9.67258	11.156	9.52651
ASXL2_2	2.59239	1.59474	3.40157	3.74606
ASXL2_3	0.892288	1.14251	1.15614	0.404729
ASXL3_1	0.29399	0.349544	0.501097	0.202622
ATAD1_1	22.9023	22.9822	24.6158	24.6941
ATAD2_1	7.20849	7.86988	7.64834	9.20578
ATAD2B_1	7.01091	8.70089	7.05423	6.76816
ATAD5_1	3.02197	5.31362	6.00435	5.20207
ATCAY_1	0.111487	0.0927879	0.156492	0.209171
ATE1_1	1.12717	1.96151	1.94177	0.823943
ATE1_2	14.2279	14.7194	12.2136	15.4362
ATF2_1	1.9801	1.64799	0.505351	1.15794
ATF2_2	13.9149	16.2655	18.4348	16.7622
ATF3_1	1.97372	1.3528	0.977817	1.30697
ATF4_1	397.02	344.973	338.053	312.525
ATF6_1	12.2283	11.6312	10.6472	10.4979
ATF7IP_1	5.33327	7.81051	8.70993	7.47721
ATF7IP_2	0.097948	0.0815199	0.343719	0.157517
ATG10_1	5.45503	10.1033	5.44626	7.45465
ATG12_1	33.0003	42.1908	22.6029	32.5027
ATG13_1	36.7319	33.6029	31.0637	26.3623
ATG14_1	4.72524	6.85415	6.63273	4.41465
ATG16L1_1	16.6951	16.9504	13.9258	16.5871
ATG2B_1	10.3856	13.5829	11.7336	11.0763
ATG3_1	11.6545	8.65267	8.27259	9.30024
ATG4A_1	11.8922	13.6345	9.62397	10.408
ATG4B_1	16.0973	20.5746	15.6016	15.7172
ATG4C_1	7.91838	10.0737	6.27197	6.42768
ATG5_1	14.0713	13.5329	9.32713	12.0688
ATG5_2	0.346307	0	0.243053	0.37128
ATG7_1	11.1863	8.76244	6.92734	8.25397
ATG9A_1	24.2409	24.387	22.9767	23.2092
ATHL1_1	5.54324	8.21431	7.59117	5.8705
ATL1_1	5.11089	3.87558	4.62329	4.62709
ATL2_1	34.0375	38.2151	28.485	33.3898
ATM_1	5.4407	8.38087	6.75095	6.47757
ATMIN_1	3.64981	5.44991	5.42454	3.04984
ATN1_1	8.40937	7.89879	8.26286	8.01762
ATOH7_1	0	0	0	0.331384
ATOX1_1	216.199	197.831	156.767	151.751
ATP10A_1	0.517755	1.0577	0.825868	0.958795
ATP10B_1	0	0.0644367	0	0.0415026
ATP10D_1	4.06452	4.03755	3.77286	4.32248
ATP11A_1	1.98591	2.74021	2.42079	2.63338
ATP11B_1	20.94	23.0334	22.9043	19.693
ATP11C_1	81.7949	90.4005	90.0035	89.069
ATP12A_1	0.0732193	0	0.0513883	0.0392496
ATP13A2_1	24.8489	27.1191	23.4454	21.2833
ATP13A3_1	20.3761	29.708	28.1901	26.246
ATP13A4_1	0	0	0	0.0329505
ATP13A5_1	0.0677305	0.112741	0	0
ATP1A1_1	168.984	186.675	140.688	183.352
ATP1B1_1	85.2558	75.2482	45.3596	88.271
ATP1B1_2	56.3134	62.1278	51.7016	66.166
ATP1B3_1	13.8822	19.8066	15.1118	17.0095
ATP1B4_1	0.136511	0.340844	0.479043	0.292709
ATP2A3_1	2.93563	5.13085	5.09936	4.4456
ATP2B1_1	7.08847	4.81405	3.97998	4.55978
ATP2B1_2	7.54204	11.3199	8.47524	9.97111
ATP2B2_1	2.48183	3.89015	3.36757	3.5699
ATP2B4_1	2.2148	3.68665	3.71337	3.49581
ATP2C1_1	21.3571	29.2136	25.3985	23.9573
ATP2C2_1	0.0975075	0.162307	0.13687	0.209078
ATP4B_1	0	0.14297	0	0.0920848
ATP5A1_1	1274.63	1550.12	1214.57	1456.1
ATP5C1_1	600.846	647.263	553.177	546.63
ATP5F1_1	387.038	406.075	373.061	364.346
ATP5G3_1	943.751	954.166	830.258	895.669
ATP5H_1	534.13	554.799	517.41	427.593
ATP5J2_1	10.0501	10.4046	8.94603	6.83285
ATP5J_1	469.009	492.405	378.888	418.764
ATP5S_1	5.02187	7.24462	5.16934	5.38401
ATP6_1	27647.5	28813	40799.2	41486.2
ATP6AP1_1	57.251	63.5706	52.1268	53.3866
ATP6AP1L_1	0	0.147556	0	0
ATP6AP2_1	61.0931	62.8574	56.5512	53.6367
ATP6AP2_2	0.838139	1.62765	1.17648	1.04834
ATP6V0A1_1	21.8757	19.0228	13.1297	16.8216
ATP6V0A2_1	29.3662	27.0467	23.1867	26.6224
ATP6V0B_1	64.7709	64.9232	48.6212	59.6293
ATP6V0C_1	132.273	138.513	124.414	123.504
ATP6V0D2_1	0.334791	0.835918	0.23497	0.2692
ATP6V0E1_1	119.955	98.1719	71.5609	94.3105
ATP6V0E2_1	7.8063	7.70016	9.1313	6.35442
ATP6V1A_1	2.76367	1.02228	2.04741	1.23457
ATP6V1A_2	26.4561	35.4326	28.1721	33.0097
ATP6V1C1_1	25.767	25.9398	19.6004	19.0233
ATP6V1C2_1	0	0.729749	0.615381	0.23501
ATP6V1D_1	103.257	105.325	79.035	91.8268
ATP6V1E1_1	61.3093	65.6563	52.6583	48.7233
ATP6V1G1_1	134.038	137.778	101.638	107.111
ATP6V1G3_1	0	0	0	0.248538
ATP6V1H_1	24.0263	24.6509	15.2636	18.5419
ATP7A_1	6.57125	8.25429	7.98554	5.90354
ATP7B_1	36.6963	34.58	29.7282	30.7262
ATP8_1	19126.1	21202	28631.2	29992.4
ATP8A1_1	15.781	22.7907	18.4858	13.4392
ATP8A2_1	0	0.262873	0.332512	0.126984
ATP8B1_1	0.420032	0.131094	0.184247	0.11258
ATP8B2_1	16.6046	16.4557	16.5039	15.6925
ATP8B3_1	0.075656	0.566701	0.530985	1.98724
ATP9A_1	2.6802	3.73966	3.92813	3.80313
ATP9B_1	7.97317	9.48767	5.5034	7.13521
ATPAF1_1	14.8878	11.4189	10.244	13.5098
ATPAF2_1	19.1928	14.809	11.2252	13.3964
ATR_1	3.3247	4.41614	4.78467	4.35655
ATRIP_1	10.3983	11.111	7.86295	10.7166
ATRN_1	20.5615	30.9348	27.7013	26.0909
ATRNL1_1	5.83462	0.802649	7.24236	11.8904
ATRX_1	9.53919	13.5655	12.3884	10.2875
ATXN10_1	4.24089	7.163	5.4276	6.15143
ATXN1_1	4.63025	5.68873	6.4994	6.67797
ATXN1L_1	7.4791	13.6943	10.9755	7.72686
ATXN2_1	15.9826	21.1732	18.318	18.1962
ATXN3_1	12.3032	15.2697	17.7242	10.8763
ATXN7_1	6.41407	7.09519	6.32511	6.18024
ATXN7L1_1	10.8094	13.6462	12.1043	11.4587
AUH_1	72.4132	77.2481	51.8309	68.5468
AUH_2	5.92768	5.48164	3.69804	3.8837
AURKA_1	8.50157	16.7582	14.1318	10.0741
AURKAIP1_1	56.9993	61.9614	38.6437	56.3289
AUTS2_1	4.64253	3.55476	5.86497	5.57459
AVEN_1	10.71	8.57729	9.07676	10.8323
avenaII_1	0.931497	0.96908	1.47097	1.31075
avenaII_2	13.3718	17.0838	14.2678	13.3046
avenaII_3	2.90966	3.77491	3.36348	3.94522
AVL9_1	13.5277	13.6184	11.1998	10.4649
AVP_1	0	0	0	0.409886
AVPR2_1	0	0	0.0329083	0.0251349
AVR2_1	0.581225	0	0.407928	0.311569
AVT2R_1	0	0	0	0
AXDND1_1	0	0	0.0560626	0.0428198
AXIN1_1_1	0.425394	0.472061	0.298559	0.532081
AXIN1_1_2	6.50317	6.16417	4.75436	6.87529
AXIN2_1	7.94727	9.72696	10.218	6.65877
AZI2_1	29.8208	28.761	25.9771	26.0472
AZIN1_1	47.3419	63.0426	42.9842	50.1776
AZIN2_1	4.50376	4.60028	5.17242	2.63375
B-BTN2_1	0	0	0	0
B-G_1	5.8984	6.54547	3.96725	4.47932
B-G_2	24.8584	3.31025	23.3785	20.5213
B-G_3	69.19	6.91837	66.5775	50.1956
B2M_1	220.209	247.311	192.259	263.111
B3GALNT1_1	3.15126	4.05329	3.41805	4.14634
B3GALNT2_1	6.9679	6.71489	5.49093	6.8806
B3GALT1_1	0	0.239158	0	0
B3GALT2_1	0	0	0.155906	0
B3GALT5_1	2.89122	12.5128	9.53714	7.28433
B3GALT6_1	5.44723	6.12037	5.92579	3.35803
B3GAT1_1	0.451754	0.563976	0.475589	0.726496
B3GAT2_1	0	0	0	0
B3GLCT_1	7.8304	5.89309	5.90495	5.89441
B3GNT2_1	9.64784	12.829	10.1958	9.868
B3GNT4_1	0.258145	0.214848	0.905883	0.830281
B3GNT5_1	0	0	0	0
B3GNT7_1	0.597234	0.497064	0.523954	0.320151
B3GNT9_1	5.19517	5.07579	3.48765	5.69088
B3GNTL1_1	3.89716	3.67598	2.91753	3.34255
B4GAL-T7_1	57.9494	45.0748	42.7619	40.064
B4GALNT3_1	0.076332	0.127059	0.267865	0.327346
B4GALNT4_1	2.27851	2.25192	1.6991	2.59549
B4GALT2_1	18.8243	12.3378	15.5237	13.2443
B4GALT3_1	4.62737	3.64308	4.2132	3.95544
B4GALT4_1	28.7899	29.0865	22.6911	34.3322
B4GALT5_1	8.72983	14.0029	11.6969	12.2523
B4GALT6_1	6.27474	6.4425	7.12028	7.35594
B9D1_1	3.17926	2.94003	3.96682	2.46171
BAALC_1	0	0.0709233	0	0
BAAT_1	154.946	143.01	149.096	135.187
BACE1_1	18.8285	22.4709	24.3099	25.4232
BACE2_1	27.0483	35.0573	29.4147	32.7747
BACH1_1	36.9647	43.8037	58.7857	34.4158
BACH2_1	0.911173	0.758349	1.279	0.305275
BAFF_1	0.580179	0.362152	0.865285	0.38876
BAG1_1	10.0155	15.6294	9.66526	8.7244
BAG2_1	1.5719	1.48269	1.32387	0.842627
BAG3_1	1.92638	0.267214	0.901344	1.03265
BAG3_2	8.88633	8.04157	6.48428	7.59903
BAG4_1	23.7898	19.5611	18.7083	20.7422
BAG5_1	9.06818	11.6957	10.79	8.59537
BAHCC1_1	12.0525	12.7245	13.2105	9.81086
BAHD1_1	6.99738	6.31537	8.00436	5.65084
BAIAP2_1	16.6359	13.0839	12.9982	12.4098
BAIAP2L1_1	36.075	33.9309	37.8371	25.2331
BAIAP2L2_1	12.126	17.2161	14.3177	11.471
BAMBI_1	122.123	140.16	105.474	101.533
Band_1	11.2901	14.7659	9.81049	11.6239
BANK1_1	0.0889818	0	0.437157	0.238496
BANP_1	5.10447	4.56696	4.92597	3.42035
BAP1_1	24.0704	20.4618	20.5976	22.0112
BARD1_1	1.79343	3.59588	3.43282	5.85567
BARD1_2	0.130265	0.216834	0.0914256	0.139659
BARX1_1	0	0	0	0
BARX2B_1	0.220402	0.82546	0.232031	0.649813
BASP1_1	149.96	121.616	137.28	137.336
BATF3_1	29.3422	37.7941	20.5935	20.7848
BATF_1	2.06408	0.490825	0.620852	1.10646
BAZ1A_1	11.2659	15.4736	12.3572	13.5964
BAZ1B_1	5.10062	8.32046	5.72772	7.07251
BAZ2B_1	7.28216	8.88455	9.46682	5.81111
BBOF1_1	2.84742	3.09902	3.99687	3.28758
BBOX1_1	178.731	220.433	181.596	172.358
BBS12_1	1.0693	0.77871	1.68858	0.859807
BBS2_1	13.778	12.5769	12.2435	10.3639
BBS4_1	8.01395	7.02087	9.17685	6.40621
BBS5_1	4.96366	5.85245	5.80616	4.6564
BBS7_1	3.43905	5.45614	3.84678	3.22616
BBS9_1	0.221877	0.369326	0.311444	0.594692
BBX_1	4.60051	6.38151	5.76124	5.85102
BCAN_1	0.114197	0.237608	0.160296	0.275471
BCAP29_1	47.1032	48.0085	40.8913	42.1868
BCAR1_1	24.4466	26.2397	30.5287	32.2648
BCAR3_1	13.9142	19.7181	12.5633	19.3525
BCAS1_1	0.103714	0.258956	0.291163	0.222386
BCAS2_1	60.0447	47.3437	47.0214	50.9915
BCAS3_1	5.66811	9.30909	7.37277	7.29223
BCAT1_1	9.42713	8.80282	9.35971	8.99764
BCCIP_1	46.4172	33.8691	31.6849	46.015
BCHE_1	24.5063	32.4428	27.0566	18.2071
BCHE_2	32.8256	29.1038	18.4465	22.5548
BCKDHB_1	80.8218	91.8477	78.7295	72.3774
BCL10_1	7.14913	11.1564	8.2929	8.46307
BCL11A_1	0.797212	0.575035	0.783323	0.712251
BCL2_1	1.01264	1.58025	1.68795	2.10348
BCL2A1_1	26.8471	34.4101	21.8572	16.4064
BCL2L13_1	16.8681	19.2928	21.7165	22.2451
BCL2L14_1	38.3586	43.1634	48.979	38.9468
BCL2L15_1	66.8524	54.4033	55.0004	54.1531
BCL2L1_1	66.0463	64.6337	52.3647	52.5232
BCL2L1_2	3.57734	0.396978	2.34334	3.32393
BCL6_1	9.68709	8.33109	9.51831	6.46218
BCL7A_1	13.2286	16.8293	10.3012	11.7512
BCL9_1	3.09807	4.68127	3.75762	3.82131
BCL9L_1	3.50039	3.57114	4.12094	4.26731
BCLAF1_1	21.6407	24.7457	25.8202	18.4602
BCO1_1	37.7768	54.195	34.5516	28.7171
BCO2_1	0	0	0	0
BCO2_2	0.132407	0.220398	0	0
BCOR_1	8.8798	6.7345	10.5099	5.71772
BCORL1_1	4.44263	3.79881	4.31398	4.43677
BCR_1	1.81399	2.83832	2.90274	1.9448
BCS1L_1	9.54803	10.3432	6.38209	7.88053
BDH1_1	9.57333	9.21561	10.2808	9.0271
BDH2_1	89.4521	97.5102	77.9658	68.2984
BDKRB1_1	0	0	0	0.280615
BDKRB2_1	0	0	0.122885	0.0938578
BDNF_1	0	0	0.266997	0
BDP1_1	1.65643	2.38123	2.43079	2.5831
BDP1_2	0.601374	1.12615	0.422069	0.725333
BEAN1_1	0.561542	1.86944	0.985283	0.451527
BECN1_1	35.6383	35.644	28.9843	34.1086
BEGAIN_1	0.0938396	0.0781006	0	0
BEND2_1	1.14127	2.30679	1.94527	2.27235
BEND3_1	13.1611	13.0581	10.0106	12.3377
BEND4_1	4.34762	5.83617	2.95291	2.63129
BEND5_1	7.13365	7.91623	5.92189	6.70234
BEND6_1	1.59477	0.88486	0.85278	1.30268
BEND7_1	47.9634	51.3502	50.9531	41.0209
BERT_1	16.3304	10.3554	13.9174	14.3816
BEST1_1	0.408542	0.22668	0.669041	0.949007
BEST3_1	0	0.0414439	0.0349488	0
BEST4_1	0	0.319856	0.269727	0.309021
BET1_1	26.1984	24.2754	13.9742	20.2231
BET1L_1	27.107	29.0624	22.3277	23.6127
BF1_1	59.514	6.63377	28.7164	61.3844
BF1_2	41.6519	3.71421	37.7158	38.7746
BF1_3	36.487	4.62446	33.4075	39.416
BF1_4	33.0242	4.39764	38.7531	31.4402
BFAR_1	10.539	10.4493	8.1685	8.64615
bFGF_1	0	0.491854	0.414769	0.316795
bFGF_2	1.26694	1.05445	2.22298	0.339576
BFIV21_1	187.313	214.605	102.724	144.03
BFIV21_2	67.6849	92.3666	52.679	60.8093
BFIV21_3	58.5857	101.236	52.1809	56.7547
BFIV21_4	66.4721	103.124	53.5252	61.0703
BFSP1_1	0.310684	0.258576	0	0
BG1_1	97.2714	174.757	105.208	97.7865
BHLHE23_1	0	0	0	0
BHLHE40_1	30.7482	18.9696	38.3315	25.5886
BICC1_1	2.78185	4.71629	3.90483	2.76153
BICC1_2	1.05119	1.0207	1.53702	1.83137
BICD1_1	0.0664062	0.221073	0.186426	0.106792
BICD2_1	10.1073	10.2609	9.97799	11.6697
BID_1	30.5614	48.5932	36.4957	39.1226
BIK_1	3.2874	3.19203	2.69177	2.05593
BIN1_1	2.70014	3.29598	2.0214	1.35093
BIN1_2	7.93175	9.37401	6.51318	9.09898
BIRC2_1	39.9724	41.3746	36.9322	32.7515
BIRC5_1	1.93343	3.54013	8.95594	2.07286
BIRC5_2	25.8711	21.5319	21.4587	26.476
BIRC6_1	7.97883	11.4055	9.82209	9.34336
BIRC7_1	0	0	0.14347	0.21916
BIVM_1	16.3803	15.6938	14.2368	14.3964
BKJ_1	0	0	0.190602	0
BLB1_1	69.0097	36.8978	48.7274	46.1853
BLCAP_1	43.5615	38.436	31.8759	35.9928
Blec1_1	0	0	0	0
Blec2_1	1.19955	0.998358	0.561262	1.07171
Blimp-1_1	1.34464	1.91848	1.48299	1.31289
BLK_1	2.06955	1.81309	2.44631	0.992616
BLM_1	0.854657	0.790346	0.699805	0.636311
BLMH_1	69.6592	83.6269	59.1776	71.3245
BLNK_1	10.4667	10.5709	9.98717	11.4106
BLNK_2	0.145456	0.96848	0.71461	0.0779727
BLOC1S2_1	19.2072	17.8664	16.2558	18.7753
BLOC1S4_1	27.3176	24.4289	24.0677	23.6793
BLOC1S5_1	36.4353	40.9331	36.3389	35.616
BLVRA_1	6.27185	8.74689	8.92265	6.45153
BLZF1_1	12.3049	13.6858	10.1278	10.7937
BMAL1_1	8.1168	3.7733	4.2597	4.62545
BMF_1	1.45306	1.20935	4.75916	1.55785
BMF_2	0.413942	3.44514	1.45261	0.887584
BMI1_1	9.05462	11.996	9.98627	10.4505
BMP-10_1	6.28463	6.37177	5.21278	5.39026
BMP15_1	0	0	0.214815	0
BMP2_1	0.324016	1.8877	1.81926	2.25798
BMP2K_1	15.2707	15.9234	19.4642	17.0306
BMP3_1	0.175927	0.0976136	0.0411577	0.0943069
BMP4_1	8.72918	15.3051	11.1911	9.0467
BMP5_1	5.36734	7.51782	4.80831	6.94737
BMP6_1	11.7631	18.3566	13.0472	13.2307
BMP7_1	0.766964	1.39271	0.978704	1.7193
BMPER_1	9.06518	10.1809	9.65845	8.37229
BMPR-II_1	9.35161	10.9082	11.2372	9.03856
BMPR1A_1	8.41924	11.3866	9.91863	7.97867
BMPR1B_1	1.75323	2.70989	1.93362	1.7454
BMPR1B_2	1.14525	0.272332	0	0.350809
BMS1_1	15.8693	18.7938	15.3294	20.1238
BMX_1	0	0.122963	0	0
BNC1_1	0.169459	0.0705182	0	0
BNC2_1	0.0427177	0.035553	0.029981	0.183193
BNIP1_1	22.1045	18.6038	14.1193	14.7783
BNIP2_1	15.056	18.8925	18.2076	17.0109
BNIP3_1	43.4946	30.394	30.2383	38.7126
BNIP3L_1	59.1809	67.5496	65.8918	44.155
BOC_1	0.742348	1.1533	1.18096	1.00811
BOD1L1_1	6.76317	9.82881	8.83611	7.55765
BOK_1	9.78799	4.8878	9.34268	4.61728
BORA_1	3.40315	3.3831	3.31732	3.09114
BORCS6_1	12.0616	7.22475	6.28486	3.3798
BPGM_1	8.01826	11.4899	9.39555	7.84896
BPHL_1	76.9212	55.9141	69.8723	62.0687
BPIFB3_1_1	0.310001	0.258007	0.58019	0.221571
BPIFB3_2_1	0	0	0	0
BPIFB4_1	0.387484	0	0.271952	0
BPIFB6_1	0	0	0.127972	0
BPIFB7_1	0	0.177738	0.149883	0
BPIFC_1	0	0	0	0
BPNT1_1	82.4099	88.8649	73.5607	67.3163
BPTF_1	7.68375	9.22274	8.58441	8.44799
BRAF_1	3.9037	6.1041	6.47583	3.99496
BRAP_1	12.6531	11.912	12.9567	9.50699
BRAT1_1	6.58423	6.59446	5.79593	6.64028
BRCA1_1	4.71514	8.77693	9.67874	10.219
BRCA2_1	5.27183	7.0427	6.24254	5.95633
BRCC3_1	15.1329	16.8418	12.2264	14.2433
BRD1_1	5.98143	6.98864	6.72759	4.99456
BRD2_1	27.5407	21.9028	25.2568	28.7393
BRD3_1	2.40146	4.38172	4.66738	3.6639
BRD7_1	42.7031	41.1643	34.713	37.5242
BRD8_1	11.2324	13.2813	13.4289	11.461
BRD9_1	8.78593	11.6502	7.73403	10.0581
BRDT_1	0	0	0	0
BRE_1	14.4479	18.2851	15.9988	14.5554
BRF1_1	7.9939	7.94405	8.84831	8.2932
BRI3BP_1	80.5412	76.4172	85.9212	99.3016
BRICD5_1	0	1.19701	0	0.256992
BRINP1_1	1.63702	1.45328	1.45531	2.10608
BRINP2_1	0	0	0	0
BRINP3_1	0	0	0.0475246	0.0362986
BRIX1_1	34.2937	49.8531	18.2922	55.5177
BRMS1L_1	13.793	15.5154	11.3443	11.7839
BROX_1	14.3711	15.4569	14.2759	11.7333
BRPF1_1	0.631519	0.788398	0.775645	0.761691
BRPF3_1	8.9341	11.4796	9.29547	9.62036
BRS3.5_1	0	0	0	0
BRSK2_1	0.106175	0	0	0.170747
BRSK2_2	0.11591	0.0964697	0.0813507	0
BRT-1_1	27.1917	36.7958	28.4205	30.5158
BRT-1_2	19.4499	40.5772	21.6592	29.1935
BRWD1_1	10.4084	12.0659	11.6823	12.0225
BRWD3_1	10.1645	15.0283	17.1212	11.1752
BSDC1_1	20.6854	22.0603	16.4661	16.9448
BSG_1	865.761	843.062	876.304	790.554
BSN_1	0.480057	0.27337	0.230526	0.311513
BSND_1	0	0	0	0.0894678
BSPRY_1	3.88961	3.40761	4.16667	2.85322
BST1_1	53.5498	36.1592	86.8674	62.0151
BST1_2	0.534397	1.77907	1.12518	1.43233
BTAF1_1	11.0723	14.7509	12.2194	12.4161
BTBD10_1	2.38893	4.04507	3.3533	3.57686
BTBD10_2	1.6281	0.96788	0.571334	0.436377
BTBD11_1	0.0827883	0.48232	0.40673	0.177517
BTBD17_1	0.302462	0.251732	0.10614	0.324273
BTBD19_1	0.622283	0.258956	0.218372	0.667157
BTBD1_1	0	0	0	0
BTBD1_2	26.3035	26.5387	19.3317	22.0149
BTBD2_1	20.5416	13.6771	14.1952	12.3667
BTBD3_1	6.10161	6.96443	5.38354	5.23329
BTBD6_1	1.18943	1.41419	0.715533	0.546514
BTBD7_1	5.9757	8.33698	6.06068	5.62894
BTBD9_1	7.35376	12.0367	9.41914	10.0193
BTBD9_2	0.878175	1.37041	2.15719	0.647283
BTC_1	0.245339	0	0.516566	0
BTD_1	30.5963	31.1517	22.4043	23.2899
BTF3L4_1	1.18112	2.29371	0.552639	0.844196
BTF3L4_2	75.0778	77.2663	58.8259	74.2963
BTG1_1	170.611	126.285	133.116	145.04
BTG2_1	100.316	74.551	74.2082	66.593
BTG4_1	0	0	0	0
BTK_1	4.23083	6.13699	5.00551	4.47113
BTN1A1_1	1.95551	1.62753	2.21705	1.85462
BTRC_1	4.57126	7.48229	6.95131	7.26967
BUB1_1	5.5127	8.4593	7.93959	6.43354
BUB1B_1	5.66501	7.03909	9.12786	6.15907
BUB3_1	30.0121	34.7872	29.1429	31.1478
BUD13_1	10.3638	13.1108	12.5108	17.2593
BUD31_1	105.448	95.2419	79.0539	70.3365
BVES_1	0.216177	0.179919	0.682747	0.811179
BYSL_1	30.2598	24.0063	23.7215	30.8293
BZW1_1	337.695	365.243	324.385	371.7
BZW2_1	31.6039	32.7799	29.4259	27.9236
c-met_1	0.392793	0.70831	0.413517	0.175466
c-met_2	18.3644	19.1386	19.3334	16.5428
c-mos_1	0	0	0.188424	0
c-myb_1	1.87418	2.69427	2.27202	3.10534
c-src_1	16.3646	12.1554	13.4614	14.149
C10H15ORF44_1	35.3492	35.8584	30.9961	30.8587
C10H15ORF44_2	0.12825	0.426959	0.360045	0.549995
C10orf107_1	1.92814	2.88855	2.1652	0
C10orf11_1	1.10347	0.989039	0.953182	1.00104
C10orf54_1	2.26635	2.60744	1.54384	2.35832
C10ORF57_1	134.004	187.714	115.433	117.651
C10ORF58_1	223.037	189.992	176.104	179.085
C10orf67_1	0.0877902	0	0.0616147	0.0470605
C10orf71_1	0	0	0	0.0352981
C10orf76_1	15.9324	17.1026	14.1681	13.0536
C10orf88_1	9.86794	8.34975	5.42515	6.70038
C11H16ORF70_1	12.3679	16.12	14.9039	11.5085
C11H16ORF80_1	31.811	34.2146	29.0241	24.0046
C11H16ORF87_1	15.7924	17.963	14.2241	14.6737
C11H19ORF12_1	38.6288	37.0653	35.6255	30.5474
C11orf16_1	0.497168	0.827563	0.523399	0.399765
C11orf1_1	0	0	0	0
C11orf24_1	38.1441	47.6549	35.0814	27.2934
C11orf49_1	1.13897	0.710952	0.799373	0.457913
C11orf57_1	14.1601	13.2356	11.6199	14.5973
C11ORF61_1	5.45602	6.05456	5.95662	4.54958
C11orf63_1	0	0	0.0458824	0
C11orf74_1	27.1924	24.1404	22.0535	19.2736
C11ORF75_1	15.9243	20.0212	12.3653	14.1667
C11orf87_1	0.772313	2.24973	0.813061	0.621005
C11orf88_1	0.373865	0	0	0
C11orf91_1	0	0	0	0
C12H3ORF19_1	10.9633	9.9635	8.31356	9.59221
C12H3ORF37_1	24.3126	21.1463	23.52	23.8349
C12orf29_1	10.7432	12.8452	9.98251	8.84118
C12ORF32_1	2.02438	0.631816	0.887993	0.678237
C12orf40_1	0	0.407316	0.343481	0.131173
C12orf43_1	3.79656	5.52963	4.66301	3.81594
C12orf45_1	30.7721	25.6109	21.9828	26.2162
C12orf50_1	14.4561	15.1898	18.1358	12.8832
C12ORF57_1	153.812	119.687	89.2911	82.9119
C12orf66_1	12.2887	13.2225	8.76769	10.2633
C13H5ORF15_1	54.9947	72.2048	62.45	58.2318
C13H5ORF41_1	3.20758	4.03544	5.49715	2.35924
C13H5ORF41_2	0.258145	0.107424	0.362353	0
C14H17ORF103_1	5.11117	6.27272	5.89765	4.82961
C14orf105_1	0.723269	0.902941	0.76143	0.678498
C14orf159_1	16.0391	4.65954	7.53998	11.5179
C14orf1_1	150.392	89.492	107.591	94.6392
C14orf37_1	0.454668	0.832502	0.765851	1.02366
C14orf39_1	0	0	0	0
C14orf79_1	0.573655	0.190976	0.241569	0.123005
C14orf80_1	2.54705	2.59681	1.38541	1.9115
C15H12ORF49_1	10.486	12.7371	10.0116	11.8499
C15H22ORF25_1	15.0033	15.977	14.9774	15.0362
C15ORF23_1	7.30557	9.64455	10.6083	12.2888
C15orf39_1	2.10893	0.780097	2.13798	0.879283
C15orf40_1	15.6365	15.9261	12.7394	13.5402
C15orf43_1	0	0	0	0
C15orf43_2	0	0	0	0
C15orf48_1	5.16447	4.41767	6.34312	1.76873
C15orf59_1	0.189318	0	0	0.20297
C15orf61_1	13.6209	12.8151	6.23461	8.25397
C15orf62_1	0	0	0	0
C16ORF45_1	1.87181	0.623145	0	0.602036
C16orf52_1	1.67794	2.79303	3.92549	2.39859
C16orf59_1	9.46117	6.66288	6.29971	6.11207
C16ORF5_1	25.0573	22.0813	21.7241	16.7901
C16ORF61_1	16.6925	17.0186	22.8452	19.3503
C16orf62_1	27.5087	28.7932	27.6839	24.7936
C16orf72_1	35.5731	39.5585	43.4294	36.0551
C16orf89_1	0	0	0.194347	0.296878
C16orf96_1	3.2278	2.98491	1.51027	1.53803
C17H9ORF114_1	16.6286	17.7938	15.9776	16.3421
C17H9ORF16_1	26.8548	28.7172	22.6174	20.5902
C17H9ORF7_1	9.47404	10.6517	6.64927	8.90985
C17orf105_1	4.24256	3.92331	2.9776	3.28502
C17orf58_1	0.473772	0.788619	0.332512	0.634921
C17orf62_1	5.66131	6.66148	8.63174	8.37181
C17orf64_1	0	0	0	0
C17orf75_1	10.173	8.95755	6.98459	9.28638
C18H17ORF106_1	12.7906	18.9946	10.7371	12.6374
C18H17ORF67_1	0.593462	0.493925	0	0
C18H17orf70_1	8.37413	7.4052	6.68544	6.11627
C18orf21_1	19.469	13.8405	10.8174	16.307
C18orf32_1	42.7113	86.3299	47.9624	66.7244
C18orf42_1	0.245125	0.408025	0	0
C18orf63_1	0	0	0	0
C18orf8_1	19.5831	23.3756	20.8876	16.6443
C19H17ORF85_1	6.52082	7.42332	4.8396	5.54463
C19orf25_1	57.0323	43.7584	40.0276	42.0372
C19orf35_1	1.08504	1.08367	0.456917	0.581644
C19orf44_1	3.40882	2.59038	2.49647	2.30401
C19orf45_1	0.194142	0	0	0
C19orf70_1	80.9716	74.4434	62.9086	61.0703
C1D_1	3.99284	2.43697	2.89575	4.6375
C1D_2	8.35655	13.9099	6.84246	5.22618
C1GALT1_1	10.864	9.89394	11.3773	10.4887
C1GALT1C1_1	15.3011	20.4083	13.0795	15.2478
C1H11ORF54_1	142.772	119.164	92.8021	93.6019
C1H11ORF67_1	12.393	12.1618	12.4627	5.75095
C1H11ORF70_1	0.530541	0.147186	0.124119	0
C1H11ORF73_1	60.43	45.237	41.7014	44.338
C1H12ORF23_1	27.7747	24.4808	21.3886	25.8486
C1H12ORF4_1	9.74595	12.4128	9.12014	10.6862
C1H12ORF4_2	2.19918	1.08155	0.912051	0.857368
C1H12ORF73_1	20.6596	21.9456	19.2694	22.878
C1H21ORF33_1	154.309	152.703	149.127	137.31
C1H21ORF59_1	16.7403	17.6645	15.1059	14.4221
C1H21ORF91_1	2.24354	2.36152	2.22298	1.13192
C1H22ORF40_1	12.0985	16.6143	6.3684	5.18836
C1H2ORF49_1	6.03091	8.57244	5.56439	5.41239
C1H7ORF60_1	2.12661	2.94989	1.82422	2.40663
C1orf100_1	0	0	0	0
C1orf101_1	0.0971714	0.0808736	0	0.0520893
C1orf101_2	0.103638	0.0862552	0.0727371	0.111111
C1orf109_1	7.56199	4.89508	3.24336	4.05365
C1orf112_1	3.02439	5.29466	3.22056	3.24249
C1orf116_1	79.8034	58.5149	63.3759	52.4245
C1orf123_1	20.2654	18.0983	13.9834	12.4502
C1orf131_1	13.3577	14.5675	7.11207	8.39506
C1ORF146_1	0	0.405907	0	0
C1orf159_1	1.74162	1.86366	1.57158	1.68939
C1orf168_1	40.7637	19.1522	23.8798	18.151
C1orf174_1	9.17732	9.46209	10.0941	9.2517
C1orf198_1	7.85799	12.8545	8.2409	8.66674
C1orf216_1	0.749719	2.02792	0.657729	1.40662
C1orf21_1	5.14304	5.09025	4.58516	3.94916
C1orf228_1	1.73074	1.98063	1.36654	1.15972
C1orf35_1	5.48972	4.70204	4.11476	4.39991
C1orf43_1	23.6586	29.35	21.7739	23.8093
C1orf50_1	15.1132	10.2085	11.3757	11.7413
C1orf53_1	5.31876	4.91854	4.56246	4.43513
C1orf74_1	9.61003	7.40575	2.99765	2.48036
C1orf94_1	0	0	0.131633	0
C1ORF95_1	1.92201	3.7325	1.79859	2.40404
C1QA_1	92.4556	82.1051	78.2683	69.4881
C1QB_1	79.8444	68.162	64.5068	62.3437
C1QBP_1	358.972	310.663	297.095	338.209
C1QL1_1	1.13973	0.948575	0.399956	0.509135
C1QTNF1_1	5.8269	6.5647	5.58574	4.68532
C1QTNF2_1	1.12308	1.96291	0.709404	0.421425
C1QTNF4_1	0.247928	0	0	0
C1QTNF5_1	9.9039	5.34255	9.78283	5.80062
C1QTNF7_1	2.87914	3.26761	4.0414	3.50769
C1QTNF8_1	2.33614	1.29621	1.82178	1.39145
C1S_1	621.659	650.09	524.27	438.879
C20H20ORF108_1	18.551	23.8306	17.2654	16.646
C20H20ORF111_1	20.1169	22.1091	14.6619	13.6871
C20H20ORF11_1	12.02	12.8133	11.6719	11.1215
C20H20ORF24_1	69.9937	61.6621	55.5008	61.9398
C20H20ORF43_1	57.7198	67.4485	51.3537	47.6617
C20H20ORF4_1	21.9183	22.8027	15.5968	18.7665
C20orf194_1	9.70603	15.1091	14.4231	8.38257
C20orf195_1	0	0	0	0
C20ORF7_1	21.916	15.0481	17.4965	15.5664
C20orf85_1	0.374362	0	0	0.401358
C20orf96_1	0.431691	0	0	0
C21H1ORF144_1	56.5125	38.9302	45.1566	37.4068
C21H1orf158_1	0	0	0	0
C21orf140_1	0	0	0	0
C21orf58_1	0	0.24439	0.824354	0.157407
C21orf62_1	21.8523	12.3673	5.52125	8.66839
C22H2ORF42_1	8.80521	10.6208	9.13544	7.18274
C22orf23_1	0	0.350694	0.295732	0
C22orf39_1	18.8413	15.078	10.172	5.82691
C26H6ORF106_1	79.1075	92.9613	95.96	87.059
C26H6ORF125_1	68.1047	50.2745	48.2143	47.9365
C26H6ORF130_1	22.2901	24.4099	17.7613	19.675
C26H6ORF89_1	23.6487	33.8013	30.5422	23.7231
C28H19ORF10_1	130.237	123.725	93.2096	115.515
C2_1	457.87	396.841	380.22	348.207
C2CD2_1	8.98833	14.8471	6.72679	10.2019
C2CD2L_1	10.0677	13.4065	11.9335	11.4533
C2CD3_1	1.30679	1.33621	1.20541	1.54113
C2CD4C_1	0.22426	0	0	0
C2CD5_1	7.74355	8.40624	8.40529	7.63161
C2H18ORF19_1	32.6038	35.6211	30.2744	32.3123
C2H18ORF1_1	12.6778	11.1721	9.15949	12.1928
C2H18ORF1_2	11.2811	9.72436	6.88074	8.42306
C2H3ORF39_1	2.43853	1.48833	2.85244	1.56863
C2H3ORF75_1	8.96759	8.11252	7.25158	9.19625
C2H7ORF64_1	2.05985	2.98427	2.24885	2.29018
C2orf40_1	4.75943	6.11151	3.53124	5.10264
C2orf44_1	2.79282	2.6993	2.90855	2.12492
C2orf47_1	63.113	60.6087	46.1638	58.0099
C2orf50_1	0.0614015	0.102206	0	0.0329146
C2orf54_1	0	0	0	0
C2orf70_1	0	0	0	0
C2orf71_1	0	0	0	0.0627799
C3AR1_1	2.62012	3.71996	2.81245	1.90025
C3H20ORF3_1	213.228	135.542	151.237	109.095
C3H20ORF72_1	8.69174	14.0769	10.5517	11.2074
C3H20ORF94_1	3.17575	3.10953	2.75331	1.70238
C3H2ORF43_1	27.5913	28.256	25.87	24.0923
C3H6ORF120_1	21.0347	19.6026	18.4018	19.3753
C3H6ORF138_1	0	0	0	0.0567234
C3H6ORF154_1	0.395364	0.658104	0.277482	0.423874
C3H6ORF203_1	90.828	83.0854	67.4798	80.4903
C3H6ORF72_1	100.743	101.546	81.2733	71.1454
C3orf14_1	2.01353	1.67582	3.39163	2.80635
C3orf17_1	7.32193	7.78662	6.28079	9.59436
C3orf18_1	2.57046	2.85245	2.70609	2.52617
C3orf30_1	0	0	0	0
C3orf33_1	5.84843	8.43703	6.02018	8.98725
C3orf38_1	11.1348	9.03265	7.41918	9.82222
C3orf52_1	12.5501	16.3909	17.7518	16.9741
C3orf58_1	5.02602	3.8193	4.14094	3.63135
C3ORF64_1	4.25501	6.64002	7.59028	6.08246
C3orf67_1	0	0.0738245	0	0.0475491
C4_1	315.993	237.737	228.05	224.936
C4BPA_1	29.7862	33.4798	25.5029	21.2346
C4BPA_2	1.81867	0.100909	2.12736	0.64994
C4H4ORF29_1	18.2774	23.4561	20.1388	16.8206
C4H4ORF41_1	13.5238	14.0694	11.9092	11.7633
C4H4ORF52_1	108.146	133.687	76.4591	62.4479
C4H8ORF40_1	32.2035	30.5772	25.1484	28.6904
C4orf19_1	0	0.0630175	0	0
C4orf27_1	24.2594	25.9785	24.8583	31.384
C4orf33_1	1.25472	3.48092	2.93538	1.7936
C4orf45_1	0.35728	0	0	0
C4orf47_1	0.176404	0.146817	0.123808	0.0945627
C4orf48_1	9.56655	10.0852	8.05703	11.2821
C5_1	246.574	254.769	227.608	212.22
C5H11ORF10_1	234.411	221.608	164.519	182.364
C5H11ORF2_1	13.9576	17.4249	12.9448	12.3365
C5H11ORF46_1	0.618868	1.03014	0	0
C5H11ORF46_2	7.68039	6.79173	4.71661	7.14063
C5H11ORF58_1	127.173	119.977	111.238	110.855
C5H14ORF129_1	7.06945	7.66988	4.87303	5.81977
C5H14ORF166_1	116.441	115.947	94.8572	98.883
C5H14ORF169_1	7.49221	7.79449	4.16285	7.61413
C5H15ORF29_1	5.25315	6.34259	3.99844	4.2438
C5H15ORF41_1	13.2557	10.6833	8.77348	8.45503
C5H15ORF57_1	24.3134	26.1986	19.125	19.7704
C5H15ORF57_2	2.90313	1.32892	2.39411	1.32281
C5orf22_1	10.6501	12.1878	9.57691	8.38515
C5orf24_1	41.4409	50.5323	47.0093	48.0456
C5orf28_1	7.94288	12.0548	5.79325	10.9368
C5orf30_1	1.57379	1.30983	1.55937	1.98504
C5orf34_1	2.66853	2.92763	2.12828	3.64123
C5orf42_1	2.2072	4.40881	2.91884	4.06019
C5orf49_1	0	0	0.420053	0
C5orf63_1	7.0397	6.87794	3.72347	7.8755
C6_1	107.998	186.476	101.085	123.105
C6H10ORF32_1	13.2381	13.2214	12.133	11.8551
C6H10ORF46_1	11.1031	15.196	11.4291	11.1101
C6orf132_1	24.0896	23.9078	28.0084	21.0025
C6ORF162_1	17.6184	27.1884	18.0327	17.3148
C6orf163_1	1.19405	0.496889	0.558687	0.693415
C6ORF192_1	19.0919	15.649	12.5874	17.6774
C6orf52_1	37.0913	42.3105	32.3106	33.2164
C6orf58_1	0.421787	0.117015	0	0.0753671
C6orf62_1	64.618	74.4648	63.1116	63.868
C7_1	18.4993	52.9607	20.9483	33.5833
C7H2ORF69_1	2.72594	2.80256	2.70095	3.52421
C7H2ORF76_1	8.87597	10.8073	7.03705	6.69647
C7orf25_1	11.6342	11.2531	11.586	10.0291
C7orf26_1	4.74569	5.30393	5.23399	5.74208
C7orf31_1	0	0	0	0
C7orf50_1	12.7765	15.3596	11.9561	9.67546
C7orf55_1	31.0115	21.4224	23.2887	14.9615
C7orf57_1	0	0	0	0
C7orf62_1	0	0	0	0
C7orf72_1	0	0	0	0
C8A_1	1080.88	1063.87	899.313	866.582
C8B_1	538.295	524.458	446.547	278.99
C8G_1	288.942	197.556	269.114	189.747
C8H1ORF27_1	16.7243	21.8857	18.1604	20.2421
C8H1ORF52_1	14.8365	13.8449	10.0973	9.39926
C8orf22_1	477.462	519.913	397.563	175.006
C8orf34_1	0.367289	0.229265	0.0644446	0.492219
C8orf37_1	0	1.05682	0	1.13447
C8orf46_1	0	0	0	0
C8orf4_1	282.5	238.394	228.659	223.339
C8orf88_1	0	0	0.212965	0
C9H21ORF2_1	25.9772	23.0151	25.6422	20.214
C9H2ORF82_1	0.812375	0	0	0
C9orf152_1	40.0207	39.6787	27.7812	31.8869
C9orf172_1	0.590231	0.0982472	0.248549	0.442956
C9orf24_1	0.283026	0.235556	0	0
C9orf3_1	1.76416	4.48209	3.51898	3.3348
C9orf64_1	11.3963	17.4434	11.2161	17.976
C9orf72_1	2.57279	5.72936	3.17216	4.99479
C9orf78_1	38.6723	23.2792	26.8004	26.728
C9orf84_1	0.0641982	0	0.0450569	0.0344138
C9orf85_1	5.91809	11.9619	3.47542	9.32305
C9orf91_1	11.7674	9.79373	9.17648	11.2142
C9ORF9_1	0	0	0	0
C_1	25.3321	23.1816	24.4357	21.1736
CA10_1	0.720036	0.8561	0.974606	0.88224
CA12_1	0	0	0	0
CA13_1	28.8266	37.1241	40.8894	19.5192
CA14_1	0.700069	0.582651	0.655116	0.500368
CA2_1	95.7969	89.3691	81.7006	59.0344
CA3_1	0	0.0457694	0.0771927	0.117917
CA4_1	30.4568	20.7482	23.1175	2.90249
CA6_1	1.08213	2.852	1.8987	1.16016
CA7_1	0	0.144824	0.122126	0.0932785
CA8_1	0.656416	0.971236	0.665455	1.09472
CA9_1	65.0164	45.7117	60.6219	44.4148
CAAP1_1	8.39908	17.4759	8.28959	15.3362
CAB39_1	24.7329	27.262	20.9996	21.4395
CAB39L_1	2.76652	2.30252	2.86139	1.1708
CABIN1_1	11.2132	14.5441	12.2136	11.6705
CABLES1_1	19.0954	18.1756	19.9178	18.6061
CABLES2_1	2.51455	1.65221	1.95058	1.13511
CABP1_1	0.527234	0.438805	0.370034	0.376836
CABP2_1	3.66891	2.0357	4.72081	4.26127
CABP4_1	0	0.32316	0.272514	0
CABP7_1	0.489825	0.203835	0.343779	0.262574
CACHD1_1	1.69513	2.35137	1.93879	1.71641
CACNA1C_1	0.118576	0.526336	0.443847	0.423755
CACNA1D_1	3.00404	5.1107	4.37175	4.12057
CACNA1E_1	0.238137	0.495489	0.188026	0.239352
CACNA1G_1	0.154788	0.343537	0.199167	0.31807
CACNA1H_1	0.647437	0.754386	0.75733	1.20315
CACNA1I_1	0.0515817	0.0429303	0	0
CACNA1S_1	0.767664	1.0088	0.482064	0.28156
CACNA2D1_1	0.426337	0.0709662	0.299221	0
CACNA2D1_2	0.0675843	0.899983	0.284601	0.507206
CACNA2D2_1	3.88545	4.27024	3.39123	2.93731
CACNA2D3_1	0	0.045565	0	0.088043
CACNA2D4_1	0	0	0	0
CACNB1_1	3.87273	6.10709	5.00692	3.60569
CACNB2_1	0.952345	1.84944	3.04491	2.49583
CACNB4_1	0.474569	1.18492	0	0.254396
CACNB4_2	0.199078	0.165688	0.698605	0.533584
CACNG1_1_1	0	0	0	0.0479109
CACNG1_2_1	0	0	0.0925807	0.0707118
CACNG2_1	0.151719	0.252545	0.212965	0.84041
CACNG3_1	0	0	0	0
CACNG4_1_1	0.0560984	0.0466894	0.0787442	0.0601437
CACNG4_2_1	0	0	0	0
CACTIN_1	43.1314	32.4456	25.2816	32.204
CACYBP_1	31.8675	36.8001	24.7889	34.8773
cad19_1	0	0	0	0
cad19_2	0.0865104	0.108001	0.0303583	0.208685
CAD_1	2.13788	1.86403	2.25067	2.48305
CADM1_1	25.6816	20.7603	22.1187	22.1059
CADM2_1	0.108088	0	0	0
CADM3_1	9.34138	14.5924	16.6426	13.4817
CADPS2_1	1.48365	1.64642	1.25822	1.42495
CADPS_1	0.191678	0.319058	0.17937	0.2055
CALB1_1	0.130507	0	0	0.0349794
CALB2_1	0.300848	0.125194	0.211147	0.483814
CALCA_1	14.6762	20.7419	10.8834	9.94543
CALCA_2	0.62366	6.2287	4.3771	1.00295
CALCOCO2_1	32.1274	34.5237	26.4967	26.2328
CALCR_1	0	0	0.23032	0
CALCRL_1	10.2613	13.5354	11.2782	11.105
CALD1_1	19.68	30.8042	24.7208	23.6767
CALHM1_1	0	0	0	0
CALHM2_1	0.745752	0.155168	0.2617	0.499706
CALHM3_1	0	0	0	0
CALM1_1	142.474	156.079	118.55	124.841
CALM_1	377.537	409.527	365.66	386.21
CALML3_1	0	1.2563	0.794558	0
CALML4_1	168.737	132.449	133.019	143.18
CALN1_1	0	0	0	0
CALR3_1	29.2384	17.0899	23.1837	28.5951
calsyntenin-1_1	0.600286	0.399683	1.22179	1.25497
calsyntenin-1_2	7.76711	9.00705	7.01397	6.43971
CAMK1_1	7.18991	6.60304	8.7003	6.51227
CAMK1D_1	3.18663	4.43727	2.79563	4.10628
CAMK1G_1	0.370913	0.102901	0.173548	0
CAMK2A_1	1.28866	1.20659	0.565271	0.604445
CAMK2A_2	0.820892	0.68321	0.921817	0.792079
CAMK2D_1	2.61013	0.167104	1.26824	0.538145
CAMK2D_2	4.4161	4.84951	4.30472	4.57016
CAMK2G_1	6.29228	8.26883	7.25183	6.81704
CAMK2G_2	0.980502	1.55049	1.10105	0.788406
CAMK4_1	0.776141	2.32547	1.30735	0.665688
CAMKK1_1	5.49961	8.10818	5.62435	5.05388
CAMKK2_1	22.6516	25.3942	22.3673	19.9183
CAMKV_1	1.37286	0.190434	0.160588	0
CAMLG_1	15.2251	17.0873	13.276	15.0864
CAMSAP1_1	1.30996	2.39151	2.01671	2.28785
CAMSAP2_1	6.59874	8.57422	5.41102	7.67016
CAMTA1_1	1.11444	0.976339	1.07032	1.03759
CAND1_1	33.0862	43.6055	33.6025	40.6051
CAND2_1	13.8027	14.4333	11.9229	13.8495
CANT1_1	11.8421	9.53455	8.49197	10.4881
CANX_1	204.485	205.641	162.798	251.084
CAP1_1	48.54	51.8278	51.0675	52.347
CAP2_1	0.78087	1.13733	1.37012	0.837181
CAPN13_1	3.69697	0.913457	1.13518	1.64117
CAPN14_1	0	0	0	0.0713461
CAPN15_1	12.7659	9.96076	11.8888	10.4623
CAPN1_1	28.94	32.6239	31.0816	32.2341
CAPN2_1	2.58975	1.401	1.72671	1.04119
CAPN3_1	0.178189	0.444907	0.06253	0.0477595
CAPN5_1	2.02603	3.29579	2.77927	2.98668
CAPN6_1	0.284168	0.709519	0.598321	0.812425
CAPN7_1	5.60328	6.7209	5.66758	4.50551
CAPN8_1	0.244594	0.101785	0.257499	0.262232
CAPN9_1	0	0.089925	0	0
CAPRIN1_1	96.5043	118.03	95.4984	114.569
CAPRIN2_1	2.68082	3.5408	2.74046	2.78042
CAPS2_1	2.7435	3.42502	1.56447	2.38984
CAPSL_1	8.19914	31.1952	13.4271	23.4411
CAPZA1_1	47.8994	60.3371	43.6122	44.4138
CAPZA2_1	58.0225	58.4269	45.865	43.7357
CAPZA3_1	0	0	0	0
CAPZB_1	86.9629	61.5382	61.6238	57.0889
CAPZB_2	9.49335	39.183	24.4757	32.2994
CARD10_1	5.38223	5.69271	5.11532	3.48626
CARD11_1	2.50002	2.36189	2.27626	1.73857
CARD19_1	4.31207	5.12007	4.88257	3.54432
CARD8_1	5.05334	6.82018	4.50519	5.93023
CARD9_1	4.68152	2.92224	2.93364	3.85396
CARF_1	2.25946	2.59687	2.34091	2.24936
CARHSP1_1	10.2316	12.1183	10.8635	9.98501
CARKD_1	79.2043	86.0569	73.2106	78.798
CARS2_1	54.5345	48.4314	47.09	47.7283
CARS_1	14.8365	17.348	14.8847	15.3697
CARS_2	1.46997	2.44684	3.88865	3.51562
CASC1_1	0.784947	2.20487	0.964089	0.683761
CASC4_1	18.8841	27.1942	21.7987	21.6444
CASC5_1	2.07062	3.79133	3.4006	3.17451
CASD1_1	0.862062	1.61432	0.907546	0.462114
CASD1_2	6.84814	8.60114	6.72882	4.93914
CASK_1	14.517	19.285	16.8504	16.0876
CASKIN1_1	0.0491447	0.0818041	0.0689836	0.131722
CASKIN2_1	10.6591	9.47278	12.2147	10.6207
CASP10_1	2.9858	4.82384	4.19111	2.82451
CASP18_1	6.7199	6.25638	5.59561	6.96027
CASP2_1	8.00785	11.1578	7.57785	9.98404
CASP3_1	3.46591	1.12179	1.3514	4.23194
CASP3_2	7.85599	10.2515	7.38558	6.39486
CASP6_1	16.0712	19.5242	13.6445	18.9671
CASP7_1	14.8583	13.225	13.6145	14.4363
CASP8_1	8.64886	9.39433	6.58454	10.9227
CASP8AP2_1	2.68653	4.31217	3.47923	3.29173
CASP9_1	20.1243	16.4933	10.1348	12.4348
CASQ2_1	0.944143	0.449022	1.04129	0.867624
CASR_1	0	0.0447395	0	0.028816
CASS4_1	0.344193	1.24134	1.44941	0.492018
CAST_1	9.84497	19.5739	13.896	9.49942
CAST_2	0.418241	0.348092	0.880615	0.448401
CASZ1_1	0.730431	0.390807	0.439411	0.363584
cat-1_1	4.49433	2.9093	2.45335	3.81459
CAT_1	311.916	311.773	281.398	210.747
CATHB1_1	3.92428	0.272174	9.63978	5.08379
CATHL1_1	3.62332	6.9359	7.12038	0.38846
CATHL2_1	5.61542	14.0208	7.09404	1.50509
CATIP_1	0	0	0.180023	0.137499
CAV1_1	11.2383	15.9787	10.5167	10.0406
CAV2_1	3.35588	5.20519	3.64	3.43434
CAV3_1	0	0	0	0
CBFA2T2_1	2.5504	2.12264	1.57939	1.76926
CBFA2T3_1	4.04331	3.68064	4.16796	4.13168
CBFB_1	17.7081	21.5096	18.8104	21.5507
CBL_1	11.631	14.8724	16.9942	14.4536
CBLB_1	1.51989	2.97639	2.63542	3.1152
CBLL1_1	3.66909	4.47644	3.89194	4.02307
CBLN1_1	0.40502	0.674179	1.13704	0.868455
CBLN2_1	0	0	0	0
CBLN4_1	0	0.129193	0	0
CBR1_1	107.114	81.572	88.8066	83.1193
CBR4_1	15.8028	19.9219	15.658	15.3229
CBWD1_1	7.48061	11.7255	6.21273	12.1303
CBX1_1	13.6959	10.8977	12.6756	9.27805
CBX1_2	11.9653	13.1654	14.0911	17.3941
CBX2_1	0	0.297105	0.250542	0.127574
CBX3_1	40.3986	43.0163	34.0115	38.414
CBX4_1	10.2507	7.2189	7.74777	8.66511
CBX7_1	0.389357	2.26837	1.09307	1.2523
CBX8_1	2.86001	3.35686	2.98517	2.08348
CBY1_1	13.7686	12.4645	15.0884	13.2077
CC2D1B_1	16.9576	18.9922	18.9543	19.1344
CC2D2A_1	3.2745	4.11184	4.11253	3.01791
CCAR1_1	32.3352	34.7752	34.6986	38.3345
CCBE1_1	6.9045	9.98696	6.21607	7.0961
CCBL1_1	55.5826	62.5723	50.9389	46.0474
CCBL2_1	34.5487	32.5458	33.8401	29.2046
CCDC101_1	58.0275	40.0889	36.869	43.4098
CCDC102A_1	8.25056	5.20209	5.17643	4.48978
CCDC102B_1	0.856171	0.890714	1.35202	0.344217
CCDC104_1	12.7846	15.1421	11.142	13.6689
CCDC109B_1	9.42063	6.39309	5.08599	8.07998
CCDC111_1	5.82226	5.65335	5.36327	4.74661
CCDC112_1	1.95308	6.68262	2.7415	3.72252
CCDC113_1	0.598925	0.332315	0.560467	0.321058
CCDC117_1	7.27643	9.86905	7.37663	7.07882
CCDC122_1	0.307409	0.596983	0.359587	0.109859
CCDC125_1	0.726064	1.0575	0.254791	0.583816
CCDC126_1	17.1191	19.7359	15.9308	16.2463
CCDC127_1	8.91476	12.1837	11.3939	10.614
CCDC127_2	0.253274	0.632383	0.533275	0.271538
CCDC12_1	54.4317	51.7477	51.5577	55.9847
CCDC132_1	2.23589	5.96436	3.7018	5.10158
CCDC132_2	7.44414	4.14988	3.45021	2.55993
CCDC134_1	32.842	25.7392	24.3945	26.8479
CCDC137_1	4.60236	8.42696	3.87615	6.29116
CCDC13_1	1.17619	1.30523	1.651	0.980786
CCDC141_1	0.589073	1.31996	1.43112	0.874458
CCDC148_1	0	0.122899	0	0.158314
CCDC149_1	1.56608	1.65099	0.952587	2.07078
CCDC14_1	4.27689	4.66697	5.46975	4.99288
CCDC152_1	1.22032	1.35419	1.14196	0.218054
CCDC152_2	1.10982	0.307893	0.259639	0.396617
CCDC153_1	0	0.279636	0	0
CCDC157_1	0.402132	0.334685	0.188155	0.215565
CCDC157_2	0.363422	0.806581	0.255064	0.779258
CCDC157_3	0.247059	0.514054	0.346792	0.264875
CCDC15_1	8.62355	9.88857	8.6078	8.11542
CCDC167_1	35.9919	27.651	25.6139	28.7381
CCDC170_1	0.238961	0.198882	0	0.0853976
CCDC171_1	0.794815	1.76402	1.30161	2.05932
CCDC172_1	0	0	0	0
CCDC173_1	1.06981	1.78075	0.875974	1.05137
CCDC175_1	0	0	0	0
CCDC177_1	0	0	0	0.381594
CCDC177_2	0.77979	0.324501	0.684111	0.418011
CCDC178_1	0.599138	0	0.21025	0
CCDC180_1	0.0609238	0.0507055	0.0427588	0
CCDC181_1	0.344333	0.573162	0.322223	0.676801
CCDC183_1	0.168195	0.139985	0	0.0901618
CCDC186_1	7.61386	9.65615	10.0513	7.67703
CCDC189_1	10.7645	10.0789	9.20758	4.32777
CCDC18_1	0.472524	3.20235	0.947533	0.651341
CCDC18_2	1.62319	0.360252	1.62023	1.64356
CCDC191_1	1.5037	3.0036	2.25144	2.20326
CCDC25_1	49.163	46.8568	46.1916	46.5448
CCDC27_1	1.20296	2.08583	1.58304	0.994152
CCDC28A_1	17.7771	14.7955	8.91193	12.2523
CCDC28B_1	11.3097	7.29492	8.13605	7.42673
CCDC30_1	6.25484	2.95782	3.19266	4.11498
CCDC33_1	0	0	0	0
CCDC34_1	7.48723	15.2671	19.4429	16.4557
CCDC36_1	0	0	0	0
CCDC39_1	0	0	0	0
CCDC3_1	0.672779	0.9099	0.531207	1.03686
CCDC40_1	0.43691	0.654534	0.919924	0.374733
CCDC43_1	13.5569	15.6982	10.7558	12.5597
CCDC47_1	46.5337	62.3344	44.6028	46.6424
CCDC50_1	35.1926	57.1817	55.481	43.134
CCDC51_1	18.0619	18.1195	15.0534	15.7335
CCDC53_1	22.9449	29.9078	22.068	16.9854
CCDC58_1	45.0889	40.1858	36.1304	41.4889
CCDC59_1	4.79012	5.79201	4.12309	7.60643
CCDC60_1	0	0.104552	0	0
CCDC61_1	24.45	15.8604	16.6553	17.5397
CCDC63_1	0	0	0	0
CCDC64_1	0.465941	0.387792	0.436022	0.166514
CCDC66_1	3.47358	4.0029	2.50041	3.72407
CCDC67_1	0.113805	0.0947171	0	0
CCDC69_1	0	0.140994	0.118897	0.090812
CCDC6_1	24.4374	28.9673	29.4515	29.3754
CCDC71_1	9.65943	13.5329	11.073	9.66559
CCDC71L_1	10.3361	7.03843	6.59483	6.54815
CCDC73_1	0.264689	0.367158	0.37154	0.283777
CCDC77_1	1.75453	4.77016	3.36583	3.8248
CCDC79_1	4.88552	3.04958	4.88612	4.25573
CCDC80_1	4.78302	6.12916	6.23427	4.72095
CCDC82_1	10.4534	9.86018	11.005	8.49883
CCDC83_1	0	0.517912	0.145581	0.111193
CCDC84_1	4.54668	5.04547	5.31841	2.59976
CCDC84_2	2.1708	3.61342	2.17651	1.99487
CCDC85A_1	0.58415	0.97235	0.761393	0.536807
CCDC85C_1	2.83836	4.22728	3.87931	4.48449
CCDC86_1	49.5302	44.2764	44.204	44.5794
CCDC88A_1	0.966337	1.60852	1.55021	1.06069
CCDC88C_1	5.14802	6.83937	6.77736	6.8905
CCDC89_1	0	0	0.155294	0
CCDC90B_1	4.58154	4.53256	4.12556	3.52176
CCDC92_1	0.564165	0.313028	0.395954	0.50404
CCDC92_2	0	0	0	0
CCDC93_1	14.2861	14.5322	13.1722	14.1151
CCDC96_1	0.530375	0	0.372239	0.284311
CCK1R_1	0.117652	0	0	0.0630681
CCK_1	0	0	0	0
CCKBR_1	0.340383	0.236078	0.358343	0.212875
CCL19_1	8.17405	7.53854	7.28739	6.15813
CCL1_1	0.534904	0.445188	0.375417	0
CCL20_1	0.674388	1.68383	0.70997	0.36151
CCL4_1_1	0	0	0	0
CCL4_1_2	0	0	0.280234	0
CCL4_1_3	0	0	0	0
CCL4_1_4	0	0	0.2617	0
CCL4_2_1	0	0	0	0
CCL4_2_2	0.487706	0.405907	0	0
CCLI10_1	46.2058	35.5476	39.5145	38.7144
CCLI5_1	0	0.565335	0	0.364123
CCM2_1	8.66191	9.32944	9.20833	10.5839
CCM2L_1	3.07577	2.3039	1.94283	1.40147
CCNA1_1	0.320516	0.133379	0.112476	0.171815
CCNA2_1	17.0385	25.2726	22.9694	25.6826
CCNB2_1	18.444	24.789	23.0032	20.3085
CCNB3_1	12.8971	17.2084	16.3793	14.0466
CCNC_1	27.8015	31.3178	22.9609	25.5087
CCND1_1	23.4536	35.286	35.1373	26.9582
CCND2_1	11.8758	16.9068	16.0118	16.2503
CCND3_1	11.2505	11.4677	9.40429	9.4868
CCNDBP1_1	47.1146	38.1562	33.4009	29.2528
CCNE1_1	5.16216	7.75027	4.75964	7.05366
CCNE2_1	1.48546	2.75793	3.68904	2.57263
CCNF_1	4.80024	5.69306	4.96929	7.97692
CCNG1_1	54.9927	60.3321	57.4157	58.8974
CCNG2_1	8.05806	8.36884	11.746	7.08853
CCNH_1	16.6498	25.5826	13.8429	23.5489
CCNI2_1	1.23964	1.03172	0.522018	0.930324
CCNI_1	151.065	183.892	164.816	174.446
CCNJ_1	3.82878	1.79247	4.7026	4.36144
CCNJL_1	0	0.460932	0.129564	0
CCNK_1	13.5648	14.0239	10.1154	16.5881
CCNL1_1	40.4484	43.1593	39.4525	37.1384
CCNL2_1	54.3151	66.1563	50.3764	44.4945
CCNO_1	0.243642	0.405556	0	0.130606
CCNT2_1	9.74259	11.5227	9.44689	9.55182
CCNY_1	9.67058	12.0455	7.89533	10.0506
CCNYL1_1	73.1246	77.316	64.6562	67.2066
CCP110_1	6.27087	5.89452	6.78296	6.96037
CCPG1_1	27.7706	33.8736	27.9258	25.6733
CCR10_1	0	0.223442	0	0.143915
CCR2_1	2.11752	1.76236	1.30039	2.4121
CCR4_1	0	0	0.174929	0
CCR5_1	0.983581	1.30978	1.93289	1.05451
CCR6_1	0	0	0.297064	0
CCR7_1	0.310251	0.413144	0.261296	0.166312
CCR8_1	0	0	0.0787599	0.120311
CCR8L_1	0.497168	0	0	0
CCR9_1	0.245339	0	0.172189	0
CCSAP_1	2.12083	2.94187	2.10869	2.46325
CCSER1_1	3.71057	3.08822	2.14466	3.62714
CCSER2_1	1.05975	1.12256	2.0961	1.49768
CCSER2_2	4.5567	7.15392	4.14297	3.10883
CCT2_1	35.7122	35.8599	29.6214	40.4504
CCT5_1	68.3334	64.497	60.4497	75.153
CCT6_1	129.523	130.273	107.357	145.544
CCT7_1	115.328	116.142	108.925	134.596
CCT8_1	147.098	138.209	136.333	177.121
CCXCR1-L_1	0.279657	0	0	0
CCZ1_1	43.8226	37.5072	33.7013	32.6547
CD1.2_1	3.8731	4.90531	4.60929	4.96482
CD101_1	0.088092	0.219951	0.309133	0.188889
CD109_1	0.129875	0.216184	0.0911518	0.0348102
CD14_1	0	0	0	0
CD151_1	35.6347	44.0086	33.3258	39.105
CD164_1	189.206	178.185	176.123	200.712
CD180_1	0.87038	1.53934	1.37445	1.22475
CD1A1_1	0.18222	0	0.383668	0.19536
CD1A1_2	0.24073	0	0	0
CD200_1	5.00354	6.84644	5.17825	5.95534
CD200R1_1	0.80455	2.17623	1.05875	0.323463
CD200R1L_1	0	0	0	0
CD226_1	0	0.295112	0.746585	0
CD247_1	0.882574	1.17527	1.85828	0.756975
CD274_1	2.82226	2.07256	2.33033	1.86887
CD276_1	3.43706	2.72217	2.80134	3.41746
CD28_1	2.33522	2.2212	4.68272	3.04011
CD2_1	0	0.365728	0	0.235559
CD2AP_1	2.03052	2.1728	2.97236	2.76783
CD2AP_2	40.3106	51.2563	40.3418	46.5188
CD300A_1	0.903507	0.751969	1.90236	0.968661
CD300A_2	1.20855	0.251462	0.636157	0.161963
CD300A_3	4.66403	3.41596	2.09498	3.90029
CD300L-S1_1	0	0	0	0
CD320_1	18.793	14.1746	21.8454	20.1482
CD320_2	7.63941	13.9878	2.68083	4.09515
CD34_1	2.58619	2.73945	3.46517	5.67139
CD36_1	228.589	309.333	243.646	225.522
CD38_1	2.50202	3.47062	3.90227	3.12952
CD3D_1	3.19527	3.84129	4.9835	3.61601
CD3E_1	0.887157	0.738361	1.16746	1.07002
CD40_1	9.1922	10.2006	6.02137	7.0628
CD40LG_1	0.316025	0	0.221799	0
CD44_1	5.73322	4.18188	3.07437	4.07475
CD47_1	5.83805	6.38595	2.5755	4.73899
CD47_2	100.87	134.547	120.414	108.023
CD47_3	75.7097	86.1586	85.0661	61.1991
CD4_1	5.45139	5.85043	5.53764	5.15239
CD5_1	0.286478	0.119215	0	0.383921
CD72_1	0	0.367158	0	0.11824
CD72_2	0	0.366299	0	0
CD79B_1	1.06442	0.147649	0.996073	0.475491
CD80_1	1.57836	3.41544	2.43706	3.04591
CD82_1	39.6384	45.6417	38.9613	43.0125
CD83_1	0.669872	0.962988	0.897547	0.620244
CD86_1	0	0	0.666893	0.169788
CD8A_1	0.178527	0	0	0
CD8A_2	0.204865	0.170505	0.143783	0.109819
CD8B_1	0	0	0	0
CD93_1	10.0039	10.6057	12.0362	12.1297
CD99_1	8.44581	13.0398	9.36392	6.1678
CD99L2_1	12.2887	13.6368	12.2836	15.171
CD9_1	4.15861	6.42779	5.83736	4.29926
CDA_1	23.7255	17.4059	18.255	16.7692
CDADC1_1	2.21848	3.93896	2.17982	2.37845
CDAN1_1	5.64196	6.39291	5.58183	5.28361
CDC123_1	23.0355	21.3787	19.1913	24.3412
CDC14A_1	6.43881	7.97296	6.0621	6.31384
Cdc14B_1	3.85953	2.22383	3.75061	3.66041
Cdc14B_2	1.74368	1.77372	0.271952	0.311569
CDC16_1	7.94835	8.60886	6.72474	7.93786
CDC20_1	13.8384	12.7971	17.0267	14.1953
CDC20B_1	0	0	0	0
CDC23_1	22.114	21.3735	22.2795	22.2428
CDC25A_1	1.71662	1.12256	1.63508	1.05167
CDC25A_2	7.07217	8.26106	6.44389	8.77934
CDC26_1	13.5899	11.9569	9.81049	10.4071
CDC27_1	24.6817	29.3709	20.4496	20.8887
CDC2L1_1	31.483	34.4665	32.2943	34.2077
CDC34_1	20.2404	14.3954	19.5004	14.3023
CDC37L1_1	19.5867	31.0049	15.9031	24.2931
CDC40_1	6.69773	8.09861	6.11983	6.3678
CDC42_1	127.178	131.977	105.038	114.599
CDC42BPA_1	0.688322	2.20336	2.48978	2.38417
CDC42BPA_2	3.9118	6.26723	5.04479	5.16373
CDC42BPB_1	50.1099	58.9472	55.5656	55.5484
CDC42EP1_1	139.398	130.055	133.104	117.715
CDC42EP3_1	11.5592	11.1721	8.63609	10.9935
CDC42EP4_1	8.61092	11.0643	7.31581	7.04537
CDC42SE2_1	2.18612	3.83044	3.39163	3.02222
CDC45_1	6.8272	9.55256	11.3193	10.2367
CDC5L_1	42.5609	42.0939	38.8457	36.5245
CDC6_1	4.71711	3.92594	5.0322	6.87788
CDC73_1	12.8534	15.0939	10.5039	13.4971
CDC7_1	2.6963	4.63292	3.66266	4.98886
[truncated: 13,347 more rows]

## Sheet: D3
Feature ID	D3Liver-Bird#1-RPKM	D3Liver-Bird#2-RPKM	D3Liver-Bird#3-RPKM	D3Liver-Bird#4-RPKM
10._1	69.011	34.6974	27.9464	50.9717
5-MCDG_1	12.9043	6.90166	8.07276	11.7642
6._1_1	0	0	0	0
6._2_1	0	0	0	0
6._3_1	4.73042	3.8157	4.09812	3.89592
6._4_1	16.092	12.691	13.9785	11.5339
7._10_1	0.308287	0	0.279648	0.34765
7._11_1	0	0.148063	0.101026	0
7._1_1	41.2072	30.5764	32.5112	44.5235
7._2_1	2.48274	1.77728	2.07886	3.23047
7._3_1	49.1723	27.9351	34.685	36.8328
7._4_1	1.15442	0.613895	1.25661	2.34327
7._5_1	0	0	0	0.261488
7._6_1	3.04867	2.49418	2.97819	3.96685
7._7_1	0.0577955	0	0.0524264	0
7._8_1	17.0756	16.215	19.7446	22.6414
7._9_1	5.14261	4.15093	3.99846	7.66327
[2Fe-2S]_1_1	104.732	94.5799	101.743	109.501
[2Fe-2S]_2_1	85.2979	82.2086	97.8954	93.9211
[4Fe-4S]_1_1	8.66604	11.0052	10.2075	11.6687
[4Fe-4S]_2_1	19.069	13.2652	12.068	7.00122
[4Fe-4S]_3_1	24.1584	15.4076	17.324	23.9297
[4Fe-4S]_4_1	2.28587	2.08927	2.98068	3.06105
A1CF_1	151.072	132.095	161.252	179.948
A2ML1_1	0.430835	0.143193	0.195406	0.364384
A4GALT_1	0.251421	0.334251	0.228065	0.283523
A4GNT_1	0.144287	0.191822	0	0
a_1	4.62962	4.01948	3.42819	6.39274
AACS_1	120.454	25.5446	38.3009	83.7578
AADAT_1	18.7355	17.3272	16.1218	18.4554
AAED1_1	5.65651	7.07767	3.92373	4.12742
AAGAB_1	20.4398	16.3786	13.2073	11.9984
AAK1_1	9.13707	7.56103	6.08933	9.46259
AAMP_1	30.1948	17.0605	22.6944	22.9838
AANAT_1	0.187512	0	0.340186	0
AARS2_1	13.8461	7.44817	9.438	10.1085
AARS_1	158.605	140.363	143.273	189.584
AASDH_1	4.03812	2.9366	3.66299	4.20343
AASDHPPT_1	1.50655	1.0682	2.23211	1.35913
AASS_1	16.2768	116.31	126.356	86.1793
AATF_1	8.54326	4.31309	5.68959	5.60972
AATK_1	1.47944	2.04878	1.06242	1.87688
ABAT_1	160.757	229.945	265.425	263.322
ABCA12_1	1.65496	13.522	2.53331	4.35464
ABCA13_1	0.0425139	0.0565199	0.0385645	0
ABCA1_1	0.40961	0.148515	0.16889	0.629877
ABCA1_2	44.1264	26.0503	33.62	36.7851
ABCA2_1	11.4138	6.65697	6.57945	8.30393
ABCA3_1	29.5237	21.8168	25.6465	30.5581
ABCA4_1	0.0784681	0.312957	0	0.0884871
ABCA5_1	3.50936	3.56774	2.90247	3.43367
ABCA7_1	0.11584	0.102669	0.0700527	0.0870874
ABCB10_1	17.743	17.8284	16.0012	16.1696
ABCB11_1	114.451	112.056	172.303	163.894
ABCB1LB_1	48.5249	30.6293	50.1819	59.7022
ABCB1LB_2	25.5187	25.9085	19.9811	59.2004
ABCB6_1	6.00264	4.5221	3.4485	6.76906
ABCB7_1	6.86654	4.80458	4.69881	5.70557
ABCB9_1	9.53384	5.36812	6.20633	10.4982
ABCC10_1	3.69868	2.76593	3.50486	3.79853
ABCC1_1	2.95474	2.77994	2.84519	2.10173
ABCC2_1	66.4803	40.1248	60.7232	74.2527
ABCC3_1	3.6509	3.91425	4.32663	5.04671
ABCC4_1	3.53531	1.7625	1.75377	3.2392
ABCC5_1	32.035	24.8833	25.7939	32.0662
ABCC6_1	49.0485	43.9244	50.5685	44.1721
ABCC8_1	4.9787	12.9226	4.1721	5.98868
ABCC9_1	1.57996	2.75062	1.46731	2.03622
ABCD2_1	60.6734	83.9342	61.8767	81.0646
ABCD3_1	182.967	90.8138	121.014	128.115
ABCD4_1	40.6223	31.9742	35.5183	42.1708
ABCE1_1	79.7737	83.438	78.6191	72.7193
ABCF2_1	19.0822	16.1222	10.569	16.0217
ABCF3_1	39.6819	46.4489	38.0944	41.2261
ABCG1_1	1.10048	1.06402	0.63525	0.564089
ABCG2_1	55.1296	76.1693	69.8728	67.0502
ABCG4_1	0.662026	0.176026	0.360315	2.23967
ABCG5_1	9.78216	17.2983	15.9637	19.8455
ABCG8_1	21.135	35.6212	42.5336	28.1314
ABHD10_1	10.235	8.00404	12.0148	11.2023
ABHD11_1	8.48169	6.05051	7.50611	7.69837
ABHD12_1	25.5975	12.3644	13.2351	15.8762
ABHD12B_1	11.3737	5.9168	5.38283	3.34589
ABHD13_1	22.5527	19.8099	18.7223	19.8689
ABHD14A_1	24.8515	28.6067	22.5429	21.5311
ABHD17A_1	22.4616	16.8698	10.9813	21.8755
ABHD17B_1	8.46331	8.0368	8.37501	9.91577
ABHD17B_2	1.14751	0.762778	0.520455	0.323507
ABHD17C_1	12.4406	8.92816	11.185	10.9252
ABHD2_1	65.8036	61.6293	48.4652	74.427
ABHD3_1	11.3687	2.15915	5.03352	5.79965
ABHD5_1	1.68803	1.60296	1.09373	0.951782
ABHD5_2	59.6331	22.0303	32.3128	53.2638
ABHD6_1	79.7554	19.2061	23.3934	33.5251
ABI1_1	48.984	27.5697	38.5955	48.3839
ABI2_1	10.1609	5.56229	10.3014	7.75121
ABI3_1	9.08131	4.39022	11.046	11.1718
ABI3BP_1	3.29151	3.30111	4.81908	2.53964
ABL2_1	7.617	4.12921	4.62863	6.58811
ABL_1	16.2419	10.5634	11.7653	14.4286
ABLIM1_1	16.6936	15.4251	15.7871	19.7596
ABLIM1_2	1.18872	1.40474	1.07829	0.744719
ABLIM2_1	0.606592	0.376334	0.183413	0.228014
ABLIM3_1	1.01866	0.27085	0.831623	0.57436
ABR_1	14.8277	5.54934	5.70786	7.37686
ABRA_1	0	0	0	0
ABRACL_1	36.9975	31.9457	28.0247	40.431
ABTB1_1	12.0665	10.4505	10.991	12.2521
ABTB2_1	0.298436	0.396755	0.67678	1.17789
ACAA1_1	147.439	152.8	134.046	137.42
ACAA2_1	219.961	234.593	441.711	278.965
ACACA_1	545.061	275.737	231.217	401.191
ACAD11_1	36.8259	87.244	62.1676	60.6511
ACAD8_1	24.9646	28.0527	25.8805	30.4981
ACAD9_1	366.811	319.096	329.547	345.13
ACADL_1	598.98	502.12	542.954	622.674
ACADS_1	82.4447	72.3094	74.0587	80.317
ACADSB_1	34.1918	38.7105	20.3457	29.1294
ACAN_1	0	0	0	0.0470556
ACAN_2	0.041502	0	0	0
ACAP2_1	2.5586	3.40151	2.5245	3.49271
ACAP2_2	6.66504	4.54117	3.17408	4.13383
ACAP3_1	3.04054	2.77904	2.93046	3.42876
ACAT1_1	789.858	946.307	938.122	933.761
ACAT2_1	519.462	462.491	579.193	492.88
ACBD3_1	21.9703	13.1643	15.0172	15.9645
ACBD5_1	60.0053	54.2092	62.2068	79.2495
ACBD6_1	16.5842	12.3208	13.9374	18.7017
ACBD7_1	5.49598	9.39421	9.02123	8.85388
ACD_1	14.3524	6.03823	5.27357	9.42417
ACE2_1	3.01415	1.83184	3.20285	1.16537
ACE_1	0.709895	0.393236	1.01958	0.333557
ACER1_1	0.192762	0	0	0
ACER2_1	6.18298	3.22926	6.61013	5.97637
ACER3_1	14.0073	13.0003	14.1445	18.1801
ACKR1_1	1.1662	3.876	1.85126	1.3151
ACKR2_1	0.937235	2.18051	1.91288	1.58535
ACKR4_1	0	0	0	0
acl_1	1137.74	594.33	288.158	783.569
ACMSD_1	14.6983	152.825	122.782	115.53
ACO1_1	256.45	302.831	423.048	342.377
ACO2_1	187.825	178.23	204.044	219.206
ACOT11_1	34.9172	32.0367	36.246	54.7651
ACOT12_1	0	0.112861	0.154014	0.0957328
ACOT13_1	84.2254	55.811	73.527	58.9527
ACOT7_1	5.7508	3.72467	3.34395	4.98851
ACOT8_1	28.3793	22.8961	22.3468	27.4431
ACOT9_1	8.62477	8.15372	7.12812	6.70013
ACOX1_1	215.755	167.968	135.045	151.321
ACOX2_1	167.951	269.771	263.948	327.988
ACOX3_1	8.04299	9.12315	11.0441	10.6509
ACP1_1	102.058	74.8582	77.8923	86.1182
ACP2_1	68.4132	65.6538	66.0305	65.7378
ACP6_1	20.2655	22.5026	21.7252	22.7232
ACPP_1	0	0	0	0
ACRBP_1	0	0	0	0
ACRC_1	1.56115	2.07546	1.25878	2.54292
ACSBG1_1	0.238153	0	0.216029	0.268561
ACSBG2_1	566.115	72.2026	124.236	393.168
ACSBG2_2	2.02755	0.937571	0.399825	0.79528
ACSF2_1	71.6165	58.0151	59.776	85.2253
ACSF3_1	15.1668	13.6761	11.8437	15.7648
ACSL1_1	195.674	229.067	190.137	196.963
ACSL3_1	37.9859	29.1149	28.6557	31.9085
ACSL4_1	6.0909	4.65177	4.34952	6.43017
ACSL5_1	448.528	206.832	221.954	386.404
ACSL5_2	61.6559	34.962	38.1225	62.1498
ACSM3_1	54.4621	73.0095	83.3928	90.6697
ACSM4_1	26.1703	20.1748	18.9602	33.3864
ACSS1_1	2.43536	1.7755	1.99533	1.41745
ACSS2_1	8.46785	6.73349	8.2555	7.49644
ACSS3_1	85.5609	82.7131	110.312	95.1386
ACTA1_1	4.26219	6.61074	9.45081	3.47128
ACTB_1	1537.01	1223.9	1257.04	1181.74
ACTC1_1	0.160309	0.426245	0.363542	0.271167
ACTG1_1	55.9048	44.5935	45.0064	47.0851
ACTG2_1	103.854	77.1914	93.5414	98.731
ACTL6A_1	19.2578	13.329	11.9761	14.7763
ACTL9_1	0	0	0	0
ACTN1_1	15.3288	16.1625	15.8227	16.6899
ACTN1_2	33.5149	20.5807	20.5571	25.466
ACTN1_3	4.21049	5.492	5.11648	3.40429
ACTN1_4	3.33958	5.60259	3.4621	3.58665
ACTN2_1	1.90219	1.64034	1.39904	1.3914
ACTR10_1	29.08	29.8739	25.1795	30.4506
ACTR1A_1	50.907	25.1251	28.2418	47.6748
ACTR2_1	58.2282	40.27	42.4893	50.2531
ACTR3_1	71.6793	52.6344	58.7935	59.9485
ACTR5_1	4.97025	5.28614	3.94496	5.04438
ACTR6_1	35.0062	22.7219	24.4694	27.8653
ACTR6_2	3.08051	1.02384	0.931446	0.578973
ACTR8_1	19.4141	12.033	11.78	16.2718
ACVR1_1	28.3603	26.2053	25.7257	25.4037
ACVR1C_1	1.0964	1.12633	1.03975	0.674394
ACVR2A_1	28.0359	21.9929	29.3804	28.0809
ACVR2B_1	3.06157	2.39423	3.10388	3.65557
ACYP1_1	9.01739	13.7642	6.66494	9.03889
ACYP2_1	27.5403	25.1717	32.008	20.381
ADA_1	6.47275	8.73962	7.15582	6.6149
ADAD1_1	0.095592	0.127084	0.693693	0.323392
ADAL_1	8.16492	9.42116	9.22308	8.68625
ADAM10_1	1.37287	1.82516	1.24534	1.18389
ADAM10_2	49.019	27.2871	42.6034	48.0618
ADAM11_1	0.132667	0.0881868	0.180514	0.074803
ADAM12_1	0.256097	1.0214	0.116153	0.144398
ADAM12_2	0.193946	0.386761	0.351857	0.656127
ADAM12_3	2.16459	1.72663	1.91442	2.80712
ADAM17_1	23.1494	16.3051	16.8965	21.2645
ADAM19_1	0.761633	1.46257	1.30499	1.5269
ADAM22_1	0.241835	0.428676	0.365616	0.363618
ADAM23_1	3.21778	3.5403	3.72405	2.37738
ADAM33_1	1.62973	1.44443	1.90072	1.7503
ADAM33_2	0.0933326	0.620403	0.338649	0.841996
ADAM8_1	0.32235	1.14279	0.584809	0.605848
ADAM9_1	23.3825	16.9789	15.7348	21.9973
ADAMTS10_1	3.60513	2.82434	1.92709	2.6135
ADAMTS12_1	5.24335	3.09811	4.38632	3.482
ADAMTS13_1	24.3876	27.221	33.0909	32.8299
ADAMTS15_1	5.26506	3.30891	4.08126	4.96575
ADAMTS17_1	8.85888	8.83305	9.25347	9.68727
ADAMTS18_1	0.328502	0.349381	0.59597	0.222268
ADAMTS19_1	0.631007	0.38718	0.308209	0.273683
ADAMTS1_1	2.22612	1.67972	2.07389	1.83188
ADAMTS20_1	0.0364191	0	0.0330358	0
ADAMTS2_1	7.15418	6.19118	7.95891	7.87736
ADAMTS3_1	21.7734	15.411	21.8648	19.8502
ADAMTS5_1	6.3761	4.63818	10.1489	7.86853
ADAMTS6_1	0.165834	0.220467	0.120342	0.074803
ADAMTS7_1	6.76393	5.68629	5.50397	6.56194
ADAMTS8_1	1.49753	1.3783	1.25392	1.03922
ADAMTS9_1	8.40308	9.57552	7.30374	7.16478
ADAMTSL1_1	0.0761393	0.101223	0.161154	0.171722
ADAMTSL2_1	7.29718	3.684	5.78141	7.39559
ADAMTSL3_1	0.639328	0.0566635	0.270637	0.528703
ADAMTSL5_1	0.95626	0.254259	0.693941	0.647014
ADAP1_1	47.5802	31.9027	38.8441	37.792
ADAP2_1	6.28705	2.69622	5.51903	8.46201
ADAR_1	21.6535	16.3	15.8697	18.1116
ADARB1_1	5.64221	3.75051	3.16389	3.29699
ADARB2_1	0	0.0669882	0	0
ADAT1_1	13.3549	10.3253	9.70856	11.3217
ADAT2_1	15.5213	15.1321	17.8339	19.8368
ADCK1_1	7.0321	5.7531	7.45832	6.95397
ADCK2_1	7.51975	9.58056	5.77906	8.71544
ADCK3_1	72.5354	32.7505	54.3757	71.3022
ADCY1_1	0.859945	0.571625	0.53629	0.060609
ADCY2_1	0.0683078	0.181623	0.247849	0.154059
ADCY3_1	2.09047	1.15	2.02705	2.43868
ADCY5_1	4.72916	3.67431	4.67981	3.6015
ADCY7_1	1.48805	0.890224	0.944867	1.51024
ADCY8_1	0.141735	0	0	0
ADCY9_1	15.7704	12.1634	12.6673	16.6301
ADCYAP1_1	0	0	0	0
ADCYAP1R1_1	0	0	0	0
ADCYAP1R1_2	0.189631	0	0.172015	0
ADD1_1	23.7465	20.0346	20.2386	23.1001
ADD2_1	1.82891	4.64184	2.41311	1.87494
ADD3_1	18.5377	13.9297	13.5537	14.2627
ADD3_2	1.16379	1.40654	0.959705	2.02823
ADD3_3	0.407772	0.542111	0.369891	0.114959
ADGB_1	0.104441	0	0	0.235552
ADGRA1_1	1.56156	1.50983	1.80281	1.92103
ADGRA2_1	2.96639	3.62817	2.637	3.21134
ADGRA3_1	3.95132	2.62653	2.53235	3.05128
ADGRB1_1	0	0.0464939	0.0951705	0.0394377
ADGRB2_1	0.338397	0.22494	0.562761	0.318003
ADGRB3_1	0	0	0	0
ADGRD1_1	0.0985749	0.13105	0	0
ADGRD2_1	0	0.103293	0.140957	0
ADGRF5_1	2.47565	2.86195	2.37585	3.19634
ADGRG1_1	4.34234	4.16186	7.14506	4.66902
ADGRG2_1	19.5843	1.17634	2.40791	6.65208
ADGRG3_1	0.120304	0	0.218255	0
ADGRG4_1	0	0	0	0
ADGRG5_1	1.44754	0.96221	1.31306	1.46912
ADGRG7_1	0.454922	0	0	0.128252
ADGRL3_1	0.536821	0.785042	0.681732	0.544827
ADGRL4_1	10.0171	8.81187	8.18239	8.48612
ADGRV1_1	0.0418252	0	0.0126466	0.0314437
ADH5_1	313.205	299.684	330.049	287.349
ADH6_1	522.577	852.908	747.02	745.361
ADH6_2	81.2971	184.21	244.65	189.712
ADH6_3	111.296	94.3329	91.7621	68.5855
ADHFE1_1	148.579	183.854	215.441	238.923
ADIPOQ_1	1.41078	1.87555	1.42191	1.41414
ADIPOR1_1	13.3034	13.0319	12.3851	14.2124
ADIPOR2_1	96.0081	35.2523	35.8494	60.1481
ADIPOR2_2	55.0483	20.484	13.8495	30.6436
ADK_1	631.985	688.218	617.292	636.386
ADM_1	5.39835	3.72131	6.89187	5.41122
ADMP_1	0.1899	0.504922	0.172258	0.856585
ADNP2_1	16.4178	12.0621	11.6267	12.2615
ADNP_1	38.9675	25.7679	29.2827	31.5293
ADORA3_1	0.739719	0.245854	1.0065	0.417084
ADORA3_2	0	0.640898	0.437295	0.543631
ADPGK_1	6.12409	3.1314	4.05955	4.51548
ADPRH_1	8.42553	3.8961	7.97511	7.02271
ADPRHL1_1	0.136511	0.362969	0.742979	0.153941
ADPRHL2_1	20.6776	15.1	13.4731	18.3915
ADRA1A_1	0	0	0.173485	0.215671
ADRA1B_1	131.201	80.5607	118.172	131.026
ADRA1D_1	0.920212	0.611686	0.709517	0.674509
ADRA2A_1	0.209126	0.278022	0	0.235828
ADRA2C_1	3.00356	3.46066	1.99799	2.03223
ADRB1_1	2.20458	1.17235	1.99978	1.49164
ADRB3_1	1.69841	0.677381	1.2325	1.72373
ADRBK2_1	25.9923	17.9688	15.8442	21.2603
ADRM1_1	97.0441	63.6318	57.7565	78.4861
ADSL_1	669.202	2157.87	1795.01	1834.91
ADSS_1	14.4185	11.1122	8.34025	11.7822
ADSSL1_1	26.4391	14.2312	13.1029	14.253
ADTRP_1	0	0.104106	0.2131	0.0883064
AEBP2_1	13.9282	9.41019	10.1489	9.78444
AEN_1	3.60137	2.48967	2.74412	2.76161
AFAP1_1	0.182355	0	0.165415	0.308458
AFAP1_2	0.0999322	1.19569	0.543892	0.225384
AFAP1_3	2.81735	1.81767	2.17979	2.99018
AFAP1L1_1	13.1447	5.85508	5.83887	7.86997
AFAP1L2_1	6.84469	5.79801	5.65938	7.3088
AFF1_1	19.4925	15.8213	12.9666	17.1994
AFF2_1	6.71831	5.22595	6.28869	6.77014
AFF3_1	0.0643003	0	0.116654	0.290041
AFF4_1	19.1135	10.8291	14.2916	16.1957
AFG3L2_1	53.4149	43.2569	42.308	43.4543
AFMID_1	146.177	194.829	190.365	224.477
AFTPH_1	17.7252	14.5399	14.6247	15.5229
AGA_1	32.2808	32.5525	31.5281	52.2252
AGAP3_1	47.7009	27.9838	25.1922	35.5601
AGBL1_1	0	0	0.0414663	0.0515497
AGBL2_1	0.64009	0	0	0.240606
AGBL2_2	0.100156	0.266304	0	0.112944
AGBL3_1	0	0	0	0
AGBL5_1	5.34364	3.84804	2.82755	3.7662
AGFG1_1	70.4899	49.356	53.4903	55.6702
AGGF1_1	4.33937	3.89231	6.44976	4.59864
AGK_1	16.9778	17.0273	14.5901	13.6035
AGL_1	66.7538	67.0778	62.9117	74.4949
AGMAT_1	47.3965	65.4918	99.1896	81.6452
AGMO_1	6.38062	30.1943	40.7907	41.0304
AGO1_1	13.8055	7.99698	9.48173	11.1202
AGO2_1	5.45768	7.51953	6.48088	6.60213
AGO3_1	17.2	10.6107	10.6072	11.1632
AGPAT2_1	136.183	178.687	169.185	179.278
AGPAT3_1	81.3728	40.8167	44.4919	51.5813
AGPAT4_1	8.14376	11.1274	11.4912	11.9897
AGPAT5_1	19.0648	12.0183	14.6956	15.1401
AGPAT9_1	9.56571	4.80646	3.89444	6.11551
AGPS_1	16.1365	13.7393	15.7064	16.3567
AGR2_1	0.251421	0.334251	0.684194	0
AGR3_1	0	0.155955	0.10641	0
AGRN_1	12.4945	6.60995	12.0366	12.8155
AGRN_2	0.762607	0.586963	1.82043	0.859978
AGRP_1	0.765008	0	0.693941	0.431343
AGT_1	825.9	915.946	1225.81	887.641
AGTPBP1_1	0.149905	0.0996455	0.237964	0.253568
AGTR2_1	0.478642	0.636328	1.30253	1.07951
AGTRAP_1	18.1093	18.5408	18.1264	19.2479
AGXT2_1	46.0111	72.1606	192.054	169.642
AGXT_1	25.8638	38.5676	38.531	41.0171
AHCTF1_1	10.8842	8.04596	7.11733	9.06385
AHCY_1	654.396	433.208	409.597	468.215
AHCYL1_1	56.8953	52.3478	53.0259	49.6847
AHCYL2_1	11.7606	9.4599	7.88901	11.0333
AHI1_1	1.17257	1.46717	1.43904	1.01116
AHNAK2_1	0.312958	0	0	0
AHR_1	36.1466	26.4198	32.5048	35.4682
ahrr_1	0.118238	0	0.107254	0.133335
AHSA1_1	61.0186	48.6244	47.9591	53.9042
AHSA2_1	21.103	13.2215	12.9818	17.2327
AHSG_1	9505.64	10866.7	10940.6	12343.6
AICDA_1	0.332324	0	0	0
AIDA_1	13.9944	11.2404	10.8431	11.1784
AIF1L_1	58.3226	54.8982	50.7806	58.5683
AIFM1_1	83.0865	67.4824	72.7475	75.0802
AIFM2_1	10.0515	7.31777	8.68353	9.98547
AIFM3_1	0.0482685	0.0641704	0.175138	0.163295
AIG1_1	40.8477	49.2531	44.8083	44.6348
AIM1_1	1.0731	2.13993	4.46883	0.880081
AIM1L_1	0.0803825	0.0534321	0.0364576	0.0906459
AIMP1_1	41.4982	30.6498	37.1511	43.4323
AIMP2_1	52.5587	37.7043	37.7633	42.2515
Aiolos_1	1.26574	0.240391	0.492067	0.81563
AIP_1	13.0649	12.7983	10.7596	15.8962
AIPL1_1	0.265334	0.705494	0	0
AIRE_1	0.420216	0	0	0.47387
AJAP1_1	0.520384	0.345911	0.23602	0.293414
AK1_1	13.5083	7.44621	3.88522	5.94459
AK2_1	158.188	108.199	89.1628	111.168
AK3_1	166.929	222.875	366.658	235.842
AK4_1	190.074	189.409	166.943	170.114
AK5_1	0.117411	0	0.106503	0
AK6_1	5.52176	3.90724	6.05903	6.32722
AK7_1	0.117874	0	0	0
AK8_1	0	0.300235	0.204855	0.76401
AK9_1	0	0.0663162	0	0.0562517
AKAP10_1	17.3916	12.3706	15.8765	17.3637
AKAP11_1	5.57698	3.82869	4.47836	4.12397
AKAP12_1	4.31484	2.41941	3.46136	2.18463
AKAP13_1	11.126	5.73994	5.79936	6.08602
AKAP14_1	0.234309	0	0	0.264226
AKAP17A_1	12.693	10.0445	10.4858	11.4169
AKAP1_1	83.6585	43.6122	39.9253	57.9182
AKAP2_1	5.93112	4.0403	4.313	4.75375
AKAP5_1	0.198461	0.79153	1.08015	0.447602
AKAP5_2	0.406845	1.08176	0.184525	0.688188
AKAP6_1	0.40274	0.486747	0.730653	0.619313
AKAP7_1	5.50861	4.45148	4.60496	5.11573
AKAP9_1	10.8279	15.4667	17.727	11.3996
AKIRIN2_1	65.3722	51.3976	43.3586	38.8412
AKR1A1_1	213.715	102.586	87.4536	107.273
AKR1B1L_1	18.531	19.8054	16.9743	21.7166
AKR1B1L_2	17.801	15.6745	16.9862	28.677
AKR1B1L_3	0.282353	1.12612	1.02449	2.22883
AKR1D1_1	94.1475	201.976	279.204	265.773
akr_1	1.29184	0.245347	2.34366	1.66489
AKT1_1	50.5431	26.5109	28.5553	42.8534
AKT3_1	2.64185	1.40488	1.91714	2.62167
AKTIP_1	18.0131	18.6709	15.5089	18.4195
AKTIP_2	1.85611	4.38685	3.74152	0.232567
ALAS1_1	58.0959	122.898	91.615	93.591
ALB_1	44018.8	57050.8	59462	53418.7
ALC_1	0	0	0	0
ALCAM_1	3.08135	2.77976	2.44571	3.35069
ALDH18A1_1	37.663	16.5702	21.6905	21.2359
ALDH1A1_1	123.502	129.966	157.977	152.891
ALDH1A2_1	1.93826	2.85289	1.38144	1.95155
ALDH1A2_2	0.517376	0	0.62575	0.583435
ALDH3A2_1	361.451	416.698	363.187	467.037
ALDH4A1_1	185.65	171.35	219.825	237.364
ALDH5A1_1	134.501	96.3242	129.207	125.716
ALDH6_1	2.61626	1.52701	3.87818	3.45402
ALDH6A1_1	224.512	471.999	452.501	623.021
ALDH7A1_1	436.635	609.394	1287.32	665.96
ALDH8A1_1	181.09	169.596	176.523	205.531
ALDH9A1_1	520.215	639.144	722.529	777.022
ALDOB_1	8244.68	5058.79	3886.6	4402.07
ALDOB_2	61.9973	31.9863	25.1767	20.0016
ALDOC_1	32.6601	19.4896	20.3679	28.4597
ALG10_1	13.1754	9.86814	9.93145	12.765
ALG11_1	7.43817	4.52052	4.9158	5.03273
ALG12_1	79.1294	69.6872	74.5111	60.6964
ALG13_1	0.864257	1.14898	1.32672	1.12455
ALG14_1	9.27701	4.11109	5.84388	6.97434
ALG2_1	17.8147	14.9003	16.8018	15.965
ALG3_1	17.9811	12.7493	11.9612	14.6445
ALG5_1	31.3271	21.3488	20.2978	21.6712
ALG6_1	10.9778	10.3621	10.0576	6.06596
ALG8_1	16.4974	10.3421	14.1131	17.2425
ALK_1	0	0	0.0570162	0
ALKBH1_1	11.9987	8.89931	8.36352	9.5427
ALKBH2_1	6.49476	4.85687	5.33909	4.34864
ALKBH3_1	3.32624	4.42205	4.663	6.13789
ALKBH4_1	3.63784	0.906808	2.68116	4.35872
ALKBH5_1	35.797	18.4533	22.0895	23.9826
ALKBH8_1	6.20718	4.27887	4.79639	3.37024
ALMS1_1	4.38832	4.21785	5.45995	3.71147
ALOX5_1	1.41001	1.52305	1.27902	1.34159
ALOX5AP_1	0.463122	0.369417	0.840197	0.417803
ALPK1_1	0.430317	0.190694	0.585512	0.404384
ALPK2_1	1.54164	0.904205	1.11052	1.38056
ALPK3_1	1.01118	0.672152	0.504482	1.14029
ALPL_1	20.5622	19.5259	8.46393	21.6288
ALS2_1	12.2854	7.92698	8.9661	11.6428
ALS2CL_1	4.99268	7.90178	8.50319	7.31537
Alx-4_1	0	0	0.0862511	0
ALX1_1	0	0	0	0
ALX3_1	0	0	0	0
ALYREF_1	61.4425	44.8953	37.8655	40.7263
AMACR_1	78.7011	63.6053	99.6377	78.0551
AMBP_1	2270.68	2467.97	2507.91	2939.53
AMBRA1_1	8.33365	6.4843	6.32886	8.5235
AMD1_1	38.2229	21.0051	19.1095	35.7244
AMDHD1_1	41.2925	93.5918	81.9538	58.95
AMER1_1	6.08941	2.77244	4.23737	6.20844
AMER2_1	0.346997	0.307543	0.314762	0.195651
AMER3_1	0.0911466	0	0.0826793	0.102784
AMFR_1	60.1992	52.6638	57.5083	63.9086
AMH_1	0.285253	0.126409	0.0862511	0.21445
AMIGO2_1	1.01055	0.383849	1.17858	0.488392
AMIGO3_1	0	0	0	0
AMMECR1_1	8.32027	6.53625	3.43061	5.54428
AMMECR1L_1	12.6665	10.6942	9.52946	11.9144
AMN1_1	2.08261	2.9533	2.39291	2.81823
AMN_1	29.6139	25.3634	33.3202	37.8905
AMOT_1	7.01885	5.58873	6.67324	6.22197
AMOTL1_1	2.37626	1.95564	2.46344	2.16926
AMOTL2_1	6.44952	4.83058	4.86157	5.32671
AMPD1_1	0.681229	0.603772	0.205981	0.896245
AMPD3_1	0.753357	0.858469	0.390498	0.970911
AMPH_1	2.51578	0.668919	1.06497	7.75447
AMT_1	224.728	500.904	392.255	393.335
AMY1A_1	155.981	152.627	179.317	220.363
AMY2A_1	3.00285	3.78201	5.30442	6.41607
AMZ1_1	0	0.215048	0.146731	0
ANAPC10_1	12.9464	7.01211	5.65438	4.86647
ANAPC16_1	39.0754	36.9634	45.67	45.7594
ANAPC1_1	11.3917	6.97133	7.95508	9.78756
ANAPC2_1	18.317	14.216	13.5618	14.2916
ANAPC4_1	0.402576	0.535202	0.730354	1.36193
ANAPC4_2	14.3879	9.28103	9.73057	14.1129
ANAPC5_1	26.8518	31.3845	31.1571	25.3597
ANAPC7_1	11.7247	8.15023	8.13301	10.37
ANG-1_1	1.2281	0.632009	0.790588	1.29556
ANG_1	6.22486	4.89014	6.67324	4.14798
ANGEL1_1	29.0949	16.7469	18.8725	22.5452
ANGEL2_1	13.994	11.2898	8.02869	14.9715
angiopoietin-2_1	0.091535	0.182536	0.166063	0.309667
ANGPT4_1	7.14748	8.31442	6.70452	8.24327
ANGPTL1_1	0	0	0	0
ANGPTL2_1	0.287134	0	0.390689	0.215864
ANGPTL3_1	359.653	154.632	220.431	364.647
ANGPTL4_1	646.254	145.802	68.4305	359.38
ANGPTL5_1	0	0	0	0
ANGPTL7_1	0	0	0	0
ANKDD1A_1	4.85876	4.36963	12.8333	6.44604
ANKDD1B_1	0.33028	0.219545	0.748995	0.372451
ANKEF1_1	0.142488	0.18943	0.0646254	0.0803403
ANKFN1_1	0.117771	0	0	0
ANKFY1_1	30.4497	29.1022	31.8809	38.9501
ANKH_1	208.63	84.8152	146.208	198.796
ANKHD1_1	1.20592	1.42507	1.00273	1.24657
ANKHD1_2	15.2738	11.1904	9.07647	11.6922
ANKIB1_1	7.0918	5.16068	6.09441	8.4182
ANKK1_1	0	0	0.0730135	0
ANKLE2_1	22.1251	11.7899	12.6058	17.3207
ANKMY1_1	2.5819	1.49239	2.74936	1.64567
ANKMY2_1	21.4946	16.033	21.2094	24.054
ANKRA2_1	1.31555	1.74895	1.19334	4.78023
ANKRA2_2	7.73061	8.99275	14.5728	4.49505
ANKRD10_1	5.62549	5.68808	5.74973	5.71832
ANKRD11_1	25.754	13.4918	11.6373	15.2229
ANKRD12_1	5.95064	3.93096	4.09029	5.75179
ANKRD13B_1	1.7493	2.1318	0.793398	0.82194
ANKRD13C_1	17.1085	9.66655	12.4153	16.6884
ANKRD16_1	0	2.71881	1.48407	0.691857
ANKRD16_2	3.93179	2.61355	6.08408	2.99934
ANKRD17_1	25.9531	19.5018	16.0481	21.4502
ANKRD1_1	0.432744	0.287655	0.327119	0.243999
ANKRD22_1	0.541069	0.523143	0.803135	0.166406
ANKRD24_1	0.0704586	0	0	0.0794549
ANKRD27_1	1.61944	1.94791	0.559617	1.47836
ANKRD27_2	2.59856	1.15155	3.35717	3.10795
ANKRD28_1	5.61477	4.50067	6.96565	7.07657
ANKRD29_1	0	0	0.271542	0
ANKRD2_1	0.719244	0.637464	0.652428	0.540719
ANKRD31_1	0.514402	1.0258	0.583269	0.725102
ANKRD33B_1	0.109823	0	0.0996209	0.0619228
ANKRD34B_1	0.346922	0.230607	0.944082	0.391218
ANKRD34C_1	0	0	0	0
ANKRD40_1	5.14644	2.76077	3.19413	3.15632
ANKRD42_1	0.119077	0.158306	0.108015	0.134281
ANKRD44_1	7.92169	6.41571	4.62533	6.46883
ANKRD46_1	15.7952	11.1556	12.1531	14.2336
ANKRD49_1	13.0881	9.82256	7.46804	9.5221
ANKRD50_1	5.56866	4.24331	4.65093	4.67146
ANKRD54_1	8.83748	8.55323	9.29913	10.8429
ANKRD55_1	0	0	0	0
ANKRD60_1	0	0	0	0
ANKRD6_1	0.644811	0.979705	1.16982	0.934897
ANKRD9_1	176.498	179.349	143.29	411.676
ANKS1A_1	9.06295	7.16947	6.79423	9.12209
ANKS1B_1	0.458577	0.443385	0.37816	0.517129
ANKS3_1	8.57108	7.65322	6.49838	7.93433
ANKS4B_1	0.311686	0	0.282731	0.175742
ANKS6_1	2.41026	1.90256	2.66461	2.97282
ANKZF1_1	10.3542	7.60369	7.33492	9.89697
ANLN_1	5.41994	2.75956	3.71348	3.83624
ANO10_1	5.57578	4.6817	4.1261	4.79851
ANO1_1	6.70159	9.31208	12.0207	16.3954
ANO2_1	0.205163	0	0.260546	0.185087
ANO3_1	0.0732455	0	0.265764	0.0825976
ANO3_2	0.0892086	0.355794	0.0809213	0
ANO4_1	0.165293	0	0	0
ANO5_1	6.9852	4.67206	5.54917	5.47971
ANO6_1	0.167072	0.222113	0.394033	0.150723
ANO9_1	1.58782	1.64183	2.08045	1.69108
ANP32B_1	57.5184	41.2557	37.2935	44.9133
ANP32E_1	129.497	80.8775	84.6512	91.2488
ANPEP_1	157.654	279.253	292.855	324.78
ANTXR1_1	2.3513	1.25037	1.13753	1.41414
ANTXR2_1	43.1972	36.0143	36.1956	42.3139
ANTXRL_1	3.08838	1.82482	3.42403	3.86968
ANXA10_1	0	0	0	0
ANXA11_1	17.8791	14.5257	13.3149	13.8147
ANXA13_1	8.03545	4.15438	5.6692	5.03413
ANXA13_2	0.511658	0.408133	2.78475	0.115397
ANXA1_1	6.66342	6.70385	9.9651	7.71731
ANXA4_1	85.269	73.5787	67.0186	70.1762
ANXA5_1	642.653	595.264	651.761	613.176
ANXA6_1	26.9252	20.7181	28.3466	33.5834
ANXA6_2	10.7715	6.72169	3.8884	16.7329
ANXA7_1	36.9431	21.455	33.8639	34.6436
AOAH_1	1.08964	0.206945	0.847211	0.526613
AOC1_1	54.0129	299.408	218.968	256.517
AOX1_1	0.568626	0.755958	0.458491	0.641229
AOX2P_1	0.175387	0.233168	0.106063	0
AP1AR_1	16.9216	19.0408	22.9523	18.484
AP1B1_1	17.5444	14.9841	14.082	17.3064
AP1G1_1	64.1852	45.8946	49.0084	53.1233
AP1M1_1	28.5295	21.29	21.7287	23.168
AP1S2_1	51.4503	59.4135	49.0553	63.525
AP1S3_1	28.8581	45.3076	23.6842	33.1626
AP2A2_1	37.6307	26.7576	27.8184	32.9695
AP2B1_1	20.0995	19.1381	17.3946	18.6227
AP2M1_1	182.466	144.349	154.174	149.369
AP3B1_1	19.3178	12.841	19.4158	15.4233
AP3B2_1	0.564706	0.56306	0.320154	0.477607
AP3D1_1	34.175	21.2598	19.6576	27.1904
AP3M1_1	108.002	86.7719	86.0124	90.625
AP3M2_1	33.2572	31.1313	36.9451	32.6743
AP3S1_1	57.9975	49.9494	54.6383	46.9084
AP3S2_1	4.74204	13.3966	5.64573	7.01861
AP4B1_1	11.1306	8.66839	7.58739	10.2494
AP4E1_1	10.3916	6.8405	8.87717	8.07777
AP4S1_1	6.66091	8.85532	9.44082	9.38923
AP5M1_1	10.7825	10.6354	7.09896	10.198
AP5Z1_1	17.5362	13.322	11.5306	13.2882
APAF1_1	9.6827	6.02816	4.1988	6.33835
APBA1_1	1.5062	0.851025	0.990551	0.806795
APBA2_1	0.584582	0.129528	0.353517	0.659222
APBA3_1	8.91251	7.59532	7.77361	9.01966
APBB1_1	4.88898	4.74973	5.96993	5.93731
APBB1IP_1	2.58072	1.4704	1.3377	1.10866
APBB2_1	4.42094	2.02337	2.76115	3.92295
APBB3_1	0	0	0.376757	0.234186
APC2_1	0.109554	0.0728233	0.0496885	0
APC_1	7.8514	6.30456	9.34409	7.04769
APCDD1_1	0.488881	0.812426	0.665197	0.551302
APEH_1	45.5095	54.468	48.4329	55.4959
APH1A_1	21.2139	18.5477	20.2833	23.2759
API5_1	58.7542	49.5467	47.0151	51.6728
APIP_1	13.211	12.824	11.1277	13.4789
APITD1_1	10.3864	4.46733	4.15654	5.51177
APLF_1	6.55366	4.35637	5.7797	3.38728
APLNR_1	19.5417	14.7539	15.1002	17.6839
APLP2_1	127.33	95.9805	130.437	126.448
APLP2_2	4.5724	15.491	3.54556	6.07102
APOA1_1	31661.7	16907.4	17701.6	18519
APOA5_1	552.854	517.426	454.197	617.057
apoAIV_1	6606.57	863.421	647.632	813.703
APOB_1	974.735	807.122	955.257	1054.13
APOBEC2_1	4.36937	1.58423	2.52221	1.79173
APOBEC4_1	0	0	0	0
ApoD_1	0	0	0	0.317403
APOH_1	999.068	958.903	1038.12	1051.66
APOLD1_1	1.18813	5.26519	2.51477	1.33984
APOO_1	45.1994	41.8405	41.6079	39.6437
APOOL_1	34.6475	29.0917	29.9814	30.0746
APOPT1_1	17.8121	11.8401	18.985	15.0648
APOV1_1	0.351924	0	0.638462	0.396858
APP_1	231.717	193.979	206.668	202.598
APP_2	1.27585	1.43523	1.51343	1.99212
APPBP2_1	29.7849	22.3339	25.9471	24.8837
APPL1_1	7.453	8.23371	6.28453	6.98411
APRT_1	4.20655	3.10688	4.45173	3.95304
APTX_1	5.57301	8.08257	10.5702	5.71326
AQP10_1	0.360911	0	0.327383	0.406993
AQP11_1	17.8655	13.3007	13.937	19.7436
AQP12_1	0	0.236254	0	0
AQP1_1	44.3367	38.6036	37.8105	46.6527
AQP3_1	12.07	11.2325	12.7735	12.976
AQP4_1	0	0	0	0
AQP8_1	0	0.324232	0	0
AQP9_1	60.0742	67.2356	98.8486	88.2256
AQR_1	15.3729	10.9701	10.0997	11.6634
AR_1	18.4397	10.2206	16.2214	17.7787
ARAP2_1	0.383666	0.382547	0.478533	0.648979
ARAP3_1	6.71584	5.3878	5.19917	6.07172
ARC_1	0	0	0	0
ARCN1_1	97.0776	61.4295	53.7443	70.6118
AREG_1	7.84548	0.84114	0.803493	1.42697
AREL1_1	28.5099	14.5731	17.422	18.3863
ARF1_1	445.764	315.946	316.873	370.026
ARF4_1	223.792	132.71	116.862	135.411
ARF6_1	96.8425	54.4248	66.8162	85.7114
ARFGAP1_1	27.6129	20.0691	19.3421	21.492
ARFGAP2_1	25.7269	25.0227	25.9636	28.635
ARFGAP3_1	51.642	54.6799	28.0512	37.1742
ARFGEF1_1	16.5249	14.1091	14.1546	14.9735
ARFGEF2_1	40.2752	19.3669	25.0569	29.2173
ARFGEF3_1	0.565046	0.268285	0.183055	1.41093
ARFIP1_1	29.4253	14.2196	13.8119	17.3286
ARFIP2_1	23.9103	14.4073	13.1071	20.7559
ARFRP1_1	15.5131	9.18698	7.29184	10.3373
ARG2_1	3.59249	18.4377	7.88164	13.3783
ARGLU1_1	92.5359	65.7699	71.9095	61.1655
ARHGAP10_1	2.29502	1.67811	1.45728	1.16463
ARHGAP11A_1	0.994511	2.51208	1.39829	1.62616
ARHGAP11A_2	20.2694	22.1057	24.4321	20.5329
ARHGAP12_1	7.92501	6.69337	7.35794	8.62147
ARHGAP15_1	1.80012	3.32384	2.72149	3.2705
ARHGAP17_1	26.4693	17.7981	17.4179	20.7907
ARHGAP18_1	7.53951	5.66896	5.83006	6.75992
ARHGAP19_1	3.07978	1.9619	2.26986	2.31534
ARHGAP20_1	0.194649	0.194081	0.220708	0.164626
ARHGAP21_1	13.7457	15.5682	12.9004	15.9182
ARHGAP21_2	1.02023	0.886842	2.10008	0.57525
ARHGAP22_1	1.06597	0.425145	1.45042	1.32228
ARHGAP24_1	14.1098	12.0282	18.1727	12.2676
ARHGAP25_1	4.94158	4.24495	3.10328	4.37229
ARHGAP26_1	7.72545	6.06897	6.90159	6.33589
ARHGAP27_1	18.0826	26.9118	23.8783	24.3614
ARHGAP28_1	4.69477	3.04461	4.15477	2.96992
ARHGAP29_1	1.62852	2.74792	1.93177	0.494429
ARHGAP29_2	12.8611	12.2612	10.8988	12.3087
ARHGAP31_1	11.0679	7.67699	6.43854	8.34335
ARHGAP32_1	4.19037	3.52024	3.77777	4.23257
ARHGAP36_1	0.89506	0.951947	0.974292	0.807474
ARHGAP40_1	5.86859	5.51976	4.88884	5.31233
ARHGAP42_1	10.5361	11.5594	8.62945	9.34363
ARHGAP44_1	0.330145	0.43891	0.698775	1.1169
ARHGAP5_1	15.8524	11.945	11.6284	13.2944
ARHGAP6_1	1.06466	0.29798	0.965753	0.568703
ARHGAP8_1	2.63723	2.39049	2.82719	2.0277
ARHGDIA_1	200.253	149.881	142.934	167.849
ARHGDIB_1	23.3409	16.4279	18.3258	22.5609
ARHGDIG_1	0.645476	1.71625	1.46378	1.09184
ARHGEF10_1	4.32459	2.52621	3.32848	2.66005
ARHGEF10L_1	28.0658	19.9377	22.09	24.1598
ARHGEF12_1	45.1875	28.8819	31.6882	40.7003
ARHGEF16_1	34.4885	20.102	19.2639	31.2286
ARHGEF17_1	1.86722	1.76168	1.25666	1.96978
ARHGEF26_1	24.0464	17.4827	14.7689	20.62
ARHGEF28_1	1.05277	1.02912	2.07846	0.977684
ARHGEF33_1	0	0	0	0
ARHGEF37_1	0.778877	1.22963	1.10394	0.768535
ARHGEF38_1	0.890607	1.18401	0.323148	0.200864
ARHGEF3_1	15.1937	8.99869	14.0435	11.1247
ARHGEF4_1	0.661782	0.109975	0.525266	0.559709
ARHGEF5_1	0.750949	0.427863	0.38925	0.362928
ARHGEF6_1	8.48415	6.1523	7.0963	5.34285
ARHGEF7_1	5.39321	6.01549	6.7164	8.34962
ARHGEF9_1	4.06332	2.92607	3.37869	3.24568
ARID1B_1	16.1077	12.7813	12.4694	16.0721
ARID2_1	4.68515	4.02268	4.78115	5.35674
ARID3A_1	32.984	14.8227	12.5017	26.8925
ARID3B_1	21.4526	13.7815	17.5007	17.8597
ARID4A_1	7.78707	6.94992	6.91548	7.24614
ARID4B_1	8.1027	7.71733	8.04475	8.04625
ARID5B_1	16.0799	4.90807	11.0884	9.80663
ARIH1_1	34.8477	23.7987	24.4656	25.8392
ARIH2_1	8.03619	6.59486	8.68458	9.84542
ARIH2_2	10.458	2.31722	1.31756	3.71269
ARL10_1	2.18434	1.24456	0.42459	2.11135
ARL11_1	0.226216	0.300741	1.026	0.765298
ARL13A_1	0.169305	0	0	0
ARL13B_1	6.89758	6.20593	5.05601	6.67832
ARL14_1	1.87447	1.246	4.25084	1.58535
ARL15_1	5.25769	2.49636	7.49456	6.3525
ARL16_1	5.50955	2.31305	2.63038	3.92401
ARL1_1	85.5819	65.8314	59.1559	62.5834
ARL2BP_1	4.57648	5.46335	3.72773	5.16081
ARL3_1	13.8889	10.6311	9.92618	5.69535
ARL4A_1	33.5393	31.3472	31.4377	29.1112
ARL4C_1	5.10138	1.23309	3.78611	5.75273
ARL5A_1	29.7272	19.5448	20.4939	19.748
ARL5B_1	28.7776	25.6025	30.9677	31.7116
ARL6_1	6.54922	5.63383	5.94081	4.34437
ARL6IP1_1	59.9718	56.7564	65.0041	57.5039
ARL6IP4_1	25.4351	26.5381	20.4438	23.2367
ARL6IP5_1	22.8234	22.0522	18.1011	20.6744
ARL8A_1	19.3352	15.1018	19.5122	20.4412
ARL9_1	12.6161	9.51947	6.64993	9.03602
ARMC1_1	20.036	20.123	18.2541	19.0423
ARMC2_1	0.203038	0.269928	0.184176	0.343444
ARMC3_1	0.101943	0.135528	0	0
ARMC4_1	0	0	0	0
ARMC6_1	18.7127	14.9748	14.1727	19.0532
ARMC7_1	27.8789	19.5071	20.4087	24.8199
ARMC8_1	14.2937	11.2659	11.021	11.6285
ARMC9_1	2.30912	2.04657	2.79281	3.09995
ARMT1_1	14.7884	9.78027	9.60129	13.5444
ARNT2_1	3.88513	1.72169	1.84601	2.00283
ARNT_1	39.7804	35.8135	26.5382	35.9313
ARNTL2_1	9.34479	9.0152	6.97638	8.39305
ARPC1A_1	74.2962	48.9353	57.7005	61.5935
ARPC1B_1	19.7969	11.9631	19.1006	23.9482
ARPC3_1	76.7194	72.272	68.3115	72.7151
ARPC4_1	90.9977	85.2785	94.0463	103.458
ARPC5_1	160.521	111.409	138.114	145.079
ARPC5L_1	17.034	23.4693	14.8897	13.2716
ARPP19_1	86.5024	58.4585	67.3504	76.8184
ARPP21_1	2.04568	0.827711	1.6136	1.00299
ARR3_1	10.3195	9.51947	12.9906	11.8746
ARRDC1_1	7.67458	3.44196	4.86475	6.4648
ARRDC2_1	30.942	33.3676	56.7374	59.1529
ARRDC3_1	54.7362	33.5295	40.9064	39.5184
ARRDC4_1	24.5707	2.17769	5.6133	5.06268
ARSA_1	7.30942	4.76707	7.2559	6.53195
ARSB_1	11.9074	9.07124	10.8012	10.712
ARSG_1	3.98592	3.35607	3.85667	3.89553
ARSH_1	8.68899	16.7684	10.5514	14.5396
ARSI_1	2.27558	0.789197	2.06418	1.33885
ARSJ_1	1.39369	0.823483	0.983282	0.52388
ARSK_1	7.8138	7.68281	11.2964	6.79218
ART1_1	0.598702	0	1.62925	0.675145
ART3_1	0.360911	0.959624	0	0.406993
ART4_1	0.0907768	0.362049	0.329375	0
ART5_1	0.617283	0.820644	0	0
ART7B_1	6.90213	8.18102	8.97653	10.034
ARV1_1	11.6033	8.72583	8.50539	9.64845
ARVCF_1	26.5606	20.8303	22.6666	28.1784
ARX_1	0	0	0.238797	0
AS3MT_1	21.5894	22.3237	36.9916	32.1231
ASAH1_1	29.8487	32.9618	30.2419	27.0093
ASAP1_1	3.99135	3.75861	2.47405	3.63828
ASAP2_1	2.17318	2.19573	1.81359	2.54868
ASAP3_1	23.0204	18.8335	22.0501	22.8736
ASB10_1	0	0	0	0
ASB11_1	0	0	0.247534	0
ASB12_1	0.145145	0.192962	0	0.163677
ASB13_1	17.8445	15.0624	19.527	26.1918
ASB14_1	0	0	0	0
ASB15_1	0.0430593	0	0	0
ASB18_1	0	0	0	0.121218
ASB1_1	7.62835	7.09903	8.30363	10.8963
ASB2_1	0.955094	0.906961	0.618834	0.769316
ASB3_1	2.33578	0.776325	1.50081	0.878007
ASB3_2	3.10732	2.61967	1.92494	4.01686
ASB4_1	0	0.135889	0	0.115266
ASB5_1	42.2746	24.0058	23.8948	29.7053
ASB6_1	11.3705	8.26881	6.61165	10.6304
ASB7_1	5.46029	5.12411	3.05923	3.98425
ASB9_1	42.9687	43.0872	55.0733	39.194
ASCC1_1	11.4228	12.1047	10.3616	12.3212
ASCC2_1	10.222	9.1856	7.9846	8.64541
ASCC3_1	9.69366	8.06053	9.353	9.37558
ASCL2_1	1.19341	0.793289	1.26297	0.224298
ASCL4_1	0	0	0	0
ASF1A_1	14.2037	9.89113	2.7609	8.77136
ASH1L_1	22.0567	16.3556	13.9496	18.5309
ASH2L_1	19.0775	14.5138	16.2049	17.2852
ASIC2_1	0	0	0	0
ASIC4_1	0.667955	0.222002	0.757379	0.37662
ASIC5_1	0	0	0	0
Asip_1	0	0	0	0
Asip_2	0	0	0	0
ASL1_1	0.852438	2.26654	1.39185	2.30707
ASMT_1	0	0	0	0
ASMTL_1	37.3278	48.0808	47.56	50.9228
ASNS_1	29.9549	8.10776	10.82	11.4284
ASNSD1_1	19.9637	11.7959	12.92	13.4286
ASPA_1	3.27941	6.97567	10.2332	2.81058
ASPG_1	20.1195	44.6482	40.2913	30.7166
ASPH_1	26.0817	28.9406	22.4478	27.6749
ASPHD2_1	0	0	0.191188	0.475358
ASPM_1	5.04426	3.7256	3.21221	3.82095
ASPN_1	0.107925	0.430442	0.293697	0.121705
ASPR_1	0	0	0	0
ASPSCR1_1	11.5291	8.84702	10.9964	9.84647
ASRGL1_1	8.31897	8.14111	7.54616	7.55704
ASS1_1	29.7258	25.5454	29.6459	32.5953
ASTE1_1	1.82046	1.2101	0.825672	0
ASTN1_1	0.157507	0.335035	0.0857249	0.817042
ASTN2_1	0.605043	0.0804371	0.329301	0.341148
ASUN_1	80.9412	59.3941	60.5433	61.7787
ASXL1_1	4.94748	3.94644	4.39339	4.9919
ASXL2_1	10.5243	9.30563	10.2671	9.01299
ASXL2_2	2.57674	3.2829	2.82432	3.02682
ASXL2_3	1.04609	0.695359	0.474455	1.32711
ASXL3_1	0.28004	0.372297	0.290314	0.360909
ATAD1_1	26.4279	22.0419	19.6758	23.0546
ATAD2_1	9.33027	5.15495	5.6057	6.19452
ATAD2B_1	9.69229	7.62123	6.37949	8.86382
ATAD5_1	3.40563	2.4255	3.23636	2.14883
ATCAY_1	0.371688	0.0705913	0.0963311	0.179634
ATE1_1	1.75693	4.02268	1.23956	1.1007
ATE1_2	17.1705	10.6958	14.155	13.9437
ATF2_1	2.22908	2.27957	2.95523	2.90041
ATF2_2	22.935	14.6514	13.104	16.9623
ATF3_1	7.63086	2.2054	2.30732	3.36725
ATF4_1	694.041	376.894	343.72	453.787
ATF6_1	13.7499	10.3624	8.18266	10.2712
ATF7IP_1	8.74381	5.90962	5.89326	7.21615
ATF7IP_2	0.279901	0.372113	0.0846328	0.315639
ATG10_1	4.83025	4.76752	7.83364	4.53915
ATG12_1	34.2749	27.4406	27.3118	30.7501
ATG13_1	63.5005	31.8307	29.5351	44.5432
ATG14_1	6.04422	8.03547	6.53261	5.07572
ATG16L1_1	18.7338	14.3899	12.1598	15.2106
ATG2B_1	15.6492	13.3352	13.5388	13.0606
ATG3_1	8.7046	7.71486	7.09492	9.46036
ATG4A_1	14.2177	9.52766	10.0659	9.77624
ATG4B_1	19.9882	12.7406	15.896	18.3205
ATG4C_1	10.9907	8.45177	5.5713	6.0755
ATG5_1	18.616	8.11768	13.7795	12.7637
ATG5_2	0.329875	0.877101	2.39384	1.11598
ATG7_1	10.7808	11.166	8.7559	9.33006
ATG9A_1	23.1501	22.4695	21.8093	29.0589
ATHL1_1	8.24228	7.53339	8.41116	8.27806
ATL1_1	5.95024	4.74631	4.31798	3.90398
ATL2_1	48.017	43.7787	39.806	48.6676
ATM_1	8.50393	6.4331	6.2075	6.87748
ATMIN_1	5.7262	3.6704	4.45221	4.26645
ATN1_1	7.26652	5.09645	3.6331	5.48439
ATOH7_1	0	0	1.0683	0
ATOX1_1	128.001	130.086	145.525	144.986
ATP10A_1	1.12088	0.953695	1.01675	1.264
ATP10B_1	0	0.147067	0	0.0415824
ATP10D_1	4.80834	4.15093	4.58824	5.42228
ATP11A_1	2.38948	2.11779	2.34813	2.35775
ATP11B_1	30.8527	18.9965	18.6754	23.0193
ATP11C_1	104.489	76.7428	76.1121	114.718
ATP12A_1	0.0697449	0	0.0632657	0.1573
ATP13A2_1	26.4084	22.8856	22.2398	25.2948
ATP13A3_1	43.4963	19.7703	22.8627	24.3281
ATP13A4_1	0	0	0	0
ATP13A5_1	0	0.171543	0.0585231	0.145508
ATP1A1_1	180.116	165.867	169.907	198.193
ATP1B1_1	31.7637	44.8402	46.3383	87.8866
ATP1B1_2	26.8206	28.1935	23.1974	28.4867
ATP1B3_1	36.9718	26.908	24.2349	30.4324
ATP1B4_1	0.130033	0.172872	0.117953	0.439907
ATP2A3_1	4.68386	3.62463	3.42436	2.83804
ATP2B1_1	5.1316	7.39669	6.41885	9.98987
ATP2B1_2	11.8256	9.9802	10.1779	10.6502
ATP2B2_1	11.0323	2.40955	2.78778	4.35432
ATP2B4_1	3.92639	3.11637	3.03005	3.50252
ATP2C1_1	35.2247	21.6617	25.2885	28.3579
ATP2C2_1	0	0.12348	0.168504	0.10474
ATP4B_1	0	0	0	0
ATP5A1_1	797.314	933.26	1061.79	1012.99
ATP5C1_1	426.756	471.874	457.997	484.539
ATP5F1_1	271.355	338.123	347.178	321.441
ATP5G3_1	637.486	662.517	706.965	672.16
ATP5H_1	295.962	391.319	419.541	446.012
ATP5J2_1	7.00481	7.45002	10.5901	8.16251
ATP5J_1	328.55	376.159	393.432	381.521
ATP5S_1	8.61043	2.96777	3.18207	8.27133
ATP6_1	34802.5	34254.4	32796.9	28158.4
ATP6AP1_1	50.6486	41.5052	44.1203	40.6457
ATP6AP1L_1	0	0.224516	0	0
ATP6AP2_1	51.779	40.5105	52.5802	53.4814
ATP6AP2_2	1.59674	1.76898	0.482801	1.20041
ATP6V0A1_1	21.0532	18.0544	17.859	19.2037
ATP6V0A2_1	33.012	20.7817	23.1352	23.8902
ATP6V0B_1	49.6262	48.5008	48.4226	51.425
ATP6V0C_1	127.03	111.899	117.102	123.45
ATP6V0D2_1	1.91343	0.211983	1.01248	0.899058
ATP6V0E1_1	79.9841	73.4214	79.4636	68.7212
ATP6V0E2_1	5.23266	5.492	4.74655	7.76417
ATP6V1A_1	2.04752	1.94434	1.06132	1.64925
ATP6V1A_2	33.4561	26.3788	24.6989	32.9915
ATP6V1C1_1	24.6913	21.1023	22.6642	24.8607
ATP6V1C2_1	0.208801	0.555179	0.378807	0
ATP6V1D_1	78.6162	82.2192	79.5535	80.7737
ATP6V1E1_1	73.7148	48.5927	53.7157	69.3107
ATP6V1G1_1	118.727	97.9945	118.682	97.6687
ATP6V1G3_1	0	0	0	0
ATP6V1H_1	20.7159	15.4753	18.6125	18.2438
ATP7A_1	6.66513	5.54771	5.52022	6.27435
ATP7B_1	32.2106	33.3489	40.7047	32.1426
ATP8_1	24759	24992.9	22532.7	19228.9
ATP8A1_1	15.2454	16.3466	14.2482	9.93847
ATP8A2_1	0.0752151	0.0999944	0	0.0848187
ATP8B1_1	0.150038	0	0	0.169195
ATP8B2_1	18.0109	14.2209	11.2788	17.0114
ATP8B3_1	0.504462	0.191616	0.326856	0.731408
ATP9A_1	4.7306	2.9948	4.0868	6.60476
ATP9B_1	8.28526	6.50875	7.06009	6.29954
ATPAF1_1	10.7518	7.27022	10.3416	11.393
ATPAF2_1	14.2829	14.1779	14.1652	11.3819
ATR_1	3.51882	2.29651	3.13389	2.99412
ATRIP_1	9.07414	6.54152	6.37626	6.91791
ATRN_1	30.543	27.0398	22.3633	28.4964
ATRNL1_1	3.26117	3.35852	4.45815	3.93654
ATRX_1	12.6639	10.035	12.753	10.3274
ATXN10_1	6.89117	3.94889	4.84991	3.2156
ATXN1_1	6.61581	6.56162	7.52533	8.4079
ATXN1L_1	14.8961	7.40479	10.4573	10.2249
ATXN2_1	20.0428	17.4544	16.027	19.6093
ATXN3_1	21.5883	18.8604	20.1423	19.9395
ATXN7_1	6.53507	6.42605	7.05043	7.5003
ATXN7L1_1	16.6594	15.2266	12.6981	11.2197
AUH_1	56.386	47.6701	93.109	67.5982
AUH_2	2.50951	3.33626	3.41458	3.53742
AURKA_1	21.3109	6.23298	8.69904	12.016
AURKAIP1_1	43.214	43.7018	40.8747	38.3189
AUTS2_1	4.06845	3.05714	3.6905	3.79002
AVEN_1	7.89192	9.21239	7.8572	8.68252
avenaII_1	2.7728	1.03216	2.4146	1.12566
avenaII_2	30.2218	16.8086	16.9261	15.2117
avenaII_3	7.98869	2.3842	4.88034	5.79131
AVL9_1	12.7315	13.3355	13.9985	18.3596
AVP_1	0	0	0.440458	0
AVPR2_1	0	0.0593779	0	0
AVR2_1	0.553645	0	0	0
AVT2R_1	0	0	0	0
AXDND1_1	0	0.202312	0.138041	0.0858041
AXIN1_1_1	0.540277	0.71827	0.367565	0.761576
AXIN1_1_2	5.50629	5.719	5.30694	6.20935
AXIN2_1	13.6772	9.97954	12.5797	14.9213
AZI2_1	31.7476	33.099	40.1661	31.8442
AZIN1_1	117.362	33.2392	37.178	65.7875
AZIN2_1	5.65506	4.14792	2.83019	3.2985
B-BTN2_1	0.198022	0	0	0
B-G_1	10.7688	5.91336	3.39771	8.18386
B-G_2	28.4146	39.0348	40.3807	48.0639
B-G_3	66.3726	65.018	48.5879	50.9486
B2M_1	293.79	275.505	382.267	380.463
B3GALNT1_1	9.00517	3.62785	5.44574	7.69316
B3GALNT2_1	8.61679	4.64415	5.28129	5.25243
B3GALT1_1	0	0.363894	0	0
B3GALT2_1	0	0	0	0
B3GALT5_1	5.23266	3.66133	3.74728	1.55283
B3GALT6_1	5.44819	4.1389	4.23605	3.80332
B3GAT1_1	0.215159	0.572083	0.585512	0.485261
B3GAT2_1	0	0	0	0
B3GLCT_1	7.30013	4.64158	6.69394	5.99521
B3GNT2_1	7.71117	7.16207	6.99482	7.38543
B3GNT4_1	1.47537	0.326905	0.892209	1.38646
B3GNT5_1	0	0.317316	0	0.269158
B3GNT7_1	0.42667	0.756314	0.129011	0.801914
B3GNT9_1	5.16381	6.00687	6.24546	5.5805
B3GNTL1_1	2.96978	3.29014	2.24491	1.67449
B4GAL-T7_1	44.882	31.5487	39.7766	34.3235
B4GALNT3_1	0.43626	0.289992	0	0.0819937
B4GALNT4_1	2.64516	0.991862	2.09181	2.75345
B4GALT2_1	15.0173	11.6212	10.3691	10.8685
B4GALT3_1	5.12257	2.85077	3.13382	5.10493
B4GALT4_1	16.8649	26.3202	22.0825	21.6642
B4GALT5_1	19.0503	7.03508	12.3432	15.8562
B4GALT6_1	9.66374	8.54019	8.30996	9.63778
B9D1_1	5.72031	1.78937	7.32551	3.03562
BAALC_1	0	0	0	0
BAAT_1	96.0883	80.9227	79.5906	115.703
BACE1_1	32.4861	16.1957	22.7151	25.1859
BACE2_1	26.7713	18.1077	20.7542	19.8237
BACH1_1	150.596	125.131	115.814	127.808
BACH2_1	1.62738	0.576937	1.37779	0.734067
BAFF_1	0.207243	0.642876	0.438645	0.701113
BAG1_1	10.534	11.3621	9.19484	8.51703
BAG2_1	0.998208	0.663532	0.724381	0.450264
BAG3_1	1.22332	2.4395	0.832254	2.41414
BAG3_2	6.11337	4.19766	3.96103	5.22727
BAG4_1	26.2102	12.1595	17.9553	22.1676
BAG5_1	10.5828	6.54032	8.35434	9.9343
BAHCC1_1	11.0554	8.33801	8.26053	8.87071
BAHD1_1	7.57425	7.4227	5.49649	7.76042
BAIAP2_1	29.6416	14.4537	9.5829	14.5734
BAIAP2L1_1	28.1037	32.0976	31.6344	46.8177
BAIAP2L2_1	5.84325	10.2975	9.49146	11.493
BAMBI_1	86.6904	92.1016	94.0956	106.449
Band_1	8.70592	6.58132	8.51654	6.73751
BANK1_1	0.0847594	0	0.230656	0.477908
BANP_1	5.10537	4.68647	3.30792	6.44261
BAP1_1	28.0779	18.7455	23.5788	24.7496
BARD1_1	2.01893	1.34203	1.97225	1.75132
BARD1_2	0.496336	0.164963	0.225114	0
BARX1_1	0	0	0	0
BARX2B_1	0.944746	0	0.380881	0.473499
BASP1_1	149.785	189.904	156.086	188.685
BATF3_1	57.2306	15.9248	55.2341	62.2866
BATF_1	1.40438	0.74682	0.509567	2.53391
BAZ1A_1	23.4565	12.9414	14.0963	17.7886
BAZ1B_1	8.03286	6.02861	4.75981	5.33283
BAZ2B_1	10.5232	8.06912	9.22382	9.42231
BBOF1_1	2.92094	3.05111	3.97439	3.76445
BBOX1_1	287.925	128.766	159.555	157.37
BBS12_1	1.01856	0.507795	0.923938	2.01007
BBS2_1	13.3359	10.8346	14.3052	10.0258
BBS4_1	8.3033	7.47788	5.58821	7.24914
BBS5_1	6.69817	2.35717	2.50185	3.7767
BBS7_1	4.09482	3.4024	3.43584	4.61766
BBS9_1	0.105674	0.561952	0.575143	0.3575
BBX_1	10.6548	4.22664	5.9237	7.65485
BCAN_1	0.217556	0.433842	0.0986725	0.122667
BCAP29_1	60.8825	59.8331	58.1069	49.04
BCAR1_1	25.5349	17.1871	23.8183	31.5118
BCAR3_1	14.6868	14.1916	12.9325	15.2694
BCAS1_1	0.197585	0.262678	0.17923	0
BCAS2_1	44.2513	47.2238	47.7862	50.2408
BCAS3_1	9.14257	6.60365	8.35854	10.9593
BCAT1_1	9.63686	12.5205	9.93365	12.5962
BCCIP_1	38.7635	24.9618	26.0056	25.9545
BCHE_1	15.8353	20.8707	9.53489	22.0136
BCHE_2	19.4485	14.8563	25.2443	20.4777
BCKDHB_1	36.0334	90.6499	96.8635	87.3635
BCL10_1	13.0523	7.293	9.60908	9.7059
BCL11A_1	0.45563	0.33652	0.505148	0.399627
BCL2_1	1.56746	1.92356	1.53122	0.407907
BCL2A1_1	10.7407	18.359	17.1661	14.9959
BCL2L13_1	20.405	18.478	16.1846	16.563
BCL2L14_1	23.1069	37.5291	49.045	40.0485
BCL2L15_1	70.4019	51.2659	64.5036	65.8267
BCL2L1_1	41.8954	52.0213	30.7288	34.3031
BCL2L1_2	2.95324	0.302014	0.412137	2.04943
BCL6_1	10.3552	16.3565	7.71919	10.7524
BCL7A_1	16.5611	9.25356	10.3417	11.6385
BCL9_1	4.18306	2.39967	3.50858	3.36017
BCL9L_1	5.43167	2.78835	2.58549	3.15356
BCLAF1_1	24.1093	23.8304	21.2192	20.517
BCO1_1	44.7823	52.8686	55.9452	71.9305
BCO2_1	0	0	0	0.183851
BCO2_2	0.126124	0.167675	0	0
BCOR_1	5.10509	4.39155	4.49464	5.64404
BCORL1_1	4.75356	3.85341	2.83958	3.53008
BCR_1	3.7323	2.57283	3.32288	3.89708
BCS1L_1	9.38369	5.37389	6.02385	7.32587
BDH1_1	6.70196	21.4714	17.9391	16.6021
BDH2_1	73.3965	61.5262	69.4205	54.2272
BDKRB1_1	0.997281	0.331458	0.904636	0
BDKRB2_1	0.0833907	0.221727	0.0756438	0.0940381
BDNF_1	0	0	0	0
BDP1_1	2.43846	2.47903	1.56137	1.61754
BDP1_2	1.28889	0.380779	0.649528	1.29196
BEAN1_1	0.267448	0.355558	0.970411	0.904789
BECN1_1	41.5234	24.9867	28.9433	28.588
BEGAIN_1	0	0	0	0
BEND2_1	3.10605	1.8582	1.6905	2.27671
BEND3_1	8.27539	6.40396	5.20982	6.26777
BEND4_1	2.40464	1.77602	1.57535	1.20519
BEND5_1	4.3109	4.17691	4.70577	3.13102
BEND6_1	0.940391	0.961692	1.04988	1.14204
BEND7_1	40.0804	39.4804	38.8059	45.9005
BERT_1	13.7037	12.3097	16.1262	14.2004
BEST1_1	0.389156	0.86227	0.353005	1.02397
BEST3_1	0	0.0630595	0	0
BEST4_1	0	0	0	0
BET1_1	30.9444	19.6848	16.7513	20.0743
BET1L_1	27.6139	15.9717	17.4852	26.4889
BF1_1	36.9497	26.58	39.0268	38.5282
BF1_2	48.8858	32.9665	48.6825	55.3274
BF1_3	44.4589	34.7129	51.0511	45.7586
BF1_4	50.0797	29.7762	44.7426	43.4197
BFAR_1	11.3483	7.65952	9.58139	12.5019
bFGF_1	1.68879	0.748386	0	2.53923
bFGF_2	0	0	0	0
BFIV21_1	136.65	188.025	201.798	156.651
BFIV21_2	69.6958	64.6443	91.1561	94.4355
BFIV21_3	75.0749	64.8752	78.7697	102.722
BFIV21_4	76.7706	65.339	97.9499	91.832
BFSP1_1	0.197295	0.131146	0.178966	0.333728
BG1_1	90.2934	116.551	123.096	136.158
BHLHE23_1	0.405004	0	0	0
BHLHE40_1	44.0361	24.2343	11.8907	33.4908
BICC1_1	5.39784	3.78378	3.56101	3.54155
BICC1_2	0.834425	0.887458	0.832599	1.78783
BICD1_1	0.12651	0.168188	0.286894	0.213995
BICD2_1	12.3785	11.1117	11.8044	13.6011
BID_1	29.9802	43.034	38.6249	26.7035
BIK_1	2.6095	2.42844	3.07721	2.05988
BIN1_1	1.54321	3.41935	2.64415	1.74025
BIN1_2	7.55537	6.02667	7.88152	7.49765
BIRC2_1	42.1122	38.6054	36.1234	33.9014
BIRC5_1	2.21002	2.93811	3.67531	2.4922
BIRC5_2	32.0045	12.339	15.0963	12.2709
BIRC6_1	12.4997	9.66677	10.5376	11.6943
BIRC7_1	0	0	0.17663	0.219581
BIVM_1	17.0545	13.5074	14.8942	17.2884
BKJ_1	0	0	0	0.291717
BLB1_1	139.836	79.9762	101.549	104.229
BLCAP_1	36.1906	28.481	30.9419	38.2315
Blec1_1	0.317022	0	0	0.715001
Blec2_1	0.380876	0.506355	0.345494	0
Blimp-1_1	1.23509	1.58117	1.24484	1.7023
BLK_1	2.28261	1.65524	1.78821	2.57406
BLM_1	0.85933	0.30064	0.492316	0.255013
BLMH_1	83.8969	79.9635	74.371	69.1736
BLNK_1	8.73775	9.97816	12.0923	11.243
BLNK_2	0.277108	0.921001	0.879779	0.62498
BLOC1S2_1	19.9101	12.1616	16.108	21.2387
BLOC1S4_1	29.0664	26.1295	24.1062	24.9734
BLOC1S5_1	47.3855	32.1411	39.1822	38.5319
BLVRA_1	3.87518	11.377	10.2526	6.00871
BLZF1_1	14.7046	8.21621	9.56894	12.4966
BMAL1_1	15.9509	11.4826	11.6258	13.5103
BMF_1	2.30685	1.22674	2.09255	1.04056
BMF_2	0.394299	0	2.86136	3.11251
BMI1_1	11.3533	6.31823	6.14721	8.2375
BMP-10_1	5.65988	3.18345	3.45564	5.15513
BMP15_1	0	0	0	0
BMP2_1	2.46913	1.23097	0.839907	3.48049
BMP2K_1	15.8001	19.2271	14.4081	18.006
BMP3_1	0	0	0.101341	0
BMP4_1	11.6409	7.22214	8.04535	11.752
BMP5_1	4.82168	4.03398	3.99671	5.15608
BMP6_1	10.2045	10.3742	10.2548	9.58951
BMP7_1	1.32831	1.14785	0.903685	0.67406
BMPER_1	8.0108	3.73439	5.6623	4.92744
BMPR-II_1	19.5703	12.2911	10.5901	15.6766
BMPR1A_1	14.321	10.6618	9.0934	9.04371
BMPR1B_1	1.43146	2.69598	1.6231	1.74875
BMPR1B_2	1.0909	1.03593	0.424097	0.527225
BMS1_1	18.8548	11.7409	10.9598	11.4254
BMX_1	0	0.187096	0	0
BNC1_1	0.322835	0	0	0.0910137
BNC2_1	0.325526	0.0540961	0.0738212	0.137658
BNIP1_1	20.3458	14.7824	12.2323	17.8747
BNIP2_1	18.5337	14.3731	17.2122	17.6656
BNIP3_1	35.5679	24.4222	23.0455	28.2087
BNIP3L_1	62.8919	62.7086	64.2154	65.3867
BOC_1	1.1314	0.62672	0.726956	1.01005
BOD1L1_1	9.36604	8.13639	7.57443	7.96335
BOK_1	6.71295	3.47064	3.72126	6.72895
BORA_1	4.41227	2.15481	1.47026	2.94476
BORCS6_1	6.35391	9.14146	10.1061	5.88919
BPGM_1	7.23929	7.50514	6.14506	6.8155
BPHL_1	56.6928	63.722	61.5556	73.6181
BPIFB3_1_1	5.5121	1.04686	0.0446432	1.38748
BPIFB3_2_1	1.11188	0.739089	1.00858	0.417947
BPIFB4_1	0	0	0	0
BPIFB6_1	0.173686	0	0	0.195862
BPIFB7_1	0	0	0.184525	0
BPIFC_1	0	0	0	0
BPNT1_1	59.6533	67.9173	57.0786	64.2841
BPTF_1	11.0783	9.03537	8.80711	9.34854
BRAF_1	4.73259	4.19448	5.92834	4.95565
BRAP_1	14.2261	7.74901	9.58879	12.0319
BRAT1_1	7.33481	4.80496	6.17129	5.75397
BRCA1_1	4.78116	4.68697	3.54846	3.59442
BRCA2_1	2.83274	5.23813	3.94781	3.16539
BRCC3_1	13.2415	12.033	11.2512	11.1519
BRD1_1	6.3185	6.94344	5.76465	5.84848
BRD2_1	32.0636	26.0411	17.874	28.663
BRD3_1	6.15867	2.57325	2.79327	5.25837
BRD7_1	42.6076	35.5953	35.0297	33.8222
BRD8_1	13.282	11.7718	10.9103	13.1472
BRD9_1	11.4897	8.1089	8.62092	8.79776
BRDT_1	0	0	0	0
BRE_1	19.3109	13.8238	15.8921	19.5102
BRF1_1	9.81181	5.0364	6.59792	9.31306
BRI3BP_1	105.361	60.5166	96.0374	115.93
BRICD5_1	0.913326	0	0	1.02994
BRINP1_1	6.34131	0.967425	1.60308	1.17229
BRINP2_1	0	0	0.202387	0
BRINP3_1	0	0	0	0.0727367
BRIX1_1	23.9554	19.6875	31.2121	30.4522
BRMS1L_1	14.2676	9.68868	12.3835	13.89
BROX_1	18.9542	12.5993	16.0472	12.5871
BRPF1_1	1.50388	0.399866	0.341043	0.847949
BRPF3_1	7.46505	7.9395	7.17786	7.15547
BRS3.5_1	0	0	0	0
BRSK2_1	0.202273	0.134456	0.183483	0.2281
BRSK2_2	0	0.146785	0.30046	0.622539
BRT-1_1	20.4975	18.5798	28.9042	21.4336
BRT-1_2	15.5627	14.9426	25.881	13.7891
BRWD1_1	11.4882	11.8732	16.9163	12.5558
BRWD3_1	17.3519	15.4462	15.9122	19.5246
BSDC1_1	21.6657	20.5252	15.0879	20.1035
BSG_1	445.334	473.335	481.516	506.623
BSN_1	0.481344	0.511937	0.392966	0.569943
BSND_1	0	0	0	0
BSPRY_1	3.90004	3.37018	2.83019	4.39801
BST1_1	69.5355	49.2607	31.8653	27.1329
BST1_2	1.52712	0	0.692625	0.574034
BTAF1_1	16.8825	11.3956	11.5279	14.5833
BTBD10_1	2.90332	2.7123	2.34889	1.50428
BTBD10_2	1.21852	0.883614	0	1.87378
BTBD11_1	0.473159	0.31452	0.429204	0.355715
BTBD17_1	0.576219	0	0.392017	0.162448
BTBD19_1	0.592755	0	0.537689	0
BTBD1_1	0	0	0.48137	0
BTBD1_2	25.4099	19.0117	20.9053	25.1891
BTBD2_1	19.5669	12.4063	13.3801	16.2943
BTBD3_1	8.30297	2.42844	4.21772	6.9287
BTBD6_1	1.94226	0	1.61501	0.547564
BTBD7_1	9.37723	6.29887	6.38704	7.68045
BTBD9_1	16.2862	11.7959	11.9669	12.3096
BTBD9_2	2.30039	1.39011	0.663945	0.943311
BTC_1	0.233697	0.621375	0	0
BTD_1	19.0411	17.8232	24.4102	21.2532
BTF3L4_1	2.25015	8.47578	2.04112	0.845818
BTF3L4_2	69.5461	58.9017	55.0475	61.469
BTG1_1	310.131	304.162	339.729	312.458
BTG2_1	67.174	122.778	135.587	121.904
BTG4_1	0	0	0	0
BTK_1	4.26036	3.67389	3.44679	5.84311
BTN1A1_1	2.29258	3.04785	3.24937	2.10055
BTRC_1	9.86985	6.17479	8.55797	6.87444
BUB1_1	50.6514	15.6347	23.8661	52.6158
BUB1B_1	10.1084	7.67916	4.96385	7.11368
BUB3_1	36.6813	27.2464	30.7871	32.9741
BUD13_1	14.084	12.2493	10.2683	10.984
BUD31_1	83.894	60.3186	78.43	74.3331
BVES_1	0.617756	0	0	0.116105
BYSL_1	28.6554	25.5466	17.4308	27.1819
BZW1_1	468.424	325.167	377.654	406.682
BZW2_1	32.2221	30.5696	27.9938	30.5362
c-met_1	0.374154	0.746126	0.452528	0.210963
c-met_2	29.0156	21.9921	24.0779	26.5022
c-mos_1	0	0	0	0
c-myb_1	2.84017	0.647289	0.662484	1.09811
c-src_1	19.108	11.1417	12.7716	18.9015
C10H15ORF44_1	36.4992	29.3876	29.378	32.2706
C10H15ORF44_2	1.34381	0.162411	0.110816	0.137763
C10orf107_1	0.36733	0.488345	1.33282	0
C10orf11_1	1.21282	0.967425	0.733433	0.729425
C10orf54_1	1.71435	1.01295	1.78547	4.36769
C10ORF57_1	97.5962	120.018	159.586	120.629
C10ORF58_1	247.863	255.589	249.544	211.168
C10orf67_1	0	0	0	0
C10orf71_1	0	0.0833871	0	0.0707318
C10orf76_1	17.5045	12.8394	11.8892	13.419
C10orf88_1	8.61639	5.62337	5.11589	6.18325
C11H16ORF70_1	20.0055	16.5487	15.3241	22.5598
C11H16ORF80_1	24.7074	20.7619	31.5038	27.3364
C11H16ORF87_1	6.26792	18.9989	14.5553	12.1573
C11H19ORF12_1	29.4974	29.3104	26.7572	26.2338
C11orf16_1	0.236788	0.314797	0.214791	0.267022
C11orf1_1	0	0.5492	0	0
C11orf24_1	72.5071	27.7401	27.3316	39.2472
C11orf49_1	0	0.721172	0.984134	0
C11orf57_1	18.8834	9.65556	8.47047	12.1683
C11ORF61_1	7.12198	5.37389	5.06353	5.20951
C11orf63_1	0.186817	0	0.0564873	0.140447
C11orf74_1	12.0876	15.3046	17.7524	16.5519
C11ORF75_1	18.3961	9.86844	13.174	12.3742
C11orf87_1	0	0.489014	1.00099	0.414798
C11orf88_1	0	0	0	0
C11orf91_1	0	0	0	0
C12H3ORF19_1	11.5233	7.81941	8.60182	8.93383
C12H3ORF37_1	25.6625	17.1972	20.8182	20.7045
C12orf29_1	12.1071	10.9221	10.4594	10.0772
C12ORF32_1	0.964158	0.320449	0.874589	0.543631
C12orf40_1	0	0.309878	0.211435	0
C12orf43_1	2.26025	4.80781	5.74078	5.09769
C12orf45_1	28.7885	12.5256	16.1432	11.8052
C12orf50_1	14.975	13.0435	14.833	12.4227
C12ORF57_1	107.298	83.2712	71.6392	70.0193
C12orf66_1	9.24809	9.37158	7.21568	10.8665
C13H5ORF15_1	96.2945	71.2082	73.8942	68.499
C13H5ORF41_1	5.04492	8.6907	8.83025	4.08651
C13H5ORF41_2	0.368843	0.653809	0.111526	0.138646
C14H17ORF103_1	6.43651	4.4979	5.53916	6.32778
C14orf105_1	0	0.22898	0.46871	0.388458
C14orf159_1	12.8277	7.2814	5.75267	6.5014
C14orf1_1	192.046	138.008	127.436	204.47
C14orf37_1	0.346475	0.345464	1.17858	0.390713
C14orf39_1	0	0	0.0769583	0
C14orf79_1	0.655721	0	0.198269	0.123241
C14orf80_1	1.03113	1.29019	1.04538	1.70998
C15H12ORF49_1	13.9478	9.09198	11.4277	12.583
C15H22ORF25_1	9.14292	10.9749	13.1248	13.4134
C15ORF23_1	9.5985	4.46624	7.83613	9.20044
C15orf39_1	1.56245	2.96741	2.22719	1.00683
C15orf40_1	15.9361	10.8008	15.117	12.5678
C15orf43_1	0	0	0.322187	0
C15orf43_2	0	0	0	0
C15orf48_1	4.91941	3.45171	5.82592	2.46557
C15orf59_1	0	0.239745	0	0
C15orf61_1	14.1028	11.2494	11.7693	4.45298
C15orf62_1	0	0	0	0
C16ORF45_1	0.713195	0	0.646941	0
C16orf52_1	3.19664	0.708294	2.89968	3.004
C16orf59_1	6.00815	6.75866	7.75577	8.85998
C16ORF5_1	20.3582	13.0659	10.5071	15.8328
C16ORF61_1	8.14895	8.98395	9.73571	25.3269
C16orf62_1	24.0716	25.8613	24.736	27.0449
C16orf72_1	50.1157	26.499	37.4529	46.5603
C16orf89_1	0	0.350668	0	0
C16orf96_1	1.02488	0	2.47912	1.92623
C17H9ORF114_1	14.331	14.7906	12.1444	18.0746
C17H9ORF16_1	22.1698	16.6948	18.5633	24.8256
C17H9ORF7_1	8.07454	7.15644	8.47336	9.81966
C17orf105_1	3.59221	5.96956	3.66582	5.56995
C17orf58_1	0	0.599966	0.409367	0.254456
C17orf62_1	8.18199	5.68597	7.25322	7.5491
C17orf64_1	0	0	0	0.554584
C17orf75_1	11.4457	9.80201	7.57981	9.42299
C18H17ORF106_1	4.06121	6.35196	2.81713	3.77156
C18H17ORF67_1	0.28265	0	0.769178	0.31874
C18H17orf70_1	7.77735	6.62792	4.97457	9.55746
C18orf21_1	15.0679	7.7046	10.5139	9.58512
C18orf32_1	45.3342	47.9064	60.1025	35.3925
C18orf42_1	0.700481	0	0	0
C18orf63_1	0.119554	0	0	0.134819
C18orf8_1	26.9991	14.0312	24.0456	20.0669
C19H17ORF85_1	7.85349	5.60006	6.02295	7.1655
C19orf25_1	50.9307	36.1118	21.8163	35.7365
C19orf35_1	0.206711	0.274811	0.562525	0
C19orf44_1	4.94118	3.19067	3.58572	2.54724
C19orf45_1	0	0	0.16775	0
C19orf70_1	44.6633	52.462	49.7885	50.5683
C1D_1	3.29625	6.06765	1.95503	3.57416
C1D_2	9.28669	4.93846	6.49849	6.58267
C1GALT1_1	13.816	9.36388	7.6178	10.8144
C1GALT1C1_1	17.5648	11.1789	13.0516	15.1717
C1H11ORF54_1	151.838	114.028	120.034	150.966
C1H11ORF67_1	4.9334	7.72988	8.31089	9.13972
C1H11ORF70_1	0.336911	0.447905	0	0
C1H11ORF73_1	47.9152	45.7447	53.0902	40.2528
C1H12ORF23_1	29.3964	18.9298	17.2493	20.8222
C1H12ORF4_1	14.0659	6.73194	7.14515	7.45507
C1H12ORF4_2	1.04741	2.15201	2.76395	2.25491
C1H12ORF73_1	19.6792	15.8352	21.6092	18.6879
C1H21ORF33_1	94.6797	126.903	120.942	112.02
C1H21ORF59_1	13.0984	14.0066	12.6565	8.34875
C1H21ORF91_1	2.07423	1.50413	2.16661	2.76435
C1H22ORF40_1	10.9482	9.19262	10.4538	6.49791
C1H2ORF49_1	6.97114	4.29062	6.61629	4.58571
C1H7ORF60_1	4.72664	1.49614	2.85836	1.26908
C1orf100_1	0.410578	0	0	0
C1orf101_1	0.0925605	0	0	0.104379
C1orf101_2	0.19744	0.131243	0	0.222649
C1orf109_1	3.20141	3.72408	4.719	3.61017
C1orf112_1	2.48352	0.924476	2.70336	2.57657
C1orf116_1	32.6919	50.2135	54.1274	68.3633
C1orf123_1	13.3391	13.5526	11.4113	13.5748
C1orf131_1	14.4789	8.16621	7.16392	5.44253
C1ORF146_1	0	0	0	0
C1orf159_1	2.29097	1.15528	1.57653	2.04897
C1orf168_1	17.5359	24.3537	23.7182	13.5952
C1orf174_1	9.78564	9.19336	7.33797	10.7408
C1orf198_1	8.94773	6.74842	7.88237	7.95573
C1orf216_1	1.07122	1.42412	0.809751	1.61065
C1orf21_1	5.0314	4.75269	5.28462	5.22589
C1orf228_1	1.03038	1.09587	0.934663	0.697167
C1orf35_1	5.5846	2.49731	2.94738	3.83584
C1orf43_1	28.0636	20.9157	20.4424	23.7351
C1orf50_1	16.2738	13.0366	13.6265	11.9992
C1orf53_1	6.19224	1.49677	5.61699	4.44365
C1orf74_1	5.4246	6.31025	3.99804	7.26421
C1orf94_1	0	0	0	0
C1ORF95_1	0.610268	1.62264	1.10715	1.37638
C1QA_1	86.4796	62.7657	96.5645	121.582
C1QB_1	62.1162	55.9204	73.8705	78.3206
C1QBP_1	236.84	231.427	216.987	225.349
C1QL1_1	0.90471	0.481105	0.164133	0.204045
C1QTNF1_1	5.34734	4.22941	3.74539	5.41946
C1QTNF2_1	0.748855	0.568892	0.776329	0.965108
C1QTNF4_1	0	0	0	0.266317
C1QTNF5_1	7.86162	5.80644	3.80335	7.48634
C1QTNF7_1	3.24116	1.32583	2.94007	5.06077
C1QTNF8_1	1.48352	2.30098	1.34571	1.67294
C1S_1	240.093	263.18	467.071	370.576
C20H20ORF108_1	14.5975	20.428	14.6353	14.7286
C20H20ORF111_1	17.1969	14.3706	13.5937	18.0075
C20H20ORF11_1	16.6255	10.5301	11.951	12.0272
C20H20ORF24_1	74.5951	51.5296	52.8497	56.9044
C20H20ORF43_1	57.48	51.3136	40.5535	42.2734
C20H20ORF4_1	22.6181	17.3478	14.9932	21.5821
C20orf194_1	12.2131	10.6221	12.4763	12.0992
C20orf195_1	0	0	0	0
C20ORF7_1	17.7446	15.9583	17.7531	13.2421
C20orf85_1	0	0	0	0
C20orf96_1	0.205603	0.273338	0.186503	0
C21H1ORF144_1	63.7423	44.6074	48.8301	46.4509
C21H1orf158_1	0	0	0	0
C21orf140_1	0	0	0	0
C21orf58_1	0	0.371854	0	0
C21orf62_1	26.6436	29.3332	37.7633	32.3929
C22H2ORF42_1	6.92871	9.04974	10.2545	9.73246
C22orf23_1	0	0	0	0
C22orf39_1	11.0444	11.0122	5.63537	6.22731
C26H6ORF106_1	95.3168	85.75	79.8308	99.6871
C26H6ORF125_1	55.2831	40.4977	45.0303	39.4407
C26H6ORF130_1	23.627	19.9501	22.5906	22.1431
C26H6ORF89_1	27.9715	24.5187	26.0103	31.9391
C28H19ORF10_1	126.097	111.76	116.604	91.5771
C2_1	170.689	293.913	312.548	342.477
C2CD2_1	10.3528	4.52976	5.34934	6.30531
C2CD2L_1	11.721	9.77445	10.5355	12.2563
C2CD3_1	1.28035	0.851078	1.0001	0.882339
C2CD4C_1	0	0	0.193773	0
C2CD5_1	9.98753	7.30892	7.2727	7.49128
C2H18ORF19_1	30.7365	29.5119	28.9461	30.2081
C2H18ORF1_1	14.9177	5.66635	6.44373	4.80639
C2H18ORF1_2	9.59449	3.91164	3.94544	8.22285
C2H3ORF39_1	2.16796	1.02935	3.09032	2.44477
C2H3ORF75_1	13.5559	9.38122	9.93832	8.37629
C2H7ORF64_1	2.76148	2.60851	1.58207	2.29458
C2orf40_1	4.79265	2.58307	4.93491	2.04498
C2orf44_1	3.08937	2.50993	1.71256	2.61287
C2orf47_1	54.4495	50.3738	47.0908	46.0933
C2orf50_1	0.116976	0.0777565	0.0530545	0.0659557
C2orf54_1	0	0	0	0
C2orf70_1	0	0	0	0
C2orf71_1	0	0	0	0.188701
C3AR1_1	4.99158	3.31802	4.26153	4.80114
C3H20ORF3_1	93.3788	56.6362	104.807	106.515
C3H20ORF72_1	8.05554	8.32953	6.08933	9.58875
C3H20ORF94_1	2.84711	3.31194	1.45272	1.80598
C3H2ORF43_1	57.1326	23.8169	23.8405	31.2586
C3H6ORF120_1	18.2022	18.9464	21.2471	24.8225
C3H6ORF138_1	0	0	0	0
C3H6ORF154_1	0.376603	0.500673	0.170809	0.424688
C3H6ORF203_1	62.7451	58.5468	66.4612	68.1196
C3H6ORF72_1	80.7328	65.4594	73.6353	73.8665
C3orf14_1	2.68518	2.03989	1.39185	1.29773
C3orf17_1	9.68679	7.72684	4.92067	6.55417
C3orf18_1	0.816164	1.08505	1.85086	0.920373
C3orf30_1	0	0	0	0
C3orf33_1	4.45673	9.87496	4.71649	4.60696
C3orf38_1	11.6805	10.8879	12.0569	13.0205
C3orf52_1	16.0007	13.4479	17.1836	18.4585
C3orf58_1	4.16307	3.8742	4.34278	3.52096
C3ORF64_1	5.74189	5.61289	3.37019	4.38017
C3orf67_1	0.760435	0.112329	0	0
C4_1	167.765	214.3	234.467	257.462
C4BPA_1	31.4928	19.4434	25.0295	22.8696
C4BPA_2	0.115492	2.3031	0.104763	0.390713
C4H4ORF29_1	19.1755	16.4287	22.2535	20.1823
C4H4ORF41_1	15.6772	10.5826	11.4649	15.4862
C4H4ORF52_1	105.286	69.4827	114.057	130.261
C4H8ORF40_1	28.0831	22.9754	21.9471	28.2583
C4orf19_1	0	0	0	0
C4orf27_1	18.1785	22.7337	16.7692	18.7623
C4orf33_1	2.39037	2.11858	3.25246	3.14484
C4orf45_1	0	0	0	0
C4orf47_1	0.0560112	0	0.101616	0.126326
C4orf48_1	13.3651	7.26882	8.26606	7.53581
C5_1	139.468	227.882	286.242	210.979
C5H11ORF10_1	171.76	170.498	155.804	163.991
C5H11ORF2_1	12.8205	21.1474	16.7981	26.1483
C5H11ORF46_1	1.179	2.74299	1.06948	0.332385
C5H11ORF46_2	9.71648	5.01504	6.84369	7.60552
C5H11ORF58_1	94.5384	101.789	93.2556	102.15
C5H14ORF129_1	7.93649	5.1157	8.39907	7.32259
C5H14ORF166_1	104.408	106.078	99.5852	96.3608
C5H14ORF169_1	7.28537	3.95327	4.85528	7.20959
C5H15ORF29_1	5.49722	2.90456	4.15545	3.89431
C5H15ORF41_1	11.2682	8.71201	8.48156	9.64283
C5H15ORF57_1	30.0964	15.9154	19.0799	23.0887
C5H15ORF57_2	0.414806	1.47057	1.81865	0.623693
C5orf22_1	8.4962	8.85074	4.026	6.2205
C5orf24_1	85.3749	41.4951	38.3055	55.3844
C5orf28_1	5.48904	5.9168	8.20882	4.85154
C5orf30_1	2.82186	0.937878	1.43984	2.68495
C5orf34_1	3.00407	1.99688	3.24904	1.69382
C5orf42_1	2.16886	2.85396	3.75407	2.17126
C5orf49_1	0	0	0	0
C5orf63_1	3.4986	4.0052	9.52077	4.93164
C6_1	32.6954	73.6054	208.672	116.517
C6H10ORF32_1	11.8682	7.29738	11.8422	10.3722
C6H10ORF46_1	16.0993	9.52988	8.63432	11.7941
C6orf132_1	27.4493	23.1387	28.4339	31.5399
C6ORF162_1	19.2298	11.6204	13.9547	14.9824
C6orf163_1	0.284347	0.126008	0.515863	0.427537
C6ORF192_1	15.5683	12.6381	12.7473	14.4488
C6orf52_1	31.7982	30.1167	27.713	25.5461
C6orf58_1	0	0	0.121483	0
C6orf62_1	92.3994	69.9082	79.3256	84.2961
C7_1	30.8499	13.5836	39.8493	24.714
C7H2ORF69_1	3.51303	1.82754	2.07827	3.6171
C7H2ORF76_1	6.10624	4.78749	8.52151	8.82807
C7orf25_1	11.831	14.7331	10.1885	10.1328
C7orf26_1	6.97449	4.12098	3.74908	4.36945
C7orf31_1	0	0	0	0
C7orf50_1	8.30667	11.0433	10.5139	10.8922
C7orf55_1	12.9976	19.6359	9.64646	10.3266
C7orf57_1	0	0	0	0
C7orf62_1	0.543558	0	0	0
C7orf72_1	0	0	0.209796	0
C8A_1	355.47	549.406	619.173	492.244
C8B_1	143.347	238.802	227.753	250.441
C8G_1	89.0991	165.509	225.582	188.564
C8H1ORF27_1	21.241	16.6502	16.4503	13.6713
C8H1ORF52_1	13.276	13.095	8.9349	12.0735
C8orf22_1	871.039	305.5	387.194	515.405
C8orf34_1	0.17493	0.11628	0	0.0986328
C8orf37_1	0.40318	3.21604	1.4629	1.36398
C8orf46_1	0	0	0	0
C8orf4_1	212.276	215.492	198.312	257.268
C8orf88_1	0	0	0	0
C9H21ORF2_1	36.3984	12.7341	17.667	19.9828
C9H2ORF82_1	0	0	0	0
C9orf152_1	35.6218	39.6029	26.0769	35.4718
C9orf172_1	0.337334	0.298978	0.203998	0.253604
C9orf24_1	0	0	0	0
C9orf3_1	1.85734	1.29341	3.6905	2.09449
C9orf64_1	14.5988	9.28944	12.1107	8.86458
C9orf72_1	2.11953	1.58501	4.02551	2.46485
C9orf78_1	26.4116	23.7165	27.1104	22.7298
C9orf84_1	0.0611519	0	0	0
C9orf85_1	4.7169	4.28254	6.5746	3.37312
C9orf91_1	6.22722	11.9214	9.03796	9.83126
C9ORF9_1	0.707557	0	0	0.39895
C_1	30.8773	14.4434	21.0585	25.5345
CA10_1	0.930823	0.781565	0.533274	1.3259
CA12_1	0	0	0	0.14509
CA13_1	12.7177	36.5049	19.9263	14.0156
CA14_1	0.666849	0	0.403267	0
CA2_1	73.4871	113.856	83.283	64.9465
CA3_1	0.0523835	0	0.0475172	0
CA4_1	0.752151	8.85665	14.5228	13.3287
CA6_1	4.12312	1.37036	0.779185	1.16239
CA7_1	0.165752	0	0.150354	0
CA8_1	0.972639	1.57016	1.32342	1.25352
CA9_1	33.3132	27.6429	13.791	25.7168
CAAP1_1	5.25035	7.64482	12.0199	9.02206
CAB39_1	33.3277	20.1675	24.1853	26.0489
CAB39L_1	1.38697	1.8439	2.39044	2.18969
CABIN1_1	7.87209	9.68175	8.14742	8.05597
CABLES1_1	16.2799	11.7568	17.8669	22.3249
CABLES2_1	2.64736	2.17875	1.60095	2.70106
CABP1_1	0.167405	0	0.455561	0.37756
CABP2_1	3.78604	3.48462	2.37761	4.59787
CABP4_1	0	0.983416	0	0.417084
CABP7_1	0.233291	0	0.634856	0.789234
CACHD1_1	2.33234	1.74912	2.27841	1.82086
CACNA1C_1	0.301198	0.200213	0.170761	0.169828
CACNA1D_1	7.61663	4.19582	2.97739	4.03357
CACNA1E_1	0.425319	0.301567	0.308646	0.19185
CACNA1G_1	0.172017	0.228687	0.646437	0.665074
CACNA1H_1	0.534487	0.491934	0.484834	0.417275
CACNA1I_1	0.0737012	0	0.0445696	0
CACNA1S_1	0.346375	0.306992	0.593485	0.347201
CACNA2D1_1	0.162443	0.215959	0	0.0915919
CACNA2D1_2	0.515019	0.171172	0.525571	0.580777
CACNA2D2_1	3.08423	2.14478	2.41034	2.51488
CACNA2D3_1	0	0.20799	0.0473049	0.0588081
CACNA2D4_1	0	0	0	0
CACNB1_1	4.8539	3.09744	3.69851	5.47366
CACNB2_1	1.81431	2.14402	1.37147	2.15963
CACNB4_1	0.45205	0	0.410056	0
CACNB4_2	0.189631	1.00842	0.516045	1.06922
CACNG1_1_1	0	0	0.0772267	0
CACNG1_2_1	0	0	0.227958	0
CACNG2_1	0.28904	0.640438	0.21849	0.217297
CACNG3_1	0.363353	0	0	0
CACNG4_1_1	0.0534364	0	0.0484723	0.0602593
CACNG4_2_1	0	0	0.0546373	0.0679234
CACTIN_1	36.2313	31.3614	29.6916	36.148
CACYBP_1	36.5528	27.4083	28.6827	29.667
cad19_1	0.0952529	0	0.0864041	0
cad19_2	0.0412027	0.0547767	0.037375	0.0464635
CAD_1	2.61827	1.41812	1.27548	1.14822
CADM1_1	18.0758	14.0109	14.137	15.1257
CADM2_1	0.102959	0	0	0.116105
CADM3_1	7.93986	13.3765	9.43745	11.1149
CADPS2_1	1.17771	0.861136	1.17513	1.12887
CADPS_1	0.121722	0.0809111	0.165621	0.0686316
CALB1_1	0	0	0	0.0700932
CALB2_1	0.429858	0	0.25995	0
CALCA_1	2.6377	14.7281	10.2885	7.13877
CALCA_2	0.594066	0.789779	1.61664	1.33984
CALCOCO2_1	34.5413	31.1574	29.2241	33.7823
CALCR_1	0.156297	0.207788	0	0.176253
CALCRL_1	11.9874	14.4655	9.3682	10.1905
CALD1_1	29.0779	23.7892	24.7341	24.7431
CALHM1_1	0	0	0	0.293414
CALHM2_1	0.710365	0.708294	0.48328	0.200266
CALHM3_1	0	0	0	0
CALM1_1	134.294	106.953	120.081	113.441
CALM_1	395.584	359.37	348.505	379.179
CALML3_1	0	0	0.326068	0
CALML4_1	148.161	139.248	124.032	140.019
CALN1_1	0	0	0	0
CALR3_1	24.0242	25.1554	28.7351	16.7824
calsyntenin-1_1	1.20078	0.836197	1.55605	1.3541
calsyntenin-1_2	7.74381	6.03273	5.32425	7.45326
CAMK1_1	15.1145	7.84916	6.64096	11.718
CAMK1D_1	3.79427	2.87136	2.80639	3.55464
CAMK1G_1	3.29759	0.46971	0.534152	0.398425
CAMK2A_1	2.45502	0.611966	0.695923	0.865151
CAMK2A_2	2.03304	1.66327	0.425579	0.881778
CAMK2D_1	1.14751	0.762778	2.94925	0.647014
CAMK2D_2	5.25818	5.20402	4.45173	5.13895
CAMK2G_1	5.61515	5.452	5.72305	4.05539
CAMK2G_2	0.840578	0.372501	0.931932	1.68516
CAMK4_1	0.443587	0.7863	0.670631	1.66742
CAMKK1_1	2.99351	5.17362	6.38124	4.21966
CAMKK2_1	26.6816	25.9704	26.7961	25.6365
CAMKV_1	0	0	0	0
CAMLG_1	20.875	10.2245	8.77023	16.3543
CAMSAP1_1	3.86415	2.14049	2.48283	2.26955
CAMSAP2_1	8.85118	7.07735	8.49437	8.49858
CAMTA1_1	1.39678	1.03989	1.11498	0.945077
CAND1_1	43.0103	32.7306	34.1043	38.3834
CAND2_1	16.3504	10.4203	10.0151	11.6901
CANT1_1	13.1194	6.19417	7.11812	11.7526
CANX_1	227.942	163.191	162.073	145.057
CAP1_1	66.0394	43.596	47.2974	57.6718
CAP2_1	0.371908	0.741648	0.843397	0.209697
CAPN13_1	0.275121	1.38988	0.449213	0.682547
CAPN14_1	0	0	0	0
CAPN15_1	13.3294	7.15048	7.68955	11.8009
CAPN1_1	31.4595	26.6151	27.3119	40.4931
CAPN2_1	0.863402	0.163978	0.783193	2.08638
CAPN3_1	0	0.112826	0	0
CAPN5_1	2.85097	2.15751	2.42698	1.63223
CAPN6_1	0.270683	0.119953	0.163692	0.203496
CAPN7_1	6.51476	3.96528	6.19435	6.46144
CAPN8_1	0.116494	0	0.105672	0.394103
CAPN9_1	0	0	0.0933588	0
CAPRIN1_1	109.241	81.078	93.5487	102.801
CAPRIN2_1	3.05323	1.99265	2.26603	2.81706
CAPS2_1	3.10331	1.08571	2.66686	2.57861
CAPSL_1	14.8763	9.39421	15.5185	5.45213
CAPZA1_1	43.1602	36.8866	41.9472	45.8897
CAPZA2_1	58.8532	43.7605	44.4882	56.7955
CAPZA3_1	0	0	0	0
CAPZB_1	90.2396	63.5754	83.3085	76.4904
CAPZB_2	20.3003	30.423	15.4012	17.8976
CARD10_1	3.63151	1.98796	2.9066	5.66099
CARD11_1	2.76756	2.7381	3.03591	2.97577
CARD19_1	4.54558	3.422	4.02395	6.48466
CARD8_1	7.80575	6.57231	6.49056	6.30839
CARD9_1	4.7779	3.17598	3.75617	4.84915
CARF_1	3.48458	2.18003	1.76637	3.00491
CARHSP1_1	34.7361	10.6313	9.29409	10.8496
CARKD_1	65.6619	73.4194	58.5759	76.4975
CARS2_1	37.4077	52.5504	35.4438	47.1368
CARS_1	30.9528	15.4457	15.1791	25.0299
CARS_2	5.81627	2.57747	3.71271	5.34429
CASC1_1	0.467313	0.74552	0.932581	0.105396
CASC4_1	24.6151	20.4528	19.2153	23.4876
CASC5_1	2.76131	1.88795	2.36166	2.40214
CASD1_1	1.8476	0.818761	0.186218	0.231501
CASD1_2	7.35341	5.20333	6.34753	6.68734
CASK_1	17.6175	14.8484	15.3175	15.2189
CASKIN1_1	0.0468127	0	0.127392	0.0527899
CASKIN2_1	29.5421	10.3716	9.6784	16.7541
CASP10_1	2.50951	4.22593	4.55277	3.9619
CASP18_1	7.26897	7.06748	10.5302	7.21833
CASP2_1	8.48493	6.49469	8.31865	8.0219
CASP3_1	2.75121	6.33981	6.82138	1.03416
CASP3_2	11.1324	9.33442	13.0733	9.68885
CASP6_1	16.4197	14.4433	16.1262	16.7064
CASP7_1	21.623	15.5493	18.0986	17.7337
CASP8_1	10.8915	7.05421	8.99308	10.0777
CASP8AP2_1	4.32602	2.91611	3.70306	3.88209
CASP9_1	23.1203	15.3686	10.4863	16.6665
CASQ2_1	0.642387	0.683215	1.04888	0.724408
CASR_1	0	0	0	0
CASS4_1	0.327861	0.871746	1.18961	0.492963
CAST_1	5.0015	4.98691	5.67109	6.81512
CAST_2	0.531193	1.94203	0.240923	1.49754
CASZ1_1	0.894563	0.462495	0.180324	0.504391
cat-1_1	5.827	3.00382	3.02039	2.95025
CAT_1	230.471	310.129	347.935	362.274
CATHB1_1	0	0	0	0.351279
CATHL1_1	2.07083	2.75306	0.313076	1.55683
CATHL2_1	3.20938	4.97781	0.970411	1.80958
CATIP_1	0.244329	0	0	0.275526
CAV1_1	12.0432	13.0458	8.90134	10.5629
CAV2_1	3.19664	3.67025	5.66756	2.78552
CAV3_1	0	0	0	0
CBFA2T2_1	2.42938	2.65978	1.42592	1.12806
CBFA2T3_1	3.37001	2.08012	1.856	2.85023
CBFB_1	31.0004	20.6067	21.0904	20.0498
CBL_1	17.0216	13.524	9.04491	18.0591
CBLB_1	4.76911	2.9437	2.93555	3.07316
CBLL1_1	4.52759	4.11839	3.99891	4.74739
CBLN1_1	1.1574	0	0	0.870123
CBLN2_1	0	0	0	0
CBLN4_1	0	0.196575	0	0
CBR1_1	63.2997	69.5515	78.3944	85.3975
CBR4_1	12.8393	10.5946	12.6505	15.2275
CBWD1_1	5.99741	6.15755	9.91098	6.83014
CBX1_1	16.3433	4.57422	12.6143	10.5084
CBX1_2	13.3293	11.3001	5.9579	8.93159
CBX2_1	0.113347	0	0.308451	0.255638
CBX3_1	41.212	30.2871	36.6095	30.5016
CBX4_1	7.32322	4.49345	2.72529	4.44675
CBX7_1	1.85441	1.97227	1.51392	1.04559
CBX8_1	2.79415	3.15747	3.23159	1.26037
CBY1_1	13.1153	15.2948	12.523	12.9736
CC2D1B_1	21.9361	16.4373	18.7225	22.8255
CC2D2A_1	3.50217	3.34646	2.73008	3.02371
CCAR1_1	41.1971	32.3871	27.9395	38.8455
CCBE1_1	7.07581	5.78886	6.6242	6.44479
CCBL1_1	36.026	39.5567	39.1622	43.9154
CCBL2_1	31.8243	29.3276	35.9209	56.4824
CCDC101_1	46.4979	36.2302	23.4635	34.2042
CCDC102A_1	6.07291	4.11596	4.53662	4.96838
CCDC102B_1	0.203886	0	0.369891	0.689756
CCDC104_1	19.4045	11.4753	12.0178	11.7711
CCDC109B_1	6.07444	2.75306	3.50645	3.89207
CCDC111_1	6.00815	2.6113	3.66827	5.73293
CCDC112_1	3.30738	2.19849	2.62511	1.86484
CCDC113_1	0.190168	0.252819	0.690009	0.428899
CCDC117_1	7.95799	7.50818	10.013	7.23716
CCDC122_1	0.39043	0.259527	0.17708	0.11007
CCDC125_1	1.03742	0.919459	0.627362	0.974896
CCDC126_1	16.4275	13.4891	9.97083	15.6646
CCDC127_1	12.7823	10.101	14.1895	15.12
CCDC127_2	0.241256	0.96221	0.656531	0.27206
CCDC12_1	50.5842	33.9047	35.7521	48.9618
CCDC132_1	5.18796	3.92046	6.39026	3.14072
CCDC132_2	6.89022	3.37948	2.24519	5.58231
CCDC134_1	32.0657	25.3005	21.9925	26.4585
CCDC137_1	6.13755	3.49695	3.77787	2.96623
CCDC13_1	0.622434	0.661993	0.564611	0.561526
CCDC141_1	0.8201	0.860746	0.665607	1.07083
CCDC148_1	0	0.186998	0.127592	0.317237
CCDC149_1	1.98902	0.661074	0.81191	2.13083
CCDC14_1	4.34554	2.16643	3.0385	4.28783
CCDC152_1	0.774943	0.515123	1.05443	1.31083
CCDC152_2	0.704771	1.40543	1.2786	0.397379
CCDC153_1	0	0	0	0.360909
CCDC157_1	0	0.339496	0.231643	0.431958
CCDC157_2	0.346177	0.153408	0.41869	0.260252
CCDC157_3	0.117668	0.156433	0.64042	0.132692
CCDC15_1	9.49214	7.28035	9.43825	6.99884
CCDC167_1	27.3313	28.6859	26.3146	23.2509
CCDC170_1	0	0.10087	0	0
CCDC171_1	1.07256	1.76141	1.71692	0.924914
CCDC172_1	0	0	0	0
CCDC173_1	1.01904	0.677381	1.54063	1.72373
CCDC175_1	0	0	0	0
CCDC177_1	0	0	1.23017	0
CCDC177_2	1.48558	0.493748	1.34757	0.209407
CCDC178_1	0	0	0	0
CCDC180_1	0.0580328	0	0	0.0654426
CCDC181_1	0.546657	0	0.297524	0.246582
CCDC183_1	0	0	0	0.18067
CCDC186_1	13.6417	7.57578	8.53681	8.08123
CCDC189_1	6.08811	8.51981	7.55716	11.9242
CCDC18_1	1.35031	2.99193	2.09977	1.81276
CCDC18_2	1.88976	0.913576	1.15319	1.51111
CCDC191_1	3.15117	2.91982	3.55139	3.76888
CCDC25_1	51.7397	44.1832	44.8777	40.4589
CCDC27_1	2.67372	0.952116	0.692953	3.01511
CCDC28A_1	20.3203	14.7938	14.0439	12.003
CCDC28B_1	8.61843	10.3836	7.08488	8.8077
CCDC30_1	3.79148	3.06034	2.94793	4.12288
CCDC33_1	0.0989563	0.131557	0.0448817	0
CCDC34_1	16.0469	23.2298	14.5562	12.0639
CCDC36_1	0	0	0	0.372451
CCDC39_1	0	0.10984	0.0749456	0
CCDC3_1	0.560747	0.958478	1.16264	0.72268
CCDC40_1	0.166471	0.885257	0.453019	0.28159
CCDC43_1	14.7383	13.9956	12.7325	13.771
CCDC47_1	39.6549	43.8311	40.2909	39.6577
CCDC50_1	54.4111	45.3503	41.8689	53.5699
CCDC51_1	14.9006	14.9082	13.0983	18.3622
CCDC53_1	21.9717	14.6051	18.462	19.3001
CCDC58_1	39.5675	42.7117	30.0632	28.9836
CCDC59_1	7.40383	4.46368	3.35801	2.71833
CCDC60_1	0	0	0	0.134939
CCDC61_1	22.7761	26.6369	23.767	29.3533
CCDC63_1	0	0	0	0
CCDC64_1	0	0.196683	0.1342	0.333667
CCDC66_1	4.15715	1.91743	2.38571	1.81777
CCDC67_1	0.108404	0	0	0
CCDC69_1	0	0	0.292756	0.363946
CCDC6_1	37.1505	18.1303	26.6608	28.106
CCDC71_1	13.1882	9.37811	12.3804	10.3759
CCDC71L_1	5.37036	3.5698	6.49528	9.08408
CCDC73_1	0.756388	0.446923	0.686121	0.568644
CCDC77_1	0.891346	1.62937	1.71815	1.75902
CCDC79_1	1.51245	2.32006	2.42729	1.83676
CCDC80_1	3.83287	4.32645	4.13281	3.66984
CCDC82_1	6.97018	8.60459	12.0432	8.60873
CCDC83_1	0.197585	0	0	0.222813
CCDC84_1	4.33093	7.29314	2.09525	1.95357
CCDC84_2	0.590798	0.392717	1.07183	3.9974
CCDC85A_1	1.03337	1.05678	1.08159	1.07568
CCDC85C_1	5.69195	5.10782	3.35607	4.33263
CCDC86_1	37.278	34.8462	47.0239	32.1851
CCDC88A_1	1.84097	1.16546	1.7097	1.1863
CCDC88C_1	5.84794	3.84677	4.89025	6.59461
CCDC89_1	0	0.280204	0.191188	0
CCDC90B_1	4.61116	3.17461	3.28648	4.17851
CCDC92_1	1.43305	0.714436	0.974942	0.606009
CCDC92_2	0.876793	0	0.198835	0
CCDC93_1	12.8967	11.115	11.2145	12.1362
CCDC96_1	0.252604	0.335823	0	0
CCK1R_1	0	0	0	0
CCK_1	0	0.528077	0.360315	0.447933
CCKBR_1	0.270193	0.0718414	0.588222	0.426569
CCL19_1	6.73399	5.5953	8.20819	5.22074
CCL1_1	0	0.677381	1.84875	0.574578
CCL20_1	0.321194	0.42701	0.291355	0.724408
CCL4_1_1	0	0	0	0
CCL4_1_2	0.760674	0	0	0
CCL4_1_3	0	0	0	0.478361
CCL4_1_4	0	0.472196	0	0
CCL4_2_1	0	0	0	1.09711
CCL4_2_2	0	0	0	0.52388
CCLI10_1	39.9448	29.5025	91.256	69.2359
CCLI5_1	0	0	0	0
CCM2_1	15.4097	11.6144	11.887	13.9566
CCM2L_1	3.2228	2.92128	1.72747	1.98234
CCNA1_1	0	0	0.138472	0.34429
CCNA2_1	22.497	13.2452	18.5121	21.2016
CCNB2_1	21.4862	13.0987	11.5218	13.2526
CCNB3_1	21.4502	11.9253	7.07547	14.2935
CCNC_1	37.691	23.9078	25.4746	27.0856
CCND1_1	34.3703	16.5639	20.2653	23.4975
CCND2_1	19.0523	18.2052	24.5733	22.1563
CCND3_1	7.58593	6.08307	7.75502	9.23345
CCNDBP1_1	33.5458	36.7627	30.8407	31.865
CCNE1_1	4.62796	2.81995	3.84819	3.80542
CCNE2_1	1.85035	1.15762	1.97465	1.59564
CCNF_1	9.60217	2.27957	3.73292	5.4141
CCNG1_1	45.5647	49.9283	42.7063	40.2761
CCNG2_1	56.4852	45.5274	33.4444	30.1101
CCNH_1	12.0778	12.0021	21.5796	12.7945
CCNI2_1	0.472327	0.627933	0.642673	0.266317
CCNI_1	165.638	135.879	165.296	174.149
CCNJ_1	2.96327	2.12127	3.10153	3.85572
CCNJL_1	0	0.233779	0	0
CCNK_1	18.4732	9.79682	8.97375	11.8389
CCNL1_1	53.3479	40.4525	53.4104	44.3398
CCNL2_1	54.9781	47.5303	43.1103	55.6641
CCNO_1	1.16041	0.308539	0.210521	0.785141
CCNT2_1	11.1119	11.6883	9.08276	11.4291
CCNY_1	11.1543	8.08099	9.15176	9.8932
CCNYL1_1	78.4931	72.7389	69.7696	78.1924
CCP110_1	5.55167	5.4187	6.18335	4.75482
CCPG1_1	31.5699	23.176	25.8049	29.7326
CCR10_1	0	0	0	0
CCR2_1	4.53833	4.3575	4.34544	5.11779
CCR4_1	0.237416	0.315632	0.215361	0.26773
CCR5_1	2.0612	0.996455	1.35979	1.69045
CCR6_1	0	0	0	0
CCR7_1	0.177318	0.550046	0.160845	0.599873
CCR8_1	0.320682	0	0.0969638	0.361627
CCR8L_1	0.236788	0	0	0
CCR9_1	0	0	0	0.527072
CCSAP_1	2.6936	3.13337	2.29066	2.46798
CCSER1_1	3.43054	2.21126	1.98027	3.28241
CCSER2_1	2.29424	2.68406	5.2444	2.79415
CCSER2_2	8.58231	2.49178	1.34225	5.56214
CCT2_1	39.5841	34.2414	35.7866	33.678
CCT5_1	64.0895	49.9239	56.7083	59.8507
CCT6_1	137.509	133.398	103.198	118.89
CCT7_1	125.235	95.139	104.348	106.892
CCT8_1	227.996	129.811	145.258	171.405
CCXCR1-L_1	0.266387	0	0	0
CCZ1_1	43.2234	36.4064	34.777	43.4006
CD1.2_1	6.09539	5.75774	4.94712	6.51189
CD101_1	0.671295	0.334669	0.22835	0.0946259
CD109_1	0.123712	0	0.16833	0.139508
CD14_1	0	0	0	0
CD151_1	111.433	27.7701	34.8398	41.4122
CD164_1	240.405	187.278	221.242	207.352
CD180_1	0.932714	0.964438	0.846066	1.86987
CD1A1_1	0.173573	0	0.314897	0.587206
CD1A1_2	0	0	0	0
CD200_1	5.49315	5.47713	4.54318	5.01027
CD200R1_1	0.383186	0.509426	0.347589	0.54014
CD200R1L_1	0	1.46303	0.6655	0.413665
CD226_1	0	0	0.306381	0
CD247_1	1.84953	2.45885	1.22015	1.89607
CD274_1	1.58138	1.26141	3.44273	1.60496
CD276_1	2.90432	2.59749	3.64042	3.3347
CD28_1	3.4955	2.95723	4.32378	4.6585
CD2_1	1.04645	0.556477	0.56954	0.472023
CD2AP_1	1.43681	1.68976	0.350898	2.74199
CD2AP_2	51.4637	33.0865	43.2159	45.5056
CD300A_1	2.15159	3.4325	1.56137	1.45578
CD300A_2	0.287801	0.382615	1.04426	0.973642
CD300A_3	2.48792	3.78007	3.3852	4.20838
CD300L-S1_1	0	0	0	0
CD320_1	16.223	12.643	13.701	13.2476
CD320_2	4.36614	8.70683	7.92108	11.4885
CD34_1	7.3904	4.16824	4.87553	6.81874
CD36_1	247.952	227.998	278.881	276.073
CD38_1	5.0314	2.81641	3.36294	4.47933
CD3D_1	7.77823	4.94557	6.13534	4.95773
CD3E_1	2.32392	2.24692	3.16204	2.73976
CD40_1	9.33975	4.65626	3.70655	7.57007
CD40LG_1	0.301029	0.400202	0.546128	0.339465
CD44_1	3.92714	5.79195	3.89628	3.7366
CD47_1	6.991	7.39308	5.76504	4.30016
CD47_2	95.6541	106.068	115.367	84.4075
CD47_3	61.9782	47.177	80.1032	96.8157
CD4_1	6.83252	6.17675	5.20614	5.08524
CD5_1	0	0.181392	0.495067	1.07704
CD72_1	0	0	0	0
CD72_2	0	0	0	0
CD79B_1	0.506956	0.449314	0.306574	0
CD80_1	3.6083	3.99754	4.09137	5.76444
CD82_1	34.7332	40.0841	50.211	37.7212
CD83_1	1.33418	1.07965	2.36785	1.43911
CD86_1	0	0	0.547355	0
CD8A_1	0.680223	0.22608	0.462774	0.191769
CD8A_2	0	0.518866	0.531046	0.44012
CD8B_1	0.674329	0	0.611685	0.304172
CD93_1	11.9114	11.1603	9.67295	9.59451
CD99_1	12.5922	8.99038	9.73023	8.15188
CD99L2_1	26.6035	7.07358	8.36579	10.8001
CD9_1	2.82948	4.51397	4.61993	5.42429
CDA_1	22.0975	19.5849	24.4484	21.3321
CDADC1_1	4.08553	2.43481	3.45041	3.4951
CDAN1_1	8.28799	5.5953	7.51805	6.06044
CDC123_1	22.2581	18.0484	22.7679	23.1419
CDC14A_1	7.33002	6.36399	7.46324	10.2902
Cdc14B_1	2.40379	3.3837	5.00229	2.39181
Cdc14B_2	1.47639	0.245347	0.502213	1.87301
CDC16_1	7.15633	5.51533	6.39744	7.36832
CDC20_1	18.8776	9.30311	8.8572	11.7451
CDC20B_1	0.0744642	0	0	0
CDC23_1	18.1201	19.874	14.4849	17.1133
CDC25A_1	1.05118	1.70804	0.847579	1.31711
CDC25A_2	6.38203	3.45667	4.71709	5.59759
CDC26_1	9.24648	8.35904	6.3745	6.25625
CDC27_1	31.4596	21.5836	22.6096	27.4239
CDC2L1_1	47.0598	37.8755	30.1328	42.1426
CDC34_1	18.2284	14.913	17.6479	19.5675
CDC37L1_1	22.4984	15.8063	21.5698	22.6896
CDC40_1	8.02504	7.4682	8.40786	7.51125
CDC42_1	158.399	113.378	118.626	123.465
CDC42BPA_1	3.07656	2.14563	1.41825	1.53563
CDC42BPA_2	6.98659	4.14877	6.2108	6.67059
CDC42BPB_1	64.0647	50.524	48.3559	62.7903
CDC42EP1_1	112.128	103.738	120.746	121.639
CDC42EP3_1	17.0488	6.13854	10.6322	8.81172
CDC42EP4_1	9.64132	4.01746	4.17703	8.76278
CDC42SE2_1	3.17838	3.78836	3.47962	3.4606
CDC45_1	8.01124	5.5132	7.60899	5.9519
CDC5L_1	42.9047	33.2327	33.6418	39.9773
CDC6_1	3.05542	1.6726	1.95641	2.02679
CDC73_1	15.9333	13.3784	11.1822	16.0763
CDC7_1	2.23696	1.32174	1.20246	2.14886
[truncated: 13,347 more rows]
