# Supplementary material for: Identification of microRNAs controlling hepatic mRNA levels for metabolic genes during the metabolic transition from embryonic to posthatch development in the chicken
Source: BMC Genomics. 2017 Sep 5;18:687. doi: 10.1186/s12864-017-4096-5 (PMC5583987; doi:10.1186/s12864-017-4096-5)
Supplement: Supplementary file 5 — All chicken target genes for let-7c, miR-20b, and miR-183 selected for validation in the RCAS experiment. Relative luciferase activities (relative to the scrambled control) and p-values are provided. (XLSX 13 kb) [file 12864_2017_4096_MOESM5_ESM.xlsx]

## Sheet: let-7c_Target Genes
Gene	Relative Luciferase Activity (to RCAS-SC)	p-value
ABCD3	0.65	0.022
ACADSB	0.88	0.457
ACAT2	1.02	0.833
ADIPOR2	0.57	0.002
CYP51A1	0.9	0.493
FADS1	0.62	0.021
FADS2	0.6	0.015
FASN	0.5	0.033
FDFT1	0.92	0.381
HACD2	0.87	0.297
HMGCR	0.37	2.90985e-05
IGFBP4	0.75	0.045
LSS	0.79	0.009
SCAP	0.35	0.011
SCD	0.5	0.007
SLC38A2	0.97	0.682
SQLE	0.43	0.002
STARD4	0.81	0.078

## Sheet: miR-20b_Target Genes
Gene	Relative Luciferase Activity (to RCAS-SC)	p-value
ABCD3	0.86	0.073
ACADSB	0.92	0.097
ACOX1	0.63	0.02
ACSBG2	0.87	0.359
ADIPOR2	0.32	0.0005
BCO1	0.89	0.065
FADS1	0.62	0.045
HEBP1	0.98	0.583
MSMO1	0.43	0.003
SCAP	0.71	0.259

## Sheet: miR-183_Target Genes
Gene	Relative Luciferase Activity (to RCAS-SC)	p-value
ABCD3	0.94	0.061
BCO1	0.87	0.058
ELOVL6	0.63	0.045
FADS1	0.5	0.026
FASN	0.46	0.009
HACD2	0.97	0.839
HEBP1	0.92	0.473
IGFBP4	0.96	0.682
INSIG1	0.47	0.013
LSS	0.55	0.02
SQLE	0.46	0.002
